# Supplementary material for: Direct male development in chromosomally ZZ zebrafish
Source: Front Cell Dev Biol. 2024 Mar 11;12:1362228. doi: 10.3389/fcell.2024.1362228 (PMC10961373; doi:10.3389/fcell.2024.1362228)
Supplement: Supplementary file 1 [file Table2.XLSX]

## Sheet: Sheet1
Table S2. Cell type marker genes, 19dpf
Cell type	Marker gene	Protein type	Function	Reference	Cluster	Figure or Table
Germ cells	dazl	RNA-binding	germ cell cystogenesis and germline stem cell specification	{Fu, 2015 #677}{Bertho, 2021 #523}	19c17	Fig. 3C
	adad1	RNA-binding	completion of zygotene, meiosis I	{Islam, 2023 #821}	19c17	Tab. S2
	ddx4	RNA-helicase	regulates translation of germ cell mRNAs	{Hartung, 2014 #552}{Olsen, 1997 #87}	19c17	Fig. 3D
	dnd1	RNA-binding	translation repressor of specific mRNAs to control PGC development	{Youngren, 2005 #222}	19c17	Tab. S2
	si:ch73-167f10.1	unknown	unknown	-	19c17	Tab. S2
Support cells
	gsdf	TGF-beta family	regulates ovarian follicle maturation	{Sawatari, 2007 #295}{Gautier, 2011 #210}{Rondeau, 2013 #38}{Yan, 2017 #63}{Hsu, 2021 #697}	19c10, 19c15, 19c16	Fig. 3E
	lhx9	Lim homeobox	pre-follicle cell marker	{Mazaud, 2002 #805} {Liu, 2022 #269}	19c23	Fig. 3F
Steroidogenic cells
	nr5a1b	nuclear receptor	steroidogenesis; gonad persistence	{Stevant, 2019 #678} {Yan, 2020 #221}	19c16	Tab. S2
	inhbaa	TGF-beta family	steroidogenesis, fetal Leydig cells, folliculogenesis	{Archambeault, 2010 #806} {McClelland, 2015 #807} {Zhao, 2022 #661} {Namwanje, 2016 #666} {Lu, 2020 #662}	19c1, 19c15, 19c16, 19c23	Fig. 3G
	robo2	immunoglobulin superfamily transmembrane receptor	steroidogenesis, fetal Leydig cells, folliculogenesis	{McClelland, 2015 #807} {Dickinson, 2008 #808} {Martinot, 2021 #619}	19c1, 19c15, 19c16, 19c23	Fig. 3H
Interstitial & stromal cells
	col1a1a	fibrillar collagen	extracellular matrix scaffold	{Liu, 2022 #269}	19c0, 19c1, 19c6, 19c11, 19c14, 19c18	Fig. 3I
	pcolcea	enzyme	cleavage of type I procollagen	{Liu, 2022 #269}	19c0, 19c6, 19c14, 19c18	Fig. 3J
Leukocytes
	coro1a	WD repeat protein family	actin filament binding	{Song, 2004 #468} {Xavier, 2008 #469}	19c2, 19c4, 19c5, 19c7, 19c13, 19c19, 19c20, 19c21, 19c22, 19c26, 19c27	Fig. 3K
Vasculature
	si:dkeyp-97a10.2			{Gomez, 2009 #625}		Fig. 3L
	lyve1b			{Jackson, 2001 #359} {Prevo, 2001 #360} {Chen, 2013 #471} {Kossack, 2023 #813}		Tab. S2
