# Supplementary material for: Direct male development in chromosomally ZZ zebrafish
Source: Front Cell Dev Biol. 2024 Mar 11;12:1362228. doi: 10.3389/fcell.2024.1362228 (PMC10961373; doi:10.3389/fcell.2024.1362228)
Supplement: Supplementary file 2 [file Table3.XLSX]

## Sheet: DifferentialExpression_minpct05
gene	p_val	avg_log2FC	pct.1 (ZZ)	pct.2 (ZW)	p_val_adj	cluster
gpx1a	1.88100084976127e-05	-0.348793	0	0.133	0.379906	0
gpx4a	4.90010997992733e-05	-0.250064	0	0.12	0.989675	0
ptx3a	0.00011572	-0.616092	0.282	0.578	1	0
ms4a17a.8	0.000127033	-0.241837	0	0.108	1	0
ssbp3b	0.000153683	-0.332473	0.009	0.157	1	0
abhd15a	0.000283959	-0.485891	0.145	0.398	1	0
igfbp5b	0.000478584	-0.356747	0.673	0.795	1	0
ddr1	0.000516601	-0.352238	0.018	0.169	1	0
fth1a	0.000787498	-0.483626	0.218	0.434	1	0
ube2j2	0.000844693	-0.155721	0	0.084	1	0
stub1	0.000844693	-0.174411	0	0.084	1	0
wnt5b	0.000844693	-0.200952	0	0.084	1	0
id2b	0.000944094	-0.481113	0.282	0.458	1	0
pdzrn3b	0.00107304	0.205079	0.091	0	1	0
uap1	0.00154608	-0.410209	0.045	0.205	1	0
ranbp1	0.0017813	0.394256	0.291	0.108	1	0
c4b	0.00185143	0.373884	0.136	0.012	1	0
cops4	0.00203233	0.177391	0.082	0	1	0
hat1	0.00203233	0.164207	0.082	0	1	0
pagr1	0.00203233	0.191255	0.082	0	1	0
vbp1	0.00203233	0.162603	0.082	0	1	0
cfd	0.00203233	0.142847	0.082	0	1	0
fbxo25	0.00217256	-0.18365	0	0.072	1	0
lta4h	0.00217256	-0.154927	0	0.072	1	0
clptm1l	0.00217256	-0.159735	0	0.072	1	0
wu:fi36c02	0.00217256	-0.165977	0	0.072	1	0
elfn1a	0.00217256	-0.20332	0	0.072	1	0
elnb	0.00217256	-0.222294	0	0.072	1	0
h1fx	0.00231563	-0.319822	0.018	0.096	1	0
si:ch211-198c19.3	0.00234856	0.509328	0.491	0.289	1	0
snrpd1	0.00241696	0.318197	0.182	0.084	1	0
igf2b	0.00276946	0.431023	0.582	0.373	1	0
hmgb1b	0.00295307	0.414743	0.345	0.169	1	0
rgs5b	0.00301689	0.129617	0.082	0.012	1	0
mt-atp6	0.00307762	-0.245081	0.555	0.771	1	0
col6a4a	0.0031604	0.45509	0.418	0.205	1	0
plpp1a	0.00326408	-0.415575	0.382	0.627	1	0
sub1b	0.00328865	0.322293	0.164	0.036	1	0
im:6904045	0.00384685	0.188282	0.073	0	1	0
si:dkey-110g7.8	0.00384685	0.19753	0.073	0	1	0
ppih	0.00384685	0.125236	0.073	0	1	0
zmynd11	0.00384685	0.197575	0.073	0	1	0
nlrc3l	0.00384685	0.205	0.073	0	1	0
kdm5c	0.00384685	0.204669	0.073	0	1	0
chaf1a	0.00384685	0.175118	0.073	0	1	0
ZNF512B	0.00384685	0.210986	0.073	0	1	0
pfdn4	0.00463377	0.335146	0.255	0.096	1	0
hnrnpabb	0.00473287	0.370329	0.436	0.277	1	0
CABZ01039096.1	0.00488155	-0.365589	0.082	0.253	1	0
XLOC-032112	0.00559418	-0.12051	0	0.06	1	0
mgrn1b	0.00559418	-0.17878	0	0.06	1	0
mettl6	0.00559418	-0.106369	0	0.06	1	0
nudt8	0.00559418	-0.135688	0	0.06	1	0
cd2ap	0.00559418	-0.15596	0	0.06	1	0
si:dkey-52l18.4	0.00559418	-0.148261	0	0.06	1	0
CU633984.1	0.00559418	-0.164569	0	0.06	1	0
c3a.1	0.00559418	-0.175006	0	0.06	1	0
cds2	0.00559418	-0.151911	0	0.06	1	0
slco2a1	0.00559418	-0.154294	0	0.06	1	0
txn	0.00559418	-0.182153	0	0.06	1	0
zmp:0000001082	0.00559418	-0.156395	0	0.06	1	0
rsl1d1	0.0056629	0.357662	0.282	0.133	1	0
col1a1a	0.00633789	0.277272	0.864	0.723	1	0
EML4	0.00670717	0.230854	0.118	0.012	1	0
mt-co2	0.00683842	-0.286878	0.6	0.807	1	0
XLOC-013964	0.00721037	0.183422	0.109	0.012	1	0
pmpcb	0.00722558	-0.217347	0.009	0.096	1	0
cplx2	0.0072841	0.189041	0.064	0	1	0
si:ch211-106j24.1	0.0072841	0.166687	0.064	0	1	0
dera	0.0072841	0.164031	0.064	0	1	0
asf1bb	0.0072841	0.158557	0.064	0	1	0
nagk	0.0072841	0.171823	0.064	0	1	0
utp15	0.0072841	0.123464	0.064	0	1	0
c6	0.00734003	0.299792	0.5	0.41	1	0
coq6	0.0073955	-0.156753	0.009	0.096	1	0
fap	0.00809376	0.26966	0.118	0.012	1	0
ednraa	0.00880125	0.362852	0.191	0.048	1	0
mdka	0.00883052	0.374174	0.636	0.458	1	0
thoc2	0.00904975	0.322303	0.182	0.048	1	0
jund	0.00910503	-0.382457	0.091	0.241	1	0
ugt5g1	0.00924397	-0.349901	0.082	0.241	1	0
ndufb9	0.00959791	0.343864	0.364	0.169	1	0
tmem33	0.0102379	0.234328	0.127	0.024	1	0
tubb2b	0.0109609	0.329445	0.182	0.06	1	0
mfge8b	0.010984	-0.3916	0.109	0.277	1	0
aoc2	0.0110753	0.425319	0.327	0.145	1	0
znf219	0.0111043	-0.213171	0.009	0.096	1	0
cyp1c2	0.0115754	0.414226	0.255	0.096	1	0
si:ch211-194b1.1	0.0118556	-0.218698	0.018	0.12	1	0
col1a2	0.0126976	0.202465	0.936	0.819	1	0
ncbp2	0.0130385	-0.16708	0.009	0.096	1	0
arf6b	0.0131929	-0.335781	0.073	0.205	1	0
cdc5l	0.0132907	-0.198214	0.009	0.096	1	0
fam20b	0.0134786	-0.202519	0.009	0.096	1	0
sec61a1	0.0135524	-0.193301	0.245	0.253	1	0
emilin2a	0.0136078	0.414576	0.282	0.12	1	0
sra1	0.0138165	0.117171	0.055	0	1	0
rxfp2a	0.0138165	0.157851	0.055	0	1	0
chp2	0.0138165	0.115853	0.055	0	1	0
tfcp2	0.0138165	0.132961	0.055	0	1	0
uchl3	0.0138165	0.101477	0.055	0	1	0
dcaf13	0.0138165	0.108362	0.055	0	1	0
si:dkeyp-115e12.7	0.0138165	0.160181	0.055	0	1	0
rnd1b	0.0138165	0.146418	0.055	0	1	0
akt2l	0.0138165	0.117682	0.055	0	1	0
ptgdsb.2	0.0138165	0.121607	0.055	0	1	0
taf6	0.0138165	0.131639	0.055	0	1	0
virma	0.0138165	0.16424	0.055	0	1	0
mfap2	0.0139541	0.279266	0.755	0.554	1	0
gstm.1	0.0139688	0.329696	0.291	0.12	1	0
bzw1b	0.0139932	0.153526	0.227	0.108	1	0
npm1a	0.0140515	0.274951	0.291	0.12	1	0
aldh1a2	0.0143873	0.296513	0.155	0.036	1	0
hmgb1a	0.0145866	0.302889	0.464	0.361	1	0
spcs1	0.0146007	0.345932	0.382	0.193	1	0
cd63	0.0147097	0.100979	0.682	0.542	1	0
adh8a	0.0150403	0.329664	0.2	0.06	1	0
has2	0.0154478	-0.245194	0.036	0.145	1	0
cebpb	0.015593	-0.338392	0.064	0.193	1	0
adh5	0.0159988	0.297415	0.364	0.181	1	0
emd	0.0162331	0.280451	0.155	0.036	1	0
map4k4	0.0168658	-0.292596	0.045	0.169	1	0
ifngr1l	0.0171542	-0.298582	0.045	0.157	1	0
tcima	0.0173752	-0.411061	0.055	0.181	1	0
dhrs3a	0.0176785	-0.322725	0.191	0.301	1	0
wnt7bb	0.0184099	0.345558	0.209	0.108	1	0
calub	0.0184244	-0.242786	0.018	0.108	1	0
hmgn7	0.0185201	0.311875	0.527	0.325	1	0
coa6	0.0190436	0.173495	0.1	0.012	1	0
ms4a17a.9	0.0192063	0.259412	0.191	0.06	1	0
selenoh	0.0196444	0.228894	0.136	0.048	1	0
pcna	0.0199248	0.27642	0.127	0.024	1	0
canx	0.0201659	-0.30549	0.064	0.193	1	0
june	0.0204407	-0.297544	0.055	0.181	1	0
si:zfos-169g10.3	0.020715	0.24375	0.209	0.072	1	0
htra1a	0.0208278	-0.330494	0.236	0.349	1	0
spry2	0.0214132	0.248528	0.236	0.096	1	0
camk2g1	0.0218781	0.239237	0.127	0.024	1	0
ewsr1a	0.0221373	0.246804	0.127	0.024	1	0
fkbp1ab	0.0221979	-0.375095	0.1	0.241	1	0
ruvbl1	0.0223363	0.197899	0.127	0.024	1	0
inpp5l	0.0227765	-0.218282	0.018	0.108	1	0
atrnl1b	0.0229561	-0.260404	0.018	0.108	1	0
ndufv3	0.0230335	-0.235531	0.027	0.12	1	0
reep3b	0.0233026	0.243742	0.118	0.024	1	0
fabp3	0.0234801	-0.245869	0.064	0.193	1	0
ppp6r3	0.0235082	0.230528	0.1	0.012	1	0
gnai1	0.0235198	-0.197451	0.009	0.084	1	0
sik1	0.0236184	-0.272764	0.036	0.145	1	0
lgals2a	0.023814	0.402554	0.364	0.193	1	0
mt-cyb	0.0238593	-0.223429	0.527	0.711	1	0
mphosph6	0.0246469	0.23852	0.145	0.036	1	0
sod1	0.0251666	0.125681	0.345	0.205	1	0
arl6ip1	0.0254321	-0.258676	0.127	0.205	1	0
si:ch211-67e16.11	0.0254943	-0.303515	0.018	0.096	1	0
kdelr3	0.025812	-0.154927	0.009	0.084	1	0
wu:fj16a03	0.0265446	-0.212457	0.009	0.084	1	0
thbs3a	0.0272502	0.264503	0.355	0.289	1	0
XLOC-016094	0.0276824	0.31834	0.491	0.301	1	0
mmp14b	0.0277452	-0.36986	0.2	0.361	1	0
asip2b	0.0277545	0.361366	0.336	0.169	1	0
eva1ba	0.0279437	0.323899	0.291	0.133	1	0
adcyap1b	0.0282993	-0.244817	0.009	0.084	1	0
RPL37A	0.0287487	-0.190845	0.009	0.084	1	0
ca8	0.0289237	-0.170139	0.009	0.084	1	0
nppc	0.0289617	-0.240705	0.009	0.084	1	0
cnih1	0.0289671	-0.15408	0.009	0.084	1	0
ier2b	0.0289703	-0.368698	0.282	0.434	1	0
krt91	0.0295556	0.253708	0.145	0.084	1	0
spon2b	0.0306799	-0.394928	0.182	0.349	1	0
ndufa4l	0.0314042	0.230257	0.491	0.422	1	0
cmpk	0.0322043	-0.222957	0.027	0.12	1	0
hells	0.0328199	0.239198	0.082	0.012	1	0
coa3a	0.0332318	-0.107074	0.018	0.096	1	0
ptbp1b	0.0335007	0.23227	0.118	0.024	1	0
blmh	0.034359	0.159708	0.091	0.012	1	0
nsa2	0.0347535	0.21024	0.464	0.301	1	0
atp5mea	0.0349079	-0.211107	0.055	0.169	1	0
cdc42ep2	0.0355664	-0.190483	0.045	0.145	1	0
adcy6b	0.0356142	-0.282647	0.055	0.169	1	0
vasna	0.036038	-0.300286	0.391	0.53	1	0
laptm4a	0.0367726	-0.305292	0.091	0.217	1	0
sec61b	0.0375209	0.232227	0.627	0.446	1	0
nupr1a	0.0376796	0.27345	0.245	0.108	1	0
rpl27a	0.0378771	-0.255382	0.518	0.614	1	0
psmc3	0.0383202	0.168505	0.091	0.012	1	0
ppa1b	0.0384198	0.123	0.091	0.012	1	0
cyp2ad2	0.0387802	0.280543	0.091	0.012	1	0
zcrb1	0.0405938	0.187307	0.082	0.012	1	0
insra	0.0412191	-0.179625	0.009	0.072	1	0
dub	0.0428684	-0.296655	0.055	0.157	1	0
rps8a	0.0432561	0.135927	0.855	0.855	1	0
adh8b	0.0435215	-0.24585	0.1	0.181	1	0
tnfaip6	0.0440229	-0.222946	0.073	0.181	1	0
gadd45ab	0.0440525	-0.15285	0.009	0.072	1	0
cavin2a	0.0440684	-0.166749	0.027	0.108	1	0
mboat7	0.044155	0.123869	0.073	0.012	1	0
copz1	0.0446235	0.204795	0.155	0.048	1	0
twistnb	0.0447897	0.212631	0.109	0.024	1	0
mfge8a	0.0448532	0.243356	0.109	0.024	1	0
col4a1	0.0450646	0.332772	0.382	0.217	1	0
dock9b	0.0451703	-0.189663	0.064	0.157	1	0
eif1axa	0.0454037	0.140379	0.1	0.024	1	0
abi3bpb	0.0454464	-0.264868	0.045	0.133	1	0
rgcc	0.0458602	-0.332892	0.136	0.265	1	0
rspo1	0.0466975	-0.196316	0.018	0.096	1	0
si:dkey-10o6.2	0.0472408	-0.211388	0.018	0.096	1	0
si:dkey-9i23.16	0.0475736	0.256328	0.227	0.096	1	0
hspd1	0.04767	0.237828	0.145	0.048	1	0
snx16	0.0477512	-0.176124	0.018	0.096	1	0
cilp	0.047957	-0.225734	0.018	0.096	1	0
wdr21	0.0486485	-0.118291	0.009	0.072	1	0
cyp2ad3	0.0493773	0.292925	0.391	0.229	1	0
itga5	0.0494462	-0.285494	0.091	0.217	1	0
pho	0.0494817	0.312635	0.2	0.084	1	0
ppiab	0.0502709	0.205738	0.791	0.699	1	0
ykt6	0.0508926	-0.182045	0.009	0.072	1	0
rgl1	0.0510406	0.223287	0.109	0.024	1	0
hnrnpa0l	0.051308	0.171281	0.627	0.47	1	0
cish	0.0522339	-0.28589	0.1	0.205	1	0
LOC101883507	0.0525671	-0.149353	0.009	0.072	1	0
shq1	0.0525969	-0.170863	0.009	0.072	1	0
c1qtnf5	0.0526317	0.269529	0.255	0.12	1	0
kcnd3	0.0527554	-0.205049	0.009	0.072	1	0
LO018340.1	0.0531065	-0.242281	0.045	0.145	1	0
hmgb3a	0.0532802	0.296968	0.291	0.157	1	0
cotl1	0.0538611	-0.197651	0.045	0.145	1	0
srprb	0.0543281	0.257863	0.227	0.108	1	0
ggnbp2	0.0545918	0.154355	0.082	0.012	1	0
gxylt2	0.0550241	-0.162659	0.009	0.072	1	0
krt15	0.055133	-0.260574	0.164	0.229	1	0
LOC108180204	0.0553018	-0.184695	0.009	0.072	1	0
slc25a20	0.0553181	0.117633	0.127	0.048	1	0
tpm3	0.0554183	0.112458	0.418	0.301	1	0
si:ch73-375g18.1	0.0561956	-0.160158	0.009	0.072	1	0
emc2	0.056575	-0.244607	0.064	0.169	1	0
dpy30	0.0571673	0.211718	0.164	0.06	1	0
ccdc187	0.0576012	-0.162732	0.009	0.072	1	0
sox4a	0.0576949	0.286132	0.255	0.12	1	0
srrt	0.0582603	-0.133905	0.009	0.072	1	0
lin52	0.0583439	-0.100542	0.009	0.072	1	0
ada2a	0.0583618	-0.162519	0.009	0.072	1	0
rps24	0.0584763	0.177674	0.909	0.819	1	0
ppib	0.0590912	0.227161	0.773	0.651	1	0
cxcl12a	0.0591737	0.321542	0.345	0.193	1	0
si:dkey-250d21.1	0.0591779	0.216812	0.127	0.036	1	0
arhgef6	0.0598107	-0.163013	0.009	0.072	1	0
elp6	0.0600503	-0.137339	0.009	0.072	1	0
stag2a	0.0601158	-0.157664	0.009	0.072	1	0
mmp2	0.0602448	0.308031	0.373	0.217	1	0
eif2a	0.0603987	-0.163086	0.009	0.072	1	0
amotl2b	0.0604157	0.167219	0.082	0.012	1	0
rbfox1	0.0604313	-0.172828	0.009	0.072	1	0
mfn1b	0.0604566	-0.140972	0.009	0.072	1	0
col4a2	0.0614232	0.181173	0.082	0.012	1	0
zbtb20	0.0621981	-0.300611	0.136	0.253	1	0
vegfaa	0.0622472	-0.276922	0.064	0.169	1	0
akap8l	0.0624367	-0.252387	0.064	0.169	1	0
sh3gl1b	0.0627415	-0.250117	0.064	0.169	1	0
sec62	0.0628977	0.259299	0.173	0.072	1	0
slc6a4a	0.0633466	0.236383	0.2	0.084	1	0
gabarapl2	0.064049	-0.249169	0.064	0.169	1	0
cdc42ep3	0.0641559	0.163011	0.082	0.012	1	0
XLOC-016198	0.0642533	0.190383	0.082	0.012	1	0
rpl23a	0.0642992	0.243836	0.773	0.651	1	0
c1s	0.064383	0.16579	0.082	0.012	1	0
spon1b	0.0646194	-0.246017	0.109	0.181	1	0
pgpep1	0.0647073	0.198404	0.127	0.036	1	0
atf7ip	0.0660076	0.219429	0.145	0.048	1	0
si:ch211-213a13.1	0.0662613	0.216867	0.164	0.06	1	0
btd	0.066321	0.210395	0.127	0.036	1	0
ptmaa	0.0663372	0.317267	0.364	0.217	1	0
hmgb2a	0.0665081	-0.285029	0.345	0.458	1	0
gnaia	0.0674543	-0.172362	0.027	0.108	1	0
si:ch211-114c12.2	0.0676518	0.203675	0.1	0.024	1	0
ccl25b	0.0682649	0.112646	0.718	0.723	1	0
actr2a	0.0695562	0.148131	0.1	0.024	1	0
hm13	0.0708785	0.108512	0.118	0.12	1	0
cd82a	0.0712149	0.244061	0.164	0.06	1	0
chd4a	0.0713037	0.229621	0.164	0.06	1	0
BX284696.1	0.0720198	-0.29543	0.2	0.337	1	0
dctn2	0.0723989	0.201721	0.145	0.048	1	0
slc25a3b	0.0727344	0.20821	0.455	0.301	1	0
ptmab	0.0731436	0.218201	0.582	0.422	1	0
calua	0.0737077	-0.220983	0.073	0.181	1	0
ccdc97	0.0737451	0.179729	0.073	0.012	1	0
ddt	0.0741619	0.223284	0.182	0.072	1	0
khdrbs1b	0.0745587	0.245205	0.182	0.072	1	0
zgc:77650	0.074643	-0.169664	0.055	0.145	1	0
nfia	0.0746726	0.101218	0.582	0.47	1	0
gm2a	0.0750757	-0.12016	0.018	0.084	1	0
psenen	0.0757225	0.140113	0.118	0.036	1	0
crabp2a	0.0757367	-0.227177	0.036	0.12	1	0
helz	0.0757553	-0.172896	0.036	0.12	1	0
col6a1	0.0759532	0.211422	0.418	0.277	1	0
rps27.1	0.0768757	0.209181	0.809	0.711	1	0
rpl14	0.0772543	0.104208	0.809	0.807	1	0
gstp1	0.0773638	-0.13557	0.345	0.361	1	0
pwwp2b	0.0774991	0.217896	0.109	0.048	1	0
commd1	0.0775862	0.169596	0.073	0.012	1	0
rfc3	0.0775976	0.145814	0.064	0.012	1	0
pwp2h	0.0779897	0.15531	0.073	0.012	1	0
cox7a2a	0.0783385	0.223376	0.191	0.084	1	0
rps16	0.0786674	0.183364	0.864	0.771	1	0
aph1b	0.0792852	0.186778	0.091	0.024	1	0
rps19	0.0801609	0.159444	0.927	0.831	1	0
timm17a	0.0803153	0.208655	0.136	0.072	1	0
ypel5	0.08034	-0.202156	0.036	0.12	1	0
CABZ01072614.1	0.080702	-0.192378	0.282	0.422	1	0
srsf1a	0.0807923	0.147043	0.073	0.012	1	0
cdkn1bb	0.0809388	-0.260896	0.073	0.169	1	0
gramd4b	0.0814354	-0.106294	0.009	0.06	1	0
aldh7a1	0.0816206	0.201305	0.136	0.048	1	0
fbxo28	0.0817541	-0.174641	0.036	0.12	1	0
hcar1-4	0.0818707	-0.113888	0.009	0.06	1	0
chd4b	0.0819378	0.199401	0.118	0.036	1	0
rnf169	0.0820556	-0.202836	0.036	0.12	1	0
sparc	0.082589	0.186189	0.773	0.687	1	0
junbb	0.0827648	-0.221935	0.036	0.12	1	0
gpatch4	0.0831265	0.199574	0.109	0.036	1	0
nat10	0.0831408	0.168508	0.073	0.012	1	0
lrig2	0.0834444	0.197679	0.1	0.024	1	0
tuba8l2	0.0842749	0.166893	0.1	0.024	1	0
cox4i2	0.0844821	0.210323	0.145	0.06	1	0
herpud2	0.0845877	0.163259	0.1	0.024	1	0
xirp2a	0.0845908	0.180314	0.173	0.072	1	0
gnb1b	0.0846929	-0.280741	0.245	0.373	1	0
ciao2b	0.0847975	0.144655	0.073	0.012	1	0
rem1	0.0850223	0.276064	0.209	0.096	1	0
mxra8a	0.086139	0.239776	0.191	0.084	1	0
mmgt1	0.0863946	0.220884	0.155	0.06	1	0
capn2b	0.0865689	-0.186575	0.018	0.084	1	0
kdm1a	0.0875379	0.180873	0.118	0.036	1	0
nme3	0.0883049	0.267803	0.236	0.12	1	0
id3	0.0883186	0.292188	0.264	0.145	1	0
rrp36	0.0885057	0.164586	0.1	0.024	1	0
si:dkey-266m15.6	0.0887834	0.18931	0.1	0.024	1	0
wbp2nl	0.0890414	-0.200883	0.055	0.145	1	0
kpnb1	0.0890591	0.190842	0.118	0.036	1	0
hoxc3a	0.0901321	0.269586	0.182	0.084	1	0
si:dkey-17o15.2	0.0902168	-0.208603	0.027	0.096	1	0
parp16	0.0904771	-0.179195	0.027	0.096	1	0
zc3h11a	0.0910824	0.144814	0.073	0.012	1	0
si:ch73-25f10.6	0.0912354	0.150182	0.073	0.012	1	0
arid1b	0.0913277	0.159179	0.073	0.012	1	0
efemp2a	0.0913989	-0.267295	0.118	0.229	1	0
net1	0.0914534	-0.13778	0.018	0.084	1	0
ap2a1	0.0919296	-0.183429	0.073	0.12	1	0
prpf40a	0.092225	-0.125878	0.018	0.084	1	0
foxo6b	0.0922991	-0.1729	0.018	0.084	1	0
angptl2a	0.0925906	-0.157595	0.018	0.084	1	0
rpl36a	0.0926499	0.160208	0.882	0.819	1	0
tob1a	0.0926782	-0.28482	0.218	0.349	1	0
cyr61	0.0929659	-0.254513	0.109	0.181	1	0
bgnb	0.093019	0.21754	0.109	0.036	1	0
gpc1b	0.0930687	0.197388	0.173	0.133	1	0
ptpn1	0.0937714	0.173952	0.064	0.012	1	0
leng8	0.0943913	-0.14802	0.018	0.084	1	0
plpp3	0.0944786	-0.253522	0.527	0.675	1	0
mir21-1	0.0947282	0.166624	0.173	0.084	1	0
ddx61	0.0947913	0.261752	0.345	0.205	1	0
usp6nl	0.0949433	-0.155463	0.018	0.084	1	0
vdrb	0.0950877	0.222904	0.173	0.072	1	0
myo18ab	0.0951068	-0.215736	0.045	0.133	1	0
ube2d1a	0.0960297	0.129826	0.073	0.012	1	0
si:ch211-251b21.1	0.0961205	0.285582	0.191	0.084	1	0
mark3a	0.097381	0.145805	0.073	0.012	1	0
mrpl12	0.0975703	0.128823	0.145	0.06	1	0
sirt7	0.0981899	0.167207	0.109	0.036	1	0
lamb1a	0.0985837	0.203518	0.327	0.265	1	0
dkc1	0.0994317	0.200559	0.2	0.145	1	0
ak3	0.0995898	-0.137638	0.009	0.06	1	0
rsl24d1	0.0995971	0.210347	0.509	0.434	1	0
usp24	0.0997054	-0.130836	0.009	0.06	1	0
cdc42ep5	0.0997334	0.199691	0.118	0.048	1	0
rpl13	0.0997349	0.145964	0.945	0.88	1	0
DDX17	0.0997902	-0.201509	0.073	0.169	1	0
bag2	0.100236	-0.207862	0.091	0.193	1	0
capns1b	0.100338	0.232607	0.264	0.169	1	0
LOC110438108	0.100956	-0.1309	0.009	0.06	1	0
abce1	0.100964	0.160417	0.091	0.024	1	0
fryl	0.10125	-0.204543	0.027	0.096	1	0
sdha	0.101306	-0.180449	0.027	0.096	1	0
rpl24	0.101444	0.177849	0.864	0.783	1	0
cfl1	0.101696	0.236222	0.6	0.446	1	0
ptk7a	0.101817	0.139295	0.073	0.012	1	0
rraga	0.102065	0.162222	0.064	0.012	1	0
ddx46	0.102201	0.135298	0.073	0.012	1	0
csnk1g2b	0.102408	-0.223506	0.045	0.12	1	0
ybx1	0.102946	0.176612	0.809	0.735	1	0
zgc:92744	0.102966	0.186888	0.091	0.048	1	0
bod1	0.103211	0.163453	0.082	0.024	1	0
irf2bp1	0.103815	0.163222	0.073	0.012	1	0
hoxb5b	0.104004	-0.221961	0.064	0.157	1	0
si:dkey-9i23.15	0.104512	-0.196987	0.027	0.096	1	0
acap1	0.104901	-0.16516	0.009	0.06	1	0
rnf7	0.105014	0.177489	0.173	0.072	1	0
rpz2	0.105144	0.171022	0.091	0.036	1	0
higd2a	0.105467	0.195987	0.136	0.048	1	0
spns1	0.105579	0.13409	0.091	0.024	1	0
SBNO2	0.105916	-0.158368	0.009	0.06	1	0
pdlim3a	0.105958	-0.126475	0.009	0.06	1	0
rbm39b	0.106277	0.172601	0.136	0.048	1	0
ran	0.106288	0.194179	0.518	0.446	1	0
CABZ01068358.1	0.107011	-0.191837	0.064	0.157	1	0
mrps25	0.107428	-0.166795	0.091	0.12	1	0
ccm2	0.107873	-0.124638	0.009	0.06	1	0
CABZ01088428.1	0.107879	-0.152065	0.009	0.06	1	0
krt4	0.10824	-0.234564	0.064	0.145	1	0
ugt1b5	0.108661	-0.241569	0.073	0.169	1	0
klf2a	0.109101	-0.237664	0.545	0.675	1	0
myl9b	0.109268	0.257069	0.355	0.217	1	0
si:ch73-367f21.4	0.109455	-0.171425	0.027	0.096	1	0
spen	0.110011	-0.178501	0.027	0.096	1	0
tet2	0.110066	-0.159409	0.009	0.06	1	0
eef1akmt1	0.110414	0.163941	0.064	0.012	1	0
atf5b	0.110541	-0.203167	0.073	0.169	1	0
kif1b	0.110616	-0.120659	0.009	0.06	1	0
rac3b	0.111269	0.100508	0.064	0.012	1	0
dcaf7	0.111454	-0.202278	0.064	0.157	1	0
ddx3xa	0.111532	-0.201745	0.064	0.157	1	0
pcnp	0.111542	-0.113365	0.027	0.084	1	0
stk17b	0.111678	-0.148732	0.018	0.06	1	0
sri	0.112336	0.221481	0.136	0.06	1	0
pole4	0.11296	0.132981	0.064	0.012	1	0
BX663503.3	0.113406	-0.287221	0.227	0.349	1	0
ip6k2b	0.11377	0.21644	0.345	0.217	1	0
psmb3	0.113906	0.224754	0.218	0.108	1	0
tmem176	0.113955	0.221139	0.418	0.277	1	0
marcksl1a	0.114079	0.16716	0.836	0.711	1	0
glyr1	0.114862	-0.145059	0.009	0.06	1	0
ms4a17a.14	0.115372	-0.12936	0.009	0.06	1	0
XLOC-012680	0.115551	-0.112795	0.009	0.06	1	0
rhbdf1a	0.115962	-0.12012	0.009	0.06	1	0
si:ch211-212k18.7	0.116157	-0.146726	0.009	0.06	1	0
sec11a	0.116456	0.146831	0.236	0.133	1	0
txnl4a	0.116637	-0.170557	0.027	0.096	1	0
npr2	0.116699	-0.146193	0.009	0.06	1	0
alkbh5	0.116975	0.138316	0.064	0.012	1	0
mical2a	0.117118	-0.15507	0.009	0.06	1	0
arhgef5	0.117488	0.172562	0.091	0.024	1	0
rab5c	0.117569	0.204125	0.127	0.048	1	0
srgn	0.117773	-0.147781	0.236	0.253	1	0
psmd12	0.11808	-0.107885	0.009	0.06	1	0
fpr1	0.118095	0.266435	0.2	0.12	1	0
unk	0.118154	-0.126111	0.009	0.06	1	0
pcyt2	0.118401	-0.134301	0.009	0.06	1	0
tegt	0.118501	-0.254798	0.255	0.373	1	0
hspb8	0.11872	-0.115187	0.009	0.06	1	0
cyth1a	0.118836	-0.167355	0.036	0.108	1	0
cops7a	0.118956	0.171492	0.109	0.048	1	0
HACD4	0.119114	0.178511	0.091	0.024	1	0
cercam	0.119222	-0.1772	0.027	0.096	1	0
sema5bb	0.119401	-0.145303	0.009	0.06	1	0
syncrip	0.119611	-0.226905	0.309	0.398	1	0
tm9sf1	0.11996	-0.114701	0.009	0.06	1	0
sfrp1a	0.120081	0.131671	0.118	0.048	1	0
xrn1	0.120593	-0.121754	0.009	0.06	1	0
zmynd19	0.121136	-0.125729	0.009	0.06	1	0
tnrc6c1	0.121377	0.254684	0.309	0.181	1	0
tmem198a	0.121636	-0.119522	0.009	0.06	1	0
slc39a6	0.121898	-0.18195	0.027	0.096	1	0
wwp1	0.121991	-0.148666	0.027	0.096	1	0
p4hb	0.122002	-0.190001	0.227	0.277	1	0
USP53 (1 of many)	0.122246	-0.116129	0.009	0.06	1	0
dnajc12	0.122277	-0.110682	0.009	0.06	1	0
fam160a2	0.122295	-0.137962	0.009	0.06	1	0
meis2b	0.122646	0.237878	0.264	0.145	1	0
tgm1l1	0.123137	0.191896	0.164	0.12	1	0
ccdc3b	0.12325	-0.224921	0.127	0.193	1	0
atp5mf	0.123439	-0.201185	0.1	0.205	1	0
synm	0.123443	-0.153121	0.073	0.157	1	0
psmd4b	0.123629	0.15706	0.082	0.024	1	0
mrps21	0.123928	0.168242	0.082	0.036	1	0
rdh14b	0.124059	0.15141	0.064	0.012	1	0
ddx24	0.124355	0.173956	0.1	0.06	1	0
zgc:92818	0.124803	0.164337	0.1	0.06	1	0
ssr3	0.125522	0.216589	0.336	0.205	1	0
ptp4a2a	0.125856	0.176437	0.136	0.06	1	0
gstm.2	0.126273	-0.163636	0.018	0.072	1	0
tgfb3	0.126472	-0.155761	0.073	0.157	1	0
cmasa	0.126536	0.156618	0.082	0.024	1	0
gas6	0.127647	0.249566	0.127	0.048	1	0
si:dkey-239h2.3	0.127783	0.183772	0.227	0.12	1	0
rpl34	0.128883	0.141528	0.873	0.819	1	0
eif4g3a	0.128947	0.155463	0.055	0.012	1	0
wu:fb16f03	0.12963	0.157331	0.245	0.145	1	0
myh10	0.129706	0.22218	0.109	0.036	1	0
zgc:158343	0.129718	-0.278275	0.182	0.301	1	0
ddx28	0.130947	-0.110368	0.018	0.072	1	0
uqcc2	0.13098	0.187986	0.136	0.06	1	0
ssbp1	0.131358	0.149241	0.073	0.024	1	0
si:ch211-106h4.12	0.131598	0.284559	0.2	0.096	1	0
gstt1b	0.131615	0.167667	0.345	0.229	1	0
rgs5a	0.131933	-0.184826	0.327	0.373	1	0
zgc:113208	0.132211	0.160231	0.091	0.024	1	0
chac1	0.132637	-0.276747	0.164	0.265	1	0
serinc1	0.133415	-0.147794	0.136	0.229	1	0
loxl1	0.133471	-0.254811	0.255	0.349	1	0
hadh	0.134363	0.150304	0.145	0.06	1	0
uprt	0.134844	0.127422	0.064	0.012	1	0
mgst3b	0.134918	0.255848	0.309	0.205	1	0
tex261	0.135131	0.162854	0.082	0.024	1	0
pdcd10a	0.135804	0.115928	0.064	0.012	1	0
fam198a	0.136344	0.18281	0.127	0.048	1	0
cab39l	0.136515	0.125439	0.109	0.036	1	0
svbp	0.137321	0.128126	0.064	0.012	1	0
gabarapb	0.137405	0.219691	0.4	0.265	1	0
chka	0.137933	0.151549	0.064	0.012	1	0
trmt112	0.139101	0.231916	0.236	0.133	1	0
nutf2l	0.139277	0.10703	0.064	0.012	1	0
eef1g	0.139428	0.132378	0.818	0.699	1	0
srsf10b	0.140157	0.156669	0.109	0.036	1	0
tmem106ba	0.140375	-0.158551	0.036	0.108	1	0
metap2b	0.14076	0.236882	0.236	0.133	1	0
ppp1r14bb	0.141268	0.193281	0.1	0.036	1	0
barx1	0.141289	-0.200123	0.036	0.108	1	0
sdad1	0.141436	0.161679	0.064	0.012	1	0
peli1a	0.141791	-0.10362	0.036	0.096	1	0
furinb	0.141907	-0.162532	0.036	0.108	1	0
eef1da	0.14224	0.116283	0.591	0.47	1	0
ephb2b	0.142401	0.190069	0.064	0.012	1	0
il13ra2	0.142707	-0.192722	0.036	0.108	1	0
alas1	0.142805	-0.150023	0.036	0.108	1	0
htatip2	0.142887	-0.183894	0.036	0.108	1	0
ep300b	0.142948	-0.166373	0.036	0.108	1	0
rbx1	0.143203	0.221551	0.336	0.253	1	0
txnrd3	0.143612	0.161403	0.109	0.036	1	0
rbp5	0.143831	0.212757	0.545	0.47	1	0
ngrn	0.144733	0.135075	0.064	0.012	1	0
LOC110439623	0.145137	0.170448	0.109	0.036	1	0
bco2a	0.145555	-0.123353	0.018	0.072	1	0
si:dkeyp-23e4.3	0.145652	-0.122697	0.045	0.108	1	0
sema3d	0.146869	-0.172106	0.055	0.133	1	0
chmp7	0.147158	0.1201	0.064	0.012	1	0
dapk3	0.147459	-0.138445	0.018	0.072	1	0
hoxb3a	0.148179	0.188575	0.082	0.024	1	0
rabac1	0.148392	0.164823	0.091	0.036	1	0
atg5	0.148743	-0.13695	0.018	0.072	1	0
mid2	0.149081	-0.186134	0.036	0.096	1	0
cdc42	0.149222	-0.22053	0.273	0.361	1	0
tmx1	0.15021	0.104287	0.064	0.012	1	0
uri1	0.150507	0.124035	0.064	0.012	1	0
shrprbck1r	0.150841	0.126297	0.064	0.012	1	0
praf2	0.151281	-0.175986	0.045	0.12	1	0
s1pr2	0.151586	-0.177995	0.1	0.145	1	0
ppfibp1b	0.15159	-0.164806	0.018	0.072	1	0
si:ch211-204a13.2	0.151664	-0.238705	0.127	0.229	1	0
lmnb2	0.151772	0.171138	0.127	0.048	1	0
slit3	0.151902	-0.235302	0.436	0.566	1	0
naa20	0.151968	0.172178	0.127	0.048	1	0
crabp1b	0.151982	0.207138	0.145	0.06	1	0
hmga1b	0.15232	0.132195	0.064	0.012	1	0
thoc7	0.152339	0.128893	0.1	0.036	1	0
ndufs2	0.152945	0.180626	0.145	0.06	1	0
sec61g	0.153356	0.194358	0.773	0.663	1	0
nop10	0.153466	0.239162	0.282	0.169	1	0
kctd5a	0.153519	0.241297	0.218	0.12	1	0
epha4b	0.153554	0.179634	0.1	0.036	1	0
epb41l5	0.154009	0.143303	0.064	0.012	1	0
phf21aa	0.154125	-0.164748	0.018	0.06	1	0
rpl19	0.154919	0.197975	0.773	0.651	1	0
cnot1	0.155848	-0.165902	0.045	0.12	1	0
sppl2	0.156466	0.124782	0.064	0.012	1	0
tardbpl	0.156945	-0.23588	0.136	0.217	1	0
abi3bpa	0.15733	-0.181998	0.073	0.157	1	0
nktr	0.157661	-0.177598	0.045	0.12	1	0
junba	0.158018	-0.130022	0.573	0.59	1	0
rpf1	0.159181	-0.146798	0.082	0.169	1	0
si:rp71-79p20.2	0.159516	0.114415	0.1	0.036	1	0
cdr2a	0.159962	0.160004	0.055	0.012	1	0
dnajb12a	0.160195	-0.147619	0.018	0.06	1	0
si:ch211-218c6.8	0.160357	0.125212	0.1	0.036	1	0
fcho2	0.160814	0.136369	0.064	0.012	1	0
nr2f1a	0.161041	-0.188424	0.1	0.157	1	0
chtf8	0.161446	0.115327	0.064	0.012	1	0
lgals3b	0.161527	0.222775	0.255	0.145	1	0
ddit3	0.161624	-0.256287	0.291	0.398	1	0
si:ch211-213d14.2	0.1625	0.116787	0.064	0.012	1	0
slc6a6a	0.163503	0.163157	0.064	0.012	1	0
ptena	0.163741	0.197072	0.209	0.108	1	0
AL954191.1	0.163827	0.275888	0.173	0.096	1	0
ilk	0.164356	0.13436	0.118	0.048	1	0
elf2b	0.164531	0.125332	0.064	0.012	1	0
clic2	0.164533	-0.199257	0.082	0.157	1	0
acvr2aa	0.164681	0.146933	0.064	0.012	1	0
psmb7	0.164843	0.215231	0.264	0.181	1	0
plagx	0.165115	0.146559	0.064	0.012	1	0
pin1	0.165263	0.193897	0.209	0.108	1	0
si:ch73-59f11.3	0.165265	0.152632	0.082	0.024	1	0
faf2	0.165445	-0.102583	0.018	0.072	1	0
mrpl32	0.165605	0.12525	0.118	0.048	1	0
crabp1a	0.166004	0.103401	0.136	0.072	1	0
eif6	0.16608	0.18097	0.182	0.096	1	0
dnajc8	0.166099	-0.15315	0.027	0.084	1	0
msra	0.166149	0.115241	0.082	0.024	1	0
si:dkey-89b17.4	0.166582	-0.14429	0.027	0.084	1	0
zgc:112982	0.166766	-0.126902	0.018	0.072	1	0
tmc6b	0.166831	-0.14187	0.018	0.072	1	0
surf4l	0.167314	-0.179973	0.055	0.133	1	0
usp9	0.167758	0.195307	0.145	0.072	1	0
tomm20a	0.167897	0.198256	0.182	0.108	1	0
arhgef1b	0.16817	0.20076	0.173	0.084	1	0
si:dkey-16l2.20	0.168216	-0.201472	0.045	0.108	1	0
myl12.1	0.168735	0.121004	0.536	0.422	1	0
immp2l	0.168781	-0.108828	0.018	0.072	1	0
tm9sf4	0.168791	-0.114172	0.045	0.108	1	0
serbp1b	0.168835	0.172763	0.118	0.048	1	0
sdr16c5b	0.169231	0.15664	0.082	0.024	1	0
prrx1b	0.169314	-0.151537	0.018	0.072	1	0
ttyh2	0.169691	-0.15985	0.018	0.072	1	0
mrps16	0.169874	-0.10694	0.018	0.072	1	0
c7a	0.170106	-0.126741	0.164	0.181	1	0
rplp2l	0.170203	0.113603	0.9	0.867	1	0
COX7A2 (1 of many)	0.170356	0.167942	0.264	0.157	1	0
itpkcb	0.170589	-0.205256	0.073	0.157	1	0
lzts2a	0.170801	-0.126621	0.018	0.072	1	0
eif1ad	0.170943	0.143935	0.136	0.06	1	0
fosl2	0.170943	-0.105353	0.018	0.072	1	0
cndp2	0.172064	0.117369	0.082	0.024	1	0
fbxo45	0.172429	-0.137321	0.018	0.072	1	0
l3hypdh	0.172466	-0.105914	0.018	0.072	1	0
ptprfa	0.172628	-0.122346	0.018	0.072	1	0
cs	0.172632	-0.172944	0.064	0.145	1	0
tmem59l	0.172987	-0.10781	0.018	0.072	1	0
sppl3	0.173379	-0.203591	0.073	0.145	1	0
elmo3	0.173577	-0.143507	0.018	0.072	1	0
XLOC-000431	0.174005	0.220882	0.236	0.133	1	0
psd3l	0.174473	-0.1375	0.018	0.072	1	0
shisa9b	0.174481	-0.151144	0.018	0.072	1	0
gbp	0.174869	0.234511	0.273	0.169	1	0
npb	0.175988	0.144154	0.055	0.012	1	0
si:ch211-235e9.6	0.176706	0.174115	0.191	0.096	1	0
lsm5	0.17714	-0.158658	0.064	0.145	1	0
tuba1b	0.177336	-0.187752	0.064	0.145	1	0
bms1	0.177433	0.121328	0.1	0.036	1	0
rbms2a	0.17772	0.164289	0.109	0.072	1	0
pard3bb	0.178142	-0.22088	0.091	0.181	1	0
vcp	0.178232	0.224846	0.236	0.145	1	0
slc10a3	0.17902	-0.120209	0.027	0.084	1	0
eif4a2	0.17906	0.22651	0.182	0.096	1	0
arl5a	0.180012	0.100503	0.082	0.024	1	0
atpv0e2	0.180093	-0.117007	0.036	0.096	1	0
si:ch73-173h19.3	0.180717	-0.224883	0.127	0.229	1	0
fen1	0.18164	0.134308	0.082	0.024	1	0
mmp14a	0.182297	0.221909	0.336	0.217	1	0
foxp4	0.182342	-0.118723	0.355	0.373	1	0
mt-co1	0.182872	-0.177529	0.7	0.759	1	0
FP102052.2	0.182892	-0.179715	0.073	0.157	1	0
zgc:114188	0.183133	0.144288	0.891	0.807	1	0
COX3	0.183238	-0.135384	0.764	0.867	1	0
rac1b	0.183541	0.154461	0.091	0.036	1	0
bnip3lb	0.183841	-0.181539	0.091	0.181	1	0
neu3.5	0.184283	-0.255593	0.164	0.253	1	0
eif4bb	0.184659	-0.106481	0.118	0.133	1	0
cnpy1	0.184659	-0.106409	0.027	0.084	1	0
svep1	0.185618	0.208994	0.127	0.06	1	0
ppap2d	0.18605	-0.212261	0.109	0.205	1	0
prdx4	0.186254	-0.142561	0.218	0.241	1	0
ftsj3	0.186694	0.171134	0.118	0.048	1	0
cyp2p7	0.186962	-0.207075	0.182	0.253	1	0
cirbpa	0.187583	0.106577	0.655	0.542	1	0
vkorc1l1	0.188036	0.115333	0.082	0.024	1	0
npc2	0.188046	0.19093	0.264	0.157	1	0
ca5a	0.188209	-0.191999	0.109	0.169	1	0
wu:fu71h07	0.18832	-0.126032	0.055	0.12	1	0
casc4	0.189091	0.148769	0.082	0.024	1	0
ddah2	0.189351	-0.166839	0.045	0.096	1	0
bckdhb	0.189608	0.148415	0.091	0.036	1	0
asap1b	0.18966	-0.130386	0.027	0.084	1	0
snrpf	0.189835	-0.138161	0.2	0.229	1	0
rbm8a	0.190005	0.199095	0.245	0.145	1	0
gata2a	0.190834	0.10806	0.127	0.06	1	0
ccng2	0.190916	-0.176795	0.045	0.096	1	0
zgc:171480	0.191267	0.120093	0.082	0.024	1	0
slc39a7	0.191784	0.145653	0.082	0.024	1	0
fam168a	0.191977	0.228287	0.264	0.157	1	0
si:ch211-246m6.4	0.191995	-0.214581	0.118	0.205	1	0
zgc:56304	0.192502	0.178348	0.164	0.084	1	0
FO082781.1	0.192622	0.214775	0.182	0.108	1	0
actb1	0.193194	-0.222324	0.464	0.566	1	0
srpx2	0.19408	0.138673	0.082	0.024	1	0
cdv3	0.194475	-0.20287	0.164	0.241	1	0
si:dkey-238c7.16	0.194966	0.14036	0.3	0.205	1	0
atp5mc3a	0.194975	-0.101417	0.291	0.301	1	0
palld	0.195063	-0.152009	0.027	0.084	1	0
ccnt1	0.195069	0.186878	0.1	0.036	1	0
myzap	0.195198	-0.195468	0.055	0.12	1	0
rpl35	0.196119	0.166018	0.8	0.687	1	0
usp22	0.196591	0.143744	0.091	0.036	1	0
nup58	0.19681	0.154052	0.091	0.036	1	0
slain2	0.196911	-0.123837	0.027	0.084	1	0
lrp1aa	0.19696	0.159709	0.464	0.349	1	0
rimkla	0.19711	0.100098	0.073	0.024	1	0
gchfr	0.197795	0.123106	0.082	0.024	1	0
ndufb3	0.197843	0.207744	0.318	0.205	1	0
klf15	0.19844	0.15661	0.082	0.024	1	0
srsf2b	0.198794	0.125201	0.055	0.012	1	0
pa2g4a	0.19883	0.17058	0.118	0.048	1	0
ptk2aa	0.198997	-0.173011	0.082	0.133	1	0
mmp15a	0.199638	0.179654	0.109	0.048	1	0
gps1	0.199869	0.126443	0.082	0.024	1	0
kdm6al	0.19991	0.147321	0.082	0.024	1	0
rbp7b	0.199938	0.190573	0.109	0.048	1	0
hspa12b	0.199983	-0.117605	0.073	0.145	1	0
naa38	0.20001	-0.111819	0.036	0.096	1	0
fam133b	0.200224	0.194702	0.264	0.193	1	0
patl1	0.200372	0.107895	0.082	0.024	1	0
CABZ01074363.1	0.200404	0.137476	0.082	0.024	1	0
ppdpfb	0.200492	0.138304	0.673	0.554	1	0
arl8a	0.200499	0.131412	0.082	0.024	1	0
cox7c	0.200542	0.144456	0.582	0.458	1	0
mylka	0.200748	0.130809	0.082	0.024	1	0
aida	0.200951	0.146287	0.1	0.036	1	0
ptprk	0.201498	0.195009	0.118	0.048	1	0
alg5	0.202141	0.157597	0.155	0.072	1	0
ctsc	0.202267	-0.130968	0.027	0.084	1	0
prss35	0.203342	-0.227469	0.091	0.169	1	0
rps15	0.20386	0.138163	0.864	0.807	1	0
eef1a1l1	0.204099	-0.106968	0.891	0.94	1	0
fxyd6l	0.205383	0.223744	0.345	0.229	1	0
mmrn2a	0.205419	-0.140738	0.027	0.084	1	0
lsm6	0.205655	0.157968	0.118	0.048	1	0
pleca	0.206058	0.157652	0.1	0.036	1	0
dnajb6a	0.206494	0.120628	0.055	0.012	1	0
fkbp1aa	0.207544	0.199712	0.464	0.337	1	0
prps1b	0.207758	-0.128185	0.027	0.084	1	0
LOC108180269	0.208452	-0.222863	0.255	0.373	1	0
gpr78a	0.209075	-0.119341	0.136	0.157	1	0
u2af2b	0.210153	0.179466	0.173	0.108	1	0
ctcf	0.210175	-0.133499	0.027	0.084	1	0
si:ch211-284f22.3	0.211202	0.15041	0.1	0.036	1	0
ccdc59	0.211426	0.117364	0.055	0.012	1	0
zgc:171679	0.212591	0.120729	0.055	0.012	1	0
pus1	0.212642	0.142298	0.073	0.024	1	0
plxna1a	0.212977	0.170277	0.1	0.036	1	0
ap3s1.1	0.213168	0.155171	0.1	0.036	1	0
wls	0.213865	0.196747	0.273	0.205	1	0
bsdc1	0.213911	0.151151	0.091	0.048	1	0
snrpd3l	0.214184	0.12078	0.082	0.06	1	0
snrpa	0.214525	0.133393	0.1	0.036	1	0
cacna1c	0.214618	0.114929	0.055	0.012	1	0
hnrnpa1b	0.215068	-0.195745	0.155	0.217	1	0
gng12a	0.215513	0.154144	0.091	0.036	1	0
glula	0.215548	0.164549	0.118	0.048	1	0
ramp2	0.216064	-0.250527	0.173	0.253	1	0
dhrs3b	0.21625	0.112523	0.245	0.229	1	0
dda1	0.216742	0.166258	0.118	0.06	1	0
waca	0.217297	-0.16265	0.036	0.096	1	0
gas1a	0.217495	0.114104	0.264	0.181	1	0
mycbp	0.217674	0.19104	0.264	0.193	1	0
rbm4.2	0.217741	0.188156	0.145	0.072	1	0
ifngr2	0.217873	-0.124356	0.036	0.096	1	0
dctn4	0.218168	0.122089	0.055	0.012	1	0
flrt2	0.218418	-0.146169	0.036	0.096	1	0
snrpe	0.219191	0.169476	0.127	0.072	1	0
rab1ba	0.21921	-0.132131	0.036	0.096	1	0
FP102783.1	0.219317	0.206583	0.327	0.217	1	0
lamtor4	0.219735	0.169954	0.109	0.048	1	0
rpl23	0.220644	0.142456	0.864	0.771	1	0
anxa11b	0.221042	0.153092	0.255	0.217	1	0
bloc1s6	0.221661	-0.118398	0.082	0.108	1	0
zgc:77849	0.222443	0.12476	0.218	0.193	1	0
CU929418.1	0.224238	0.111033	0.055	0.012	1	0
pgam1a	0.224613	0.142759	0.109	0.048	1	0
si:dkey-79d12.5	0.225271	-0.120554	0.018	0.06	1	0
setdb1a	0.225458	0.111901	0.055	0.012	1	0
krt18a.1	0.225529	0.205982	0.255	0.157	1	0
pik3r2	0.226529	-0.149379	0.109	0.145	1	0
CABZ01045617.1	0.226978	0.162935	0.191	0.157	1	0
hikeshi	0.227724	-0.10447	0.036	0.096	1	0
pbdc1	0.228163	-0.196726	0.155	0.241	1	0
fhit	0.228313	0.101094	0.055	0.012	1	0
cyc1	0.228372	0.164033	0.182	0.096	1	0
lsm12b	0.229233	0.162982	0.282	0.181	1	0
ak2	0.229334	0.219842	0.355	0.253	1	0
fstl1a	0.229406	-0.138816	0.018	0.06	1	0
lig1	0.229486	0.124094	0.055	0.012	1	0
rbm4.1	0.230037	0.158487	0.136	0.096	1	0
trappc6b	0.230162	0.112443	0.055	0.012	1	0
cct2	0.230233	0.205402	0.318	0.229	1	0
fbl	0.230636	0.175994	0.182	0.096	1	0
tcp11l2	0.230648	-0.127568	0.036	0.096	1	0
prdx5	0.23135	0.142995	0.173	0.133	1	0
ska2	0.231913	0.140147	0.073	0.024	1	0
smarcd2	0.232114	-0.150278	0.036	0.096	1	0
fstb	0.232412	0.225135	0.355	0.241	1	0
ralbp1	0.23261	-0.146437	0.073	0.145	1	0
cry2	0.232896	-0.140522	0.036	0.096	1	0
tmem131	0.232938	-0.102556	0.018	0.06	1	0
ndufs8a	0.233065	-0.124646	0.036	0.096	1	0
gsta.1	0.2332	0.178946	0.182	0.096	1	0
eef1b2	0.234014	0.146647	0.718	0.602	1	0
ANKRD50	0.234352	-0.139226	0.036	0.096	1	0
fosl1a	0.234566	-0.140448	0.036	0.096	1	0
CABZ01110881.1	0.234744	0.112419	0.055	0.012	1	0
ahnak	0.234917	0.207895	0.4	0.313	1	0
ywhaz	0.235184	0.170388	0.309	0.253	1	0
mier3a	0.235356	0.11724	0.055	0.012	1	0
plxna4	0.235617	0.115267	0.055	0.012	1	0
ndufb2	0.235702	0.200827	0.236	0.145	1	0
ssuh2rs1	0.23604	-0.112493	0.045	0.108	1	0
sypl2a	0.236214	0.126605	0.155	0.133	1	0
MMP23B	0.236667	0.158459	0.118	0.06	1	0
egr1	0.237471	0.120181	0.191	0.12	1	0
nudt17	0.238289	-0.156947	0.055	0.096	1	0
pbx1a	0.238358	0.21382	0.264	0.193	1	0
creg2	0.238844	-0.178415	0.091	0.169	1	0
zgc:153713	0.240668	0.143831	0.155	0.12	1	0
tnfrsf19	0.240688	0.1722	0.127	0.06	1	0
atp6v1g1	0.242054	-0.146213	0.045	0.096	1	0
tars	0.242615	0.127093	0.073	0.024	1	0
birc2	0.243143	-0.159196	0.073	0.145	1	0
elocb	0.243287	0.185638	0.282	0.181	1	0
fbn2b	0.243437	0.103816	0.5	0.41	1	0
fam162a	0.243475	0.106599	0.064	0.024	1	0
ttyh3a	0.243541	0.12593	0.055	0.012	1	0
adamts15b	0.244153	-0.233837	0.173	0.265	1	0
wdr1	0.244398	-0.117045	0.045	0.108	1	0
ptgr1	0.24453	0.134532	0.109	0.048	1	0
sumo2b	0.245479	0.205595	0.427	0.325	1	0
pcyox1	0.246613	-0.138614	0.045	0.108	1	0
cdc42l	0.247891	-0.150318	0.245	0.289	1	0
idh2	0.248214	0.11548	0.3	0.205	1	0
arrb2b	0.248923	-0.136719	0.055	0.084	1	0
aldoaa	0.249176	-0.15626	0.127	0.217	1	0
si:dkey-17m8.1	0.249219	-0.163778	0.045	0.108	1	0
stau1	0.249654	0.179737	0.136	0.072	1	0
lgals9l3	0.249913	-0.190448	0.118	0.205	1	0
gtpbp4	0.249994	-0.189098	0.218	0.325	1	0
kat5b	0.250066	0.101124	0.055	0.012	1	0
hspb1	0.250091	-0.226689	0.273	0.386	1	0
commd6	0.250609	-0.112751	0.018	0.06	1	0
purab	0.250775	-0.175955	0.2	0.253	1	0
zgc:66160	0.251014	-0.143442	0.045	0.108	1	0
si:ch211-204c21.1	0.251115	0.139998	0.173	0.096	1	0
dusp1	0.251266	-0.136886	0.045	0.108	1	0
uqcrc1	0.251279	0.174354	0.164	0.084	1	0
col12a1b	0.251543	0.146888	0.055	0.012	1	0
efnb2a	0.251629	-0.167889	0.064	0.133	1	0
midn	0.251775	-0.163333	0.064	0.108	1	0
hnrnpul1l	0.252538	0.106087	0.091	0.036	1	0
btbd9	0.252898	0.113204	0.055	0.012	1	0
zgc:110782	0.25319	0.121435	0.055	0.012	1	0
SCARF2	0.254216	0.12255	0.073	0.024	1	0
pabpc1a	0.254552	0.166654	0.636	0.518	1	0
kmt5aa	0.255072	-0.13836	0.036	0.072	1	0
sept9a	0.255295	-0.155124	0.091	0.169	1	0
dlat	0.255297	-0.127291	0.018	0.06	1	0
tspan18a	0.255317	0.117447	0.055	0.012	1	0
rexo1	0.255382	0.102557	0.055	0.012	1	0
pbx1b	0.255691	0.153087	0.109	0.06	1	0
vapb	0.255914	0.138013	0.127	0.06	1	0
ryk	0.257047	-0.124403	0.055	0.12	1	0
gnai2a	0.257265	0.204018	0.155	0.084	1	0
tpm4b	0.257436	0.157288	0.109	0.048	1	0
atp5fa1	0.257583	0.182681	0.364	0.253	1	0
cdc37	0.257979	-0.126403	0.018	0.06	1	0
si:ch211-250c4.4	0.258016	0.151629	0.127	0.06	1	0
phyh	0.258068	-0.139897	0.018	0.06	1	0
tmem198b	0.258476	-0.151006	0.055	0.12	1	0
tsku	0.258515	-0.214388	0.291	0.398	1	0
ppp1r37	0.258529	0.13454	0.073	0.024	1	0
nucks1a	0.258791	0.186024	0.209	0.12	1	0
zgc:92242	0.258862	0.127773	0.073	0.024	1	0
CR855311.1	0.258895	-0.102733	0.4	0.398	1	0
chchd1	0.259698	0.117289	0.064	0.024	1	0
nkain1	0.260194	0.141331	0.082	0.036	1	0
gng5	0.260501	0.161317	0.264	0.169	1	0
fndc3ba	0.260657	-0.127059	0.018	0.06	1	0
tcf3b	0.260733	-0.143377	0.055	0.12	1	0
jcada	0.26357	-0.160902	0.064	0.133	1	0
npm3	0.263652	0.170465	0.118	0.06	1	0
pin4	0.263693	0.164318	0.145	0.072	1	0
ap1g1	0.264298	0.126702	0.064	0.024	1	0
zgc:92335	0.264653	-0.152794	0.036	0.084	1	0
actr1	0.26514	0.160664	0.091	0.036	1	0
ppp3cca	0.265377	-0.10938	0.018	0.06	1	0
cnpy4	0.268248	0.108306	0.073	0.024	1	0
nat9	0.268347	0.126067	0.064	0.024	1	0
selenot1a	0.270266	-0.123164	0.055	0.084	1	0
cybrd1	0.27101	-0.132689	0.027	0.06	1	0
ywhaqa	0.271198	-0.188374	0.127	0.205	1	0
atp5pb	0.271626	0.191146	0.4	0.289	1	0
cbx5	0.272171	0.182743	0.227	0.145	1	0
pbx3b	0.273004	-0.203117	0.091	0.169	1	0
si:dkey-188i13.10	0.273771	0.131834	0.091	0.048	1	0
mef2d	0.273871	-0.189424	0.082	0.157	1	0
tomm20b	0.274395	0.178892	0.236	0.145	1	0
b2m	0.274655	0.19363	0.264	0.169	1	0
eps15	0.275119	-0.134475	0.018	0.06	1	0
wdr46	0.275164	-0.113692	0.036	0.084	1	0
plod2	0.275646	0.197033	0.182	0.108	1	0
atxn1a	0.275951	0.133199	0.073	0.024	1	0
senp2	0.276017	0.101306	0.073	0.024	1	0
rab14	0.276576	0.101814	0.164	0.096	1	0
arid4a	0.276698	0.113475	0.073	0.024	1	0
vdac1	0.277383	-0.166854	0.091	0.157	1	0
poldip2	0.277686	0.106974	0.073	0.024	1	0
tcf25	0.277953	0.165379	0.109	0.06	1	0
gars	0.277981	0.10469	0.091	0.036	1	0
pttg1ipb	0.278563	0.160985	0.091	0.036	1	0
si:ch211-191j22.3	0.278602	0.146091	0.191	0.108	1	0
psmg3	0.278951	0.130014	0.127	0.06	1	0
ube2ia	0.280998	0.17961	0.191	0.108	1	0
agpat3	0.281233	0.136561	0.073	0.024	1	0
nfyba	0.281575	0.155167	0.191	0.108	1	0
rps7	0.281801	0.134517	0.809	0.711	1	0
myl9a	0.281825	0.148863	0.145	0.108	1	0
gulp1a	0.281938	0.1693	0.191	0.108	1	0
jpt1b	0.282277	-0.144765	0.427	0.482	1	0
sssca1	0.282344	0.109608	0.073	0.024	1	0
zgc:77056	0.282413	0.118932	0.091	0.036	1	0
dynll1	0.282466	-0.168726	0.264	0.313	1	0
bloc1s2	0.283945	0.106508	0.073	0.036	1	0
tmem17	0.283949	-0.100728	0.018	0.06	1	0
cpsf6	0.284028	-0.169556	0.1	0.157	1	0
yaf2	0.284093	0.145593	0.127	0.06	1	0
rsf1b.1	0.285382	0.151471	0.1	0.048	1	0
slc35e1	0.285586	0.122833	0.064	0.024	1	0
add3a	0.285824	-0.185656	0.482	0.578	1	0
atrx	0.286368	0.192351	0.273	0.193	1	0
krtcap2	0.286368	-0.151407	0.227	0.325	1	0
sem1	0.287952	0.182643	0.345	0.241	1	0
smad7	0.288097	0.129874	0.073	0.024	1	0
jagn1b	0.288227	0.144069	0.118	0.072	1	0
fam208b	0.288594	-0.113086	0.018	0.06	1	0
tnfsf10l	0.289706	-0.202897	0.291	0.398	1	0
jupa	0.290137	0.185256	0.155	0.084	1	0
pwp1	0.290167	0.132798	0.091	0.036	1	0
srpk1a	0.290261	-0.115306	0.018	0.06	1	0
zc4h2	0.290339	0.128853	0.064	0.024	1	0
xkr9	0.290432	-0.104035	0.055	0.108	1	0
tbl1xr1b	0.290639	0.129388	0.073	0.024	1	0
pdcd11	0.290824	0.121276	0.073	0.024	1	0
zfhx4	0.291767	-0.111281	0.018	0.06	1	0
sox11a	0.291867	0.116451	0.073	0.024	1	0
ctps1a	0.291923	0.11296	0.073	0.024	1	0
hapln3	0.292447	-0.175858	0.127	0.181	1	0
slc22a31	0.292614	-0.127958	0.018	0.06	1	0
spred2b	0.292647	0.193074	0.291	0.217	1	0
vim	0.292909	0.212553	0.327	0.229	1	0
itgb1bp1	0.293335	0.140683	0.064	0.024	1	0
dicer1	0.293583	-0.122651	0.018	0.06	1	0
zgc:55943	0.294094	-0.138827	0.045	0.096	1	0
ppp2r1ba	0.294705	0.129063	0.109	0.048	1	0
rgs3a	0.295181	-0.152265	0.055	0.096	1	0
krt94	0.295187	-0.120884	0.8	0.867	1	0
mrps10	0.29522	0.131559	0.091	0.036	1	0
sema3fa	0.295463	0.141789	0.109	0.048	1	0
arl4cb	0.2959	0.133903	0.091	0.036	1	0
tcf7l1a	0.296021	0.137419	0.091	0.036	1	0
gemin7	0.296859	0.134414	0.091	0.048	1	0
tomm7	0.297121	0.176701	0.2	0.12	1	0
abcc5	0.297247	-0.164662	0.109	0.157	1	0
lnpep	0.29756	-0.123514	0.018	0.06	1	0
si:ch1073-170o4.1	0.298036	-0.148894	0.036	0.072	1	0
atp2b2	0.298184	-0.196668	0.145	0.229	1	0
pla2g15	0.298667	-0.137615	0.045	0.096	1	0
bhlhe40	0.299118	0.204333	0.273	0.181	1	0
ssr4	0.299637	-0.117341	0.355	0.373	1	0
smg6	0.300033	0.127396	0.091	0.036	1	0
sephs2	0.300112	-0.130943	0.036	0.072	1	0
si:ch211-262e15.1	0.300868	0.107034	0.136	0.072	1	0
fam49a	0.301099	-0.133915	0.045	0.084	1	0
ube2d2l	0.302404	0.149789	0.118	0.06	1	0
rpa3	0.302581	0.127673	0.073	0.036	1	0
rab6ba	0.303275	-0.115012	0.018	0.06	1	0
snx7	0.303659	-0.100965	0.018	0.06	1	0
ckap5	0.303942	-0.111245	0.018	0.06	1	0
zgc:77086	0.304391	-0.114951	0.109	0.181	1	0
si:ch211-288d18.1	0.304836	-0.117625	0.018	0.06	1	0
gnpat	0.30503	-0.114051	0.018	0.06	1	0
cmtm6	0.30555	0.12951	0.091	0.048	1	0
top1l	0.305783	0.143398	0.2	0.12	1	0
reep3a	0.307108	-0.111709	0.064	0.12	1	0
rasl11a	0.30712	-0.158773	0.064	0.12	1	0
ddx19	0.307465	-0.132219	0.027	0.072	1	0
gfpt2	0.307944	-0.103272	0.027	0.072	1	0
scara3	0.308026	-0.173844	0.373	0.482	1	0
col5a1	0.30865	-0.176604	0.536	0.639	1	0
dedd1	0.308663	0.205849	0.409	0.313	1	0
psmg2	0.309452	-0.129221	0.045	0.084	1	0
ankrd12	0.309589	0.152928	0.118	0.06	1	0
tlr5b	0.309707	-0.111374	0.091	0.157	1	0
spag9a	0.310354	0.111544	0.118	0.06	1	0
dusp6	0.310577	-0.127404	0.082	0.108	1	0
nars	0.312825	0.143725	0.1	0.048	1	0
drap1	0.314187	0.110318	0.136	0.072	1	0
gabarapa	0.314225	-0.105475	0.2	0.217	1	0
rpl10a	0.314339	0.139813	0.836	0.759	1	0
osr2	0.314957	0.194699	0.155	0.096	1	0
ccbe1	0.315318	0.165781	0.136	0.072	1	0
si:rp71-45k5.4	0.31557	0.158426	0.164	0.096	1	0
ptp4a1	0.315898	0.140923	0.2	0.12	1	0
zdhhc8b	0.31693	0.148552	0.082	0.036	1	0
wdr43	0.317502	0.165746	0.155	0.084	1	0
ret	0.318817	-0.158983	0.055	0.108	1	0
CU929259.1	0.320021	0.124411	0.064	0.036	1	0
fbln1	0.320491	0.152519	0.091	0.048	1	0
itsn1	0.320692	0.1123	0.055	0.024	1	0
cox6b2	0.321137	0.151451	0.591	0.482	1	0
ppm1la	0.321478	-0.127309	0.036	0.084	1	0
api5	0.322528	0.100645	0.073	0.036	1	0
creb3l2	0.323067	0.171325	0.155	0.084	1	0
twist3	0.324285	-0.154628	0.036	0.084	1	0
smndc1	0.32429	-0.17218	0.145	0.229	1	0
mibp2	0.324358	-0.183975	0.382	0.458	1	0
wscd2	0.324755	0.161344	0.182	0.133	1	0
gar1	0.325085	0.109044	0.082	0.036	1	0
rrp15	0.325362	0.129964	0.082	0.036	1	0
si:dkeyp-69b9.6	0.325991	0.149043	0.082	0.036	1	0
slc25a5	0.326304	-0.102885	0.8	0.88	1	0
gtf2f2a	0.326413	0.146343	0.127	0.072	1	0
tktb	0.326611	-0.102716	0.045	0.06	1	0
si:dkey-163m14.2	0.326773	0.120027	0.118	0.06	1	0
pno1	0.326824	0.148547	0.164	0.108	1	0
cemip	0.326919	0.105845	0.082	0.036	1	0
kmt2ca	0.329275	-0.100703	0.027	0.072	1	0
ccdc25	0.329805	0.140389	0.155	0.084	1	0
nap1l1	0.330583	-0.171726	0.218	0.313	1	0
eif1axb	0.331003	-0.133262	0.273	0.313	1	0
fbxl7	0.331357	0.146356	0.1	0.048	1	0
dnajc1	0.332235	0.134611	0.091	0.06	1	0
LOC566587	0.332287	-0.11828	0.036	0.084	1	0
anxa1a	0.332691	0.176489	0.618	0.518	1	0
mboat2b	0.332772	0.124602	0.064	0.024	1	0
parn	0.334263	0.115753	0.064	0.024	1	0
dlg3	0.334749	-0.123026	0.027	0.072	1	0
pfdn1	0.335992	0.165343	0.255	0.169	1	0
ext2	0.336124	0.140916	0.1	0.048	1	0
fblim1	0.336377	0.169493	0.182	0.12	1	0
LOC101886030	0.337204	0.133878	0.073	0.036	1	0
cdc42bpb	0.337283	-0.150294	0.064	0.12	1	0
cipcb	0.338278	-0.160799	0.045	0.096	1	0
si:ch73-46j18.5	0.338646	0.144522	0.709	0.627	1	0
sfxn5b	0.339497	-0.106444	0.027	0.072	1	0
brms1la	0.340188	0.103365	0.1	0.048	1	0
taf13	0.341317	0.155138	0.309	0.217	1	0
ephb4a	0.342679	-0.125498	0.045	0.072	1	0
bxdc2	0.343031	0.159666	0.118	0.06	1	0
ppm1aa	0.34366	0.158492	0.136	0.072	1	0
zgc:63587	0.343749	-0.104273	0.027	0.072	1	0
ndfip1	0.343882	0.163993	0.182	0.12	1	0
slco2b1	0.343919	-0.149973	0.127	0.169	1	0
slc12a4	0.343945	-0.118035	0.027	0.072	1	0
tefb	0.344139	-0.120799	0.027	0.072	1	0
tp53	0.344157	-0.139715	0.055	0.108	1	0
ak4	0.344405	-0.105852	0.027	0.072	1	0
ankrd10b	0.344676	-0.112002	0.027	0.072	1	0
fam120c	0.344693	0.158505	0.164	0.096	1	0
rpl35a	0.344818	0.127846	0.818	0.771	1	0
pdcd5	0.345221	0.143056	0.155	0.096	1	0
sgce	0.346289	0.126976	0.091	0.048	1	0
usf2	0.347396	-0.131393	0.027	0.06	1	0
csnk1db	0.349249	0.154755	0.164	0.096	1	0
PRRC2B	0.349542	-0.110619	0.055	0.108	1	0
dio1	0.349655	-0.134945	0.036	0.084	1	0
col6a2	0.349813	-0.121376	0.364	0.398	1	0
xbp1	0.350182	-0.144399	0.391	0.494	1	0
rnd3a	0.350305	-0.167697	0.127	0.205	1	0
nupr1b	0.350768	0.127534	0.127	0.084	1	0
mgp	0.350803	-0.166995	0.218	0.265	1	0
tbl1xr1a	0.351443	-0.117643	0.064	0.12	1	0
adamts15a	0.35164	0.193494	0.364	0.277	1	0
eda	0.351797	-0.160897	0.164	0.217	1	0
cnbpa	0.352069	0.14457	0.164	0.096	1	0
rbbp6	0.352649	0.15625	0.182	0.108	1	0
si:ch211-222k6.3	0.352869	0.149964	0.136	0.072	1	0
aadac	0.35324	0.147743	0.136	0.072	1	0
vps37b	0.353279	0.111983	0.055	0.024	1	0
dars	0.354585	-0.104008	0.045	0.096	1	0
csad	0.354744	-0.108128	0.027	0.06	1	0
tspan4a	0.355089	0.144099	0.145	0.084	1	0
coa5	0.355213	-0.13777	0.055	0.096	1	0
slc20a2	0.355268	0.104444	0.1	0.048	1	0
ndufaf5	0.355339	0.116568	0.082	0.036	1	0
zgc:110239	0.355821	-0.152959	0.1	0.169	1	0
rps27a	0.357008	0.101466	0.882	0.855	1	0
LOC100536647	0.357942	-0.144561	0.064	0.108	1	0
mrpl17	0.35803	0.116525	0.082	0.036	1	0
rab2a	0.35807	0.162091	0.218	0.157	1	0
slit2	0.358557	0.168552	0.182	0.108	1	0
bicc1b	0.358855	-0.177924	0.118	0.193	1	0
tmub2	0.359585	-0.108718	0.036	0.084	1	0
ucp2	0.359588	-0.126873	0.173	0.253	1	0
mustn1a	0.359813	-0.190311	0.227	0.313	1	0
traf7	0.36021	0.141429	0.082	0.036	1	0
exoc6	0.360445	0.147747	0.082	0.036	1	0
polr2k	0.360533	0.123258	0.118	0.06	1	0
mtbl	0.361097	-0.130641	0.036	0.084	1	0
nufip2	0.361664	-0.144691	0.055	0.108	1	0
slc37a2	0.362164	-0.111481	0.036	0.084	1	0
ptpra	0.363304	-0.102456	0.045	0.096	1	0
eif5a	0.36342	0.167766	0.518	0.434	1	0
clic4	0.363502	-0.150803	0.073	0.133	1	0
sertad2b	0.36355	-0.114878	0.036	0.084	1	0
selenot1b	0.36396	-0.137079	0.091	0.133	1	0
frg1	0.364414	-0.118066	0.036	0.084	1	0
rbm39a	0.365081	-0.109741	0.255	0.277	1	0
sav1	0.365625	-0.105406	0.064	0.12	1	0
psma1	0.365902	-0.162792	0.245	0.313	1	0
cyb5r3	0.366033	-0.136396	0.064	0.12	1	0
tgfb2	0.366399	-0.116163	0.036	0.084	1	0
mbtps2	0.366635	-0.106315	0.036	0.084	1	0
plod3	0.366915	-0.147606	0.082	0.145	1	0
slc4a10a	0.367271	-0.133168	0.036	0.084	1	0
rap1b	0.36728	-0.185765	0.209	0.289	1	0
letm1	0.367891	-0.102899	0.036	0.084	1	0
os9	0.367916	-0.10245	0.036	0.084	1	0
mid1ip1l	0.368041	-0.127331	0.036	0.084	1	0
phyhiplb	0.368103	-0.135971	0.036	0.084	1	0
sept6	0.368105	-0.104419	0.036	0.084	1	0
arpc3	0.368182	-0.146268	0.155	0.205	1	0
rras2	0.368303	0.132106	0.118	0.084	1	0
sh3pxd2b	0.368415	-0.155878	0.109	0.181	1	0
lamc1	0.368774	-0.169624	0.109	0.181	1	0
seh1l	0.368822	0.118936	0.1	0.06	1	0
LO018188.1	0.369098	-0.141968	0.218	0.301	1	0
ripor3	0.369264	0.135215	0.118	0.06	1	0
ing4	0.369452	0.125129	0.1	0.048	1	0
commd3	0.37015	0.11886	0.091	0.048	1	0
sulf2b	0.371088	0.159936	0.109	0.06	1	0
dlc1	0.371128	-0.150371	0.091	0.157	1	0
c1qtnf2	0.371504	0.16667	0.209	0.133	1	0
XLOC-042917	0.371561	0.145485	0.082	0.036	1	0
rpl22	0.37161	0.13926	0.764	0.699	1	0
ncoa4	0.371844	-0.147488	0.073	0.12	1	0
rasgef1bb	0.371847	-0.123064	0.055	0.108	1	0
eif3jb	0.372126	-0.138941	0.155	0.193	1	0
hsd20b2	0.372569	0.139151	0.109	0.072	1	0
tspan31	0.374009	0.113005	0.118	0.06	1	0
zgc:162944	0.37476	-0.122957	0.164	0.193	1	0
cbx1a	0.375265	0.121158	0.118	0.06	1	0
srsf6a	0.375429	-0.141288	0.082	0.145	1	0
prdx6	0.376175	0.133006	0.236	0.157	1	0
chchd6b	0.376377	-0.110341	0.045	0.096	1	0
ssu72	0.377865	0.10196	0.073	0.048	1	0
pcdh11	0.378097	-0.145764	0.045	0.096	1	0
zfp36l1b	0.379214	0.184596	0.4	0.313	1	0
nkap	0.380069	-0.125816	0.055	0.108	1	0
snw1	0.380125	0.119523	0.109	0.06	1	0
ckap4	0.380178	-0.181516	0.218	0.301	1	0
prrc2c	0.380203	0.104605	0.064	0.024	1	0
tent4b	0.380235	-0.12562	0.045	0.096	1	0
si:ch211-108d22.2	0.380884	-0.146171	0.064	0.12	1	0
rpl8	0.381004	0.113786	0.764	0.675	1	0
rpl31	0.381446	0.114728	0.827	0.771	1	0
ddx18	0.381582	-0.105082	0.045	0.096	1	0
cyp2n13	0.381795	0.189499	0.255	0.181	1	0
fgfr2	0.384296	-0.191426	0.227	0.313	1	0
rbm34	0.384322	0.105707	0.082	0.036	1	0
ppp1cb	0.384381	-0.150522	0.064	0.108	1	0
nono	0.384462	-0.109249	0.082	0.108	1	0
LOC103910871	0.384584	0.118272	0.082	0.036	1	0
eno1a	0.384586	-0.104742	0.109	0.133	1	0
mrpl53	0.38462	0.115516	0.082	0.036	1	0
amotl2a	0.384749	-0.145677	0.055	0.108	1	0
rybpb	0.38499	0.115351	0.1	0.048	1	0
snai1a	0.385411	-0.140509	0.055	0.108	1	0
h3f3d	0.385759	0.132812	0.664	0.566	1	0
rasa1a	0.386283	0.133695	0.073	0.036	1	0
si:ch211-133n4.4	0.386454	0.106409	0.327	0.253	1	0
foxo3b	0.386994	-0.102263	0.127	0.145	1	0
ino80c	0.387867	-0.130252	0.064	0.108	1	0
lonrf1l	0.387966	0.113865	0.064	0.024	1	0
rps18	0.387984	0.118708	0.836	0.783	1	0
pitpnbl	0.388061	-0.1111	0.055	0.108	1	0
stxbp6	0.388238	-0.130348	0.045	0.084	1	0
ebna1bp2	0.388509	-0.105889	0.055	0.108	1	0
syncripl	0.388844	0.138562	0.164	0.096	1	0
bcl2l10	0.389002	-0.124045	0.064	0.12	1	0
calhm2	0.389321	0.133164	0.091	0.048	1	0
rtn3	0.389664	-0.14839	0.073	0.133	1	0
hmgb2b	0.389969	0.100224	0.436	0.349	1	0
mgst1.1	0.390181	0.161956	0.264	0.181	1	0
evi5b	0.390207	-0.105713	0.036	0.06	1	0
ldlrad4a	0.390241	-0.142013	0.073	0.133	1	0
seta	0.390614	0.149604	0.291	0.205	1	0
FP102018.1	0.390919	-0.13503	0.064	0.12	1	0
gtf2f1	0.390988	-0.140433	0.064	0.12	1	0
rps5	0.391466	0.146435	0.736	0.663	1	0
rae1	0.394625	0.106221	0.064	0.024	1	0
pbxip1b	0.394877	0.10428	0.055	0.024	1	0
ctbp1	0.394985	0.146021	0.273	0.229	1	0
tmem165	0.395184	0.100262	0.082	0.036	1	0
lix1l	0.395568	0.128217	0.1	0.048	1	0
hnrnpul1	0.395891	0.101399	0.082	0.036	1	0
rpl17	0.397219	0.102238	0.818	0.783	1	0
ldb2b	0.397326	-0.122008	0.045	0.072	1	0
ctdspl2b	0.397865	-0.129872	0.036	0.072	1	0
gabpa	0.397985	0.116904	0.073	0.036	1	0
hsdl2	0.398271	0.108808	0.073	0.036	1	0
eif2b4	0.398699	-0.112405	0.036	0.072	1	0
sumo3a	0.398863	0.129037	0.391	0.301	1	0
sap30bp	0.399491	0.111226	0.082	0.036	1	0
sypl2b	0.399782	-0.121464	0.073	0.108	1	0
metrnla	0.399783	-0.165822	0.109	0.169	1	0
anp32b	0.399978	-0.126292	0.118	0.169	1	0
fkbp7	0.400255	0.165817	0.236	0.169	1	0
boc	0.400753	0.161261	0.382	0.289	1	0
rbm14a	0.404371	0.104761	0.082	0.048	1	0
rasgef1ba	0.404977	0.127998	0.073	0.036	1	0
tnfsf12	0.40507	0.131651	0.091	0.048	1	0
rad23b	0.406127	-0.10504	0.145	0.169	1	0
fkbp9	0.406147	-0.114449	0.127	0.193	1	0
baiap2a	0.406522	0.105879	0.082	0.036	1	0
yy1b	0.406534	0.109326	0.082	0.036	1	0
smdt1b	0.406781	0.141316	0.218	0.169	1	0
taf10	0.407502	0.105577	0.082	0.036	1	0
si:ch211-196l7.4	0.407779	-0.170327	0.373	0.458	1	0
amd1	0.407795	0.100459	0.064	0.024	1	0
fxyd1	0.408376	-0.132945	0.091	0.133	1	0
lsm4	0.408408	0.145376	0.245	0.193	1	0
si:ch211-198a12.6	0.409436	0.125747	0.082	0.036	1	0
zranb2	0.409991	0.134708	0.091	0.048	1	0
mast2	0.410299	0.150961	0.145	0.084	1	0
srsf5a	0.410313	0.165017	0.355	0.265	1	0
nipblb	0.41183	0.104407	0.064	0.024	1	0
clu	0.413879	0.188623	0.3	0.217	1	0
erbb2	0.414217	0.121457	0.073	0.036	1	0
NDUFB1	0.41443	0.1318	0.245	0.169	1	0
si:dkey-67c22.2	0.414499	0.116986	0.155	0.12	1	0
glipr2l	0.415281	0.162361	0.173	0.12	1	0
ormdl2	0.41534	-0.107756	0.027	0.06	1	0
hipk3b	0.415506	0.133194	0.082	0.048	1	0
rtn4b	0.41699	0.107963	0.082	0.048	1	0
cbx1b	0.418279	0.132201	0.127	0.072	1	0
rnd3b	0.41978	-0.169839	0.2	0.277	1	0
scaf4b	0.420148	-0.104269	0.027	0.06	1	0
cnn3a	0.421456	0.145379	0.273	0.193	1	0
col5a2a	0.421819	0.1379	0.455	0.398	1	0
hic1	0.421924	0.178611	0.327	0.253	1	0
ogt.1	0.422134	-0.155648	0.1	0.157	1	0
srsf2a	0.42291	-0.134349	0.2	0.241	1	0
nkain4	0.42346	-0.111473	0.027	0.06	1	0
arpc4	0.42378	-0.141446	0.164	0.217	1	0
ndfip2	0.424095	-0.120238	0.091	0.12	1	0
tmem258	0.425439	-0.130545	0.318	0.361	1	0
sestd1	0.426385	0.101524	0.055	0.036	1	0
rps19bp1	0.426548	0.107898	0.091	0.048	1	0
rab5if	0.427515	0.121021	0.127	0.072	1	0
thbs2a	0.428249	0.132481	0.109	0.06	1	0
vps29	0.429165	0.127246	0.127	0.072	1	0
ppp2r2d	0.432189	-0.127	0.064	0.108	1	0
pim1	0.432536	-0.153886	0.164	0.217	1	0
rps21	0.432982	0.115076	0.827	0.759	1	0
tubb5	0.432998	0.129483	0.118	0.084	1	0
mrps36	0.433504	0.11243	0.127	0.072	1	0
ppp3ccb	0.434138	-0.144984	0.109	0.157	1	0
eif3i	0.434206	0.134182	0.264	0.217	1	0
mapk9	0.434672	-0.112856	0.027	0.06	1	0
skia	0.439355	-0.102216	0.1	0.157	1	0
lhfpl2a	0.43993	-0.118135	0.064	0.096	1	0
slc30a5	0.440951	-0.10173	0.036	0.06	1	0
dynlt3	0.442761	-0.144154	0.109	0.157	1	0
notch3	0.443471	0.109836	0.109	0.06	1	0
cst14b.1	0.443686	0.135073	0.173	0.108	1	0
twist1b	0.444002	0.139376	0.109	0.06	1	0
metap1	0.4453	0.103197	0.064	0.036	1	0
flot2a	0.445301	0.12749	0.173	0.108	1	0
rpl27	0.446486	0.122949	0.791	0.723	1	0
zgc:114045	0.446526	-0.106172	0.036	0.06	1	0
olfml3a	0.446919	-0.144926	0.091	0.145	1	0
dusp7	0.447581	-0.123922	0.045	0.084	1	0
trib3	0.448221	-0.14431	0.091	0.145	1	0
pigx	0.448291	0.116918	0.091	0.048	1	0
dio2	0.448446	0.115044	0.127	0.072	1	0
neo1a	0.448563	0.111084	0.127	0.096	1	0
rab41	0.449141	-0.101739	0.036	0.072	1	0
hmgn2	0.449817	-0.149695	0.391	0.482	1	0
zfand5b	0.449825	-0.137576	0.1	0.157	1	0
tet3	0.450929	-0.118574	0.036	0.072	1	0
dgcr2	0.45118	0.119853	0.082	0.048	1	0
smarca2	0.451354	0.111095	0.127	0.072	1	0
hnrpkl	0.452041	-0.127818	0.064	0.108	1	0
ndufs4	0.452997	0.100303	0.127	0.108	1	0
selenbp1	0.454283	0.142463	0.2	0.145	1	0
gigyf1a	0.454424	0.111129	0.055	0.024	1	0
trappc1	0.455052	0.126324	0.173	0.133	1	0
ctsba	0.455951	-0.128627	0.191	0.265	1	0
dcn	0.456375	0.119299	0.736	0.675	1	0
zfand5a	0.457041	-0.134057	0.1	0.157	1	0
yif1a	0.457732	0.115419	0.109	0.06	1	0
akt1s1	0.458638	-0.125943	0.064	0.108	1	0
lhfpl6	0.45872	-0.137102	0.127	0.193	1	0
mkrn1	0.459209	0.114573	0.109	0.06	1	0
fnbp1l	0.459823	0.123246	0.109	0.06	1	0
rhoua	0.461378	0.11903	0.109	0.06	1	0
pfdn6	0.462969	0.106632	0.127	0.096	1	0
ppp4cb	0.463429	-0.115954	0.073	0.108	1	0
si:ch211-214j24.10	0.464261	0.140458	0.155	0.096	1	0
lrrn2	0.464828	-0.135674	0.045	0.084	1	0
rnf44	0.46493	-0.137985	0.127	0.193	1	0
ndufb5	0.465298	-0.110081	0.127	0.193	1	0
fam208ab	0.465647	0.101203	0.055	0.024	1	0
hnrnpc	0.466519	-0.103518	0.073	0.096	1	0
cstf2	0.466801	-0.105749	0.036	0.072	1	0
galns	0.467561	-0.109129	0.027	0.06	1	0
ash1l	0.467575	-0.121271	0.064	0.108	1	0
tmed9	0.468651	0.110916	0.145	0.108	1	0
tia1l	0.468658	-0.110548	0.055	0.096	1	0
txndc15	0.470329	0.128455	0.127	0.084	1	0
dhx8	0.472146	-0.106991	0.027	0.06	1	0
ctdsp2	0.472618	0.125885	0.255	0.217	1	0
mycbp2	0.473256	0.11881	0.073	0.036	1	0
btf3l4	0.474135	0.134676	0.155	0.096	1	0
sdcbp2	0.474329	-0.123406	0.382	0.422	1	0
arrdc3a	0.47449	-0.100406	0.155	0.217	1	0
si:dkey-33c12.4	0.474882	0.130776	0.2	0.157	1	0
calr3b	0.475369	-0.141033	0.1	0.157	1	0
rab8b	0.478778	0.114223	0.1	0.06	1	0
fzd7b	0.479172	0.107616	0.309	0.241	1	0
zfhx3	0.480096	-0.102535	0.091	0.145	1	0
hp1bp3	0.480101	0.123041	0.155	0.096	1	0
rpl7a	0.48123	0.100134	0.845	0.795	1	0
selenof	0.48152	0.12311	0.318	0.241	1	0
ano10a	0.482895	0.104887	0.073	0.036	1	0
osbpl10b	0.484265	-0.101049	0.027	0.06	1	0
gtf2a2	0.485127	0.109007	0.091	0.06	1	0
cep350	0.485278	0.101309	0.055	0.024	1	0
tent5c	0.485516	-0.141695	0.109	0.169	1	0
c4	0.486344	-0.127183	0.082	0.12	1	0
emid1	0.488905	-0.161283	0.355	0.422	1	0
prdx2	0.489529	-0.140234	0.236	0.313	1	0
psmd1	0.490641	-0.116699	0.064	0.108	1	0
pdgfra	0.490649	-0.119008	0.3	0.337	1	0
ndufs3	0.491065	0.104681	0.136	0.108	1	0
lmbr1l	0.492312	-0.116632	0.055	0.096	1	0
si:dkey-188i13.11	0.494064	0.136896	0.182	0.133	1	0
gnav1	0.494856	-0.110987	0.036	0.072	1	0
zgc:110158	0.495969	-0.139276	0.073	0.12	1	0
nell2a	0.499484	-0.137615	0.073	0.108	1	0
tob1b	0.500164	-0.109144	0.155	0.181	1	0
reck	0.50026	-0.119256	0.1	0.157	1	0
tuba8l3	0.500296	0.132172	0.382	0.301	1	0
tspan35	0.500969	-0.103467	0.064	0.108	1	0
clint1a	0.501052	-0.127598	0.1	0.157	1	0
serf2	0.501259	0.134671	0.564	0.482	1	0
xrn2	0.501313	0.11059	0.091	0.048	1	0
XLOC-041269	0.502301	-0.133184	0.1	0.157	1	0
supt6h	0.502978	0.124311	0.118	0.072	1	0
ywhaba	0.502982	-0.139627	0.227	0.277	1	0
m6pr	0.50397	-0.114042	0.045	0.084	1	0
ostc	0.504016	0.138095	0.209	0.157	1	0
smarcc2	0.506749	-0.106118	0.036	0.072	1	0
tmsb2	0.507134	-0.10698	0.027	0.06	1	0
inip	0.507969	0.104452	0.091	0.048	1	0
PAXBP1	0.508057	0.113309	0.091	0.048	1	0
polr2f	0.508161	0.114669	0.155	0.12	1	0
si:ch211-160o17.4	0.508218	0.117348	0.091	0.048	1	0
XLOC-010899	0.508528	0.10117	0.091	0.048	1	0
ap2m1b	0.509368	-0.101704	0.091	0.145	1	0
slc29a1a	0.509654	0.104767	0.091	0.048	1	0
fn1a	0.509676	-0.10377	0.718	0.771	1	0
lmf2b	0.509806	0.10933	0.082	0.048	1	0
spcs3	0.510642	0.101099	0.182	0.157	1	0
pkp3b	0.510731	-0.117033	0.091	0.145	1	0
anp32e	0.511364	0.111319	0.091	0.048	1	0
ylpm1	0.513247	0.106845	0.091	0.048	1	0
clec11a	0.513667	0.104831	0.091	0.048	1	0
si:ch211-66k16.27	0.515361	-0.114786	0.118	0.157	1	0
nr1d2a	0.515769	0.113703	0.218	0.157	1	0
papola	0.516449	-0.103491	0.036	0.072	1	0
kremen1	0.516816	0.105441	0.055	0.024	1	0
tmem45a	0.516818	0.106975	0.1	0.06	1	0
txndc9	0.518203	0.112405	0.118	0.072	1	0
il6st	0.518247	0.109861	0.145	0.096	1	0
epha4l	0.518735	-0.128562	0.073	0.12	1	0
suco	0.518892	0.105035	0.073	0.036	1	0
ktn1	0.519984	-0.118874	0.082	0.133	1	0
si:ch211-15b10.6	0.520959	-0.112311	0.064	0.108	1	0
acadm	0.521598	-0.124149	0.155	0.193	1	0
sult1st1	0.522031	-0.104423	0.145	0.205	1	0
yy1a	0.522146	-0.110739	0.045	0.084	1	0
endouc	0.522198	-0.139712	0.464	0.53	1	0
fgl2b	0.524336	-0.105124	0.136	0.193	1	0
plecb	0.524594	0.129328	0.118	0.072	1	0
ece2b	0.524897	-0.118161	0.045	0.084	1	0
rcan2	0.525842	-0.120178	0.045	0.084	1	0
asah1b	0.528228	0.116418	0.1	0.06	1	0
atp5f1b	0.528436	0.142258	0.409	0.337	1	0
ctsd	0.528685	-0.113273	0.1	0.133	1	0
gmfb	0.529488	0.131051	0.2	0.145	1	0
pcolce2b	0.532688	-0.113304	0.073	0.12	1	0
nedd4l	0.532757	0.102906	0.073	0.036	1	0
gpr27	0.532947	0.1036	0.073	0.036	1	0
col15a1a	0.533636	0.10099	0.073	0.048	1	0
sccpdhb	0.53542	-0.119004	0.064	0.108	1	0
rnf185	0.535593	0.104153	0.118	0.072	1	0
tpm4a	0.536392	0.14266	0.3	0.229	1	0
apcdd1l	0.536832	-0.101689	0.055	0.096	1	0
ctnnb1	0.536896	0.137284	0.3	0.229	1	0
tmem176l.1	0.537553	-0.134525	0.455	0.53	1	0
kank2	0.537617	-0.128201	0.209	0.277	1	0
rbm5	0.539518	0.119725	0.245	0.181	1	0
serinc5	0.539649	0.143022	0.227	0.169	1	0
cacybp	0.539658	-0.103861	0.055	0.084	1	0
zgc:77486	0.539768	-0.102933	0.045	0.084	1	0
polr2l	0.539823	0.10615	0.164	0.108	1	0
cct8	0.540147	-0.132971	0.2	0.265	1	0
tln1	0.540887	0.113816	0.1	0.06	1	0
lrpap1	0.540934	-0.103688	0.055	0.096	1	0
plat	0.542464	-0.100937	0.055	0.096	1	0
eif3d	0.542643	-0.130092	0.264	0.313	1	0
rpl7	0.542734	0.117446	0.727	0.675	1	0
rpz	0.544696	-0.107878	0.055	0.096	1	0
ar	0.544956	0.1154	0.145	0.096	1	0
prrx1a	0.545846	0.115644	0.191	0.133	1	0
pdcd6	0.546685	-0.123322	0.136	0.181	1	0
lrrc8aa	0.547043	0.109107	0.109	0.084	1	0
nova2	0.548249	-0.116239	0.291	0.361	1	0
ptenb	0.548521	0.127067	0.164	0.12	1	0
elof1	0.549072	0.112835	0.191	0.133	1	0
fam168b	0.549737	-0.113729	0.118	0.157	1	0
scpep1	0.550429	0.106375	0.118	0.084	1	0
csrp1a	0.551403	0.11176	0.136	0.096	1	0
ndufa3	0.551954	-0.126297	0.2	0.265	1	0
rnf10	0.552446	0.114585	0.191	0.133	1	0
kdm4b	0.552752	0.116322	0.118	0.072	1	0
FAT4	0.553087	-0.10768	0.045	0.072	1	0
aldh9a1a.1	0.553274	0.131999	0.464	0.386	1	0
tcp1	0.553512	0.126281	0.245	0.205	1	0
gstk1	0.558259	-0.103597	0.082	0.12	1	0
psma8	0.559441	0.118332	0.2	0.145	1	0
isg20	0.560476	0.100938	0.109	0.072	1	0
kdelr2a	0.561336	-0.104191	0.127	0.181	1	0
cntfr	0.563409	-0.117819	0.055	0.084	1	0
eif3ha	0.563679	0.113951	0.227	0.181	1	0
mafba	0.56436	-0.127663	0.2	0.265	1	0
cxcl8b.1	0.564753	-0.174249	0.309	0.373	1	0
nop53	0.566932	0.112015	0.309	0.241	1	0
mmp16a	0.567302	-0.121508	0.191	0.253	1	0
CABZ01090890.1	0.567513	-0.119575	0.073	0.108	1	0
myo1ca	0.568437	0.106083	0.136	0.108	1	0
si:ch73-42p12.2	0.569945	0.10545	0.1	0.06	1	0
ehmt1b	0.573551	0.11769	0.109	0.072	1	0
inhbaa	0.573564	0.139964	0.127	0.084	1	0
arhgap5	0.576987	0.105096	0.1	0.06	1	0
adgrl3.1	0.579531	0.111412	0.082	0.048	1	0
tm9sf3	0.582169	0.101826	0.1	0.06	1	0
erh	0.582249	0.103987	0.255	0.193	1	0
psmc6	0.583053	-0.111897	0.109	0.145	1	0
ywhabl	0.583862	0.129245	0.318	0.253	1	0
psap	0.584374	0.119358	0.227	0.169	1	0
pdia5	0.584999	-0.110272	0.118	0.157	1	0
hsp90b1	0.585614	0.117845	0.182	0.133	1	0
map1lc3b	0.587766	0.124052	0.255	0.193	1	0
per3	0.588979	-0.107	0.1	0.133	1	0
sh3kbp1	0.589866	0.105392	0.1	0.06	1	0
emp2	0.590908	0.127868	0.391	0.337	1	0
tra2a	0.594184	0.125801	0.255	0.193	1	0
gadd45ba	0.594384	-0.141106	0.309	0.373	1	0
spry4	0.595881	0.115458	0.173	0.12	1	0
celf2	0.597199	-0.126499	0.409	0.482	1	0
f10	0.59817	-0.11696	0.109	0.157	1	0
cavin2b	0.601205	-0.126993	0.182	0.241	1	0
si:ch211-222l21.1	0.602056	0.137949	0.236	0.181	1	0
baz2ba	0.60239	0.112858	0.145	0.108	1	0
ap1m1	0.6025	-0.116878	0.109	0.157	1	0
dnase1l1	0.606509	0.10589	0.109	0.072	1	0
CU929237.1	0.607333	0.138592	0.264	0.205	1	0
pik3r3a	0.608222	0.110159	0.127	0.084	1	0
si:ch1073-291c23.2	0.608336	0.107569	0.327	0.289	1	0
angptl1a	0.609838	0.112957	0.264	0.205	1	0
eif3ja	0.610938	0.117009	0.182	0.133	1	0
hnrnpa0b	0.615079	0.104815	0.464	0.422	1	0
btg2	0.620238	-0.110861	0.291	0.325	1	0
sptan1	0.621196	-0.118857	0.173	0.229	1	0
cox6a1	0.629658	0.115885	0.345	0.289	1	0
col18a1a	0.631644	0.11162	0.127	0.084	1	0
rarga	0.632197	0.129609	0.209	0.157	1	0
mcl1b	0.636926	0.120726	0.391	0.325	1	0
si:ch73-335l21.4	0.63869	-0.118081	0.173	0.205	1	0
rsrp1	0.641506	-0.105841	0.1	0.145	1	0
dap1b	0.641644	0.120442	0.355	0.301	1	0
kirrel1a	0.642595	-0.120056	0.255	0.301	1	0
il11ra	0.645327	-0.108733	0.091	0.133	1	0
eif3c	0.646345	-0.112698	0.145	0.193	1	0
slc6a2	0.646578	-0.107961	0.073	0.108	1	0
crhbp	0.64812	0.114967	0.3	0.241	1	0
mt-nd1	0.650093	-0.112637	0.5	0.566	1	0
tagln	0.650838	0.100947	0.091	0.06	1	0
cldn5a	0.656421	-0.113373	0.209	0.241	1	0
arf2b	0.667556	0.102256	0.191	0.145	1	0
ube2v2	0.670388	-0.111392	0.209	0.253	1	0
cpn1	0.67131	0.111616	0.327	0.277	1	0
akap12b	0.672675	0.117253	0.455	0.398	1	0
slc38a5b	0.67405	0.100756	0.364	0.325	1	0
plscr3b	0.683081	-0.109371	0.191	0.241	1	0
srsf9	0.684003	0.101501	0.191	0.145	1	0
snx12	0.684826	0.103696	0.136	0.096	1	0
capza1a	0.68503	-0.108312	0.182	0.229	1	0
atf4b	0.685087	-0.112164	0.264	0.313	1	0
cyp3c1	0.688298	0.108602	0.191	0.145	1	0
nop56	0.692128	0.108135	0.255	0.205	1	0
cst14a.2	0.693094	0.106159	0.264	0.217	1	0
rhoab	0.693519	-0.108902	0.255	0.301	1	0
cxcl18b	0.718644	0.112227	0.382	0.325	1	0
ghra	0.719281	0.105471	0.173	0.133	1	0
loxa	0.726328	-0.103828	0.173	0.217	1	0
socs3b	0.727677	-0.107889	0.218	0.265	1	0
pi15a	0.73083	0.110483	0.155	0.12	1	0
h2afy2	0.732912	0.10309	0.236	0.193	1	0
FP101882.1	0.745216	-0.102953	0.1	0.133	1	0
nrp1a	0.751552	0.101864	0.236	0.193	1	0
myl6	0.75304	0.103043	0.345	0.301	1	0
ms4a17a.8	6.47371299449628e-19	-0.796976	0	0.5	1.30749581349841e-14	1
mt-cyb	3.07712366117849e-18	-1.00183	0.15	0.78	6.2148666584822e-14	1
mt-co2	5.33471792630353e-18	-1.08259	0.26	0.89	1.07745297957552e-13	1
rpl27a	1.10178290455782e-14	-0.394368	0.88	0.963	2.22527093233543e-10	1
mt-atp6	4.44616655624756e-12	-0.841835	0.27	0.793	8.9799225936532e-08	1
mt-co1	6.79832484038072e-12	-0.693365	0.54	0.951	1.37305766801169e-07	1
gpx1a	2.23887752704336e-11	-0.343299	0.01	0.317	4.52186094136948e-07	1
COX3	4.82906225319986e-11	-0.541194	0.71	1	9.75325703278776e-07	1
mt-nd1	2.50283681056037e-10	-0.731201	0.3	0.78	5.05497950628878e-06	1
mt-nd3	2.90063867026445e-10	-0.615783	0.14	0.585	5.85841992233312e-06	1
CR855311.1	9.21442809222617e-10	-0.54889	0	0.268	1.86103804178692e-05	1
tspo	1.18467419540496e-09	-0.437427	0.01	0.317	2.39268647245941e-05	1
fth1a	3.97973736496884e-08	-0.567274	0.32	0.744	0.000803788	1
XLOC-000431	4.72623107918559e-07	-0.606875	0.55	0.805	0.00954557	1
mt-nd4	4.77994862859715e-07	-0.531416	0.49	0.854	0.00965406	1
mt-nd2	4.20684272589e-06	-0.454658	0.37	0.732	0.0849656	1
zgc:92744	4.77012687163807e-06	0.617274	0.69	0.402	0.0963423	1
notum1b	1.28911934000061e-05	-0.318173	0	0.146	0.260363	1
si:ch211-212k18.8	1.58945982552214e-05	-0.426	0.11	0.402	0.321023	1
LOC101885938	3.21715123367011e-05	-0.221722	0	0.134	0.649768	1
atp1a3b	9.9423879102019e-05	-0.487878	0.23	0.488	1	1
ghrb	0.000146024	-0.406269	0.1	0.354	1	1
fabp3	0.000158146	-0.407119	0.16	0.415	1	1
BX908782.2	0.000197271	-0.211808	0	0.11	1	1
diabloa	0.000197271	-0.176121	0	0.11	1	1
mtor	0.000197271	-0.163448	0	0.11	1	1
si:dkey-16p21.8	0.000220369	-0.30301	0.02	0.195	1	1
ch25h	0.000243718	-0.458446	0.09	0.329	1	1
rpz2	0.000256255	-0.30849	0.08	0.305	1	1
si:dkey-188i13.10	0.000309848	0.297404	0.56	0.451	1	1
actb1	0.0003196	-0.422268	0.57	0.817	1	1
rhoaa	0.000417048	0.196743	0.45	0.415	1	1
XLOC-013964	0.000458735	-0.485528	0.29	0.512	1	1
ppa2	0.000485483	-0.152012	0	0.098	1	1
si:ch73-193i22.1	0.000707303	0.190456	0.1	0	1	1
prkacbb	0.000727032	-0.102378	0.01	0.098	1	1
osr1	0.000835689	0.414278	0.47	0.305	1	1
eif1ad	0.000880865	0.281707	0.31	0.195	1	1
zgc:174904	0.00089256	-0.176633	0.01	0.146	1	1
junbb	0.000907414	-0.339514	0.09	0.305	1	1
slc25a55a	0.00104002	-0.283067	0.1	0.305	1	1
erh	0.0010506	0.250254	0.57	0.5	1	1
scube1	0.00106468	-0.228037	0.13	0.317	1	1
sbno1	0.00119158	-0.151426	0	0.085	1	1
cib2	0.00119158	-0.128823	0	0.085	1	1
gatb	0.00119158	-0.113813	0	0.085	1	1
fmnl2a	0.00119158	-0.159956	0	0.085	1	1
si:ch73-236c18.8	0.00119158	-0.175229	0	0.085	1	1
timm23a	0.0018304	-0.25874	0.22	0.451	1	1
smox	0.00188472	-0.168542	0.01	0.134	1	1
zmiz2	0.00192067	-0.213082	0.01	0.134	1	1
ptbp1b	0.00201568	-0.311632	0.1	0.305	1	1
ep300b	0.00219447	-0.254941	0.02	0.159	1	1
adamts2	0.00230208	-0.185393	0.05	0.195	1	1
ube2d2	0.00230548	-0.305085	0.21	0.451	1	1
tssc4	0.00247625	0.276139	0.2	0.073	1	1
zgc:136930	0.00248445	0.38477	0.18	0.037	1	1
adam17b	0.00261963	-0.195843	0.01	0.122	1	1
BX322530.1	0.00264513	-0.132309	0.18	0.329	1	1
dhrs3b	0.00267197	0.325091	0.29	0.159	1	1
wdr36	0.00269278	-0.169569	0.04	0.171	1	1
itga9	0.00271013	-0.277496	0.23	0.451	1	1
LOC571912	0.00276267	0.136302	0.08	0	1	1
lrrtm1	0.00284303	0.450121	0.44	0.207	1	1
ccdc130	0.00292147	-0.124051	0	0.073	1	1
ctdnep1b	0.00292147	-0.120328	0	0.073	1	1
ftr63	0.00292147	-0.128518	0	0.073	1	1
dnajb14	0.00292147	-0.104741	0	0.073	1	1
CABZ01102240.1	0.00292147	-0.105866	0	0.073	1	1
cdkn1d	0.00292147	-0.135462	0	0.073	1	1
e2f8	0.00292147	-0.112936	0	0.073	1	1
CT030188.1	0.00292147	-0.107239	0	0.073	1	1
si:dkey-3h3.3	0.00292147	-0.117742	0	0.073	1	1
cdh11	0.00304707	-0.335269	0.08	0.256	1	1
hmgb1a	0.00341614	0.291979	0.74	0.634	1	1
tspan18b	0.00373936	-0.310022	0.1	0.293	1	1
aldh2.1	0.00393821	0.123758	0.22	0.22	1	1
glo1	0.00404031	0.206002	0.42	0.366	1	1
ahr2	0.00404097	-0.187192	0.02	0.134	1	1
pgr	0.00411078	-0.284928	0.07	0.244	1	1
tfpia	0.00421968	-0.192289	0.01	0.122	1	1
fbxo9	0.00447803	-0.244028	0.05	0.207	1	1
hiat1b	0.00458958	-0.113763	0.01	0.098	1	1
polr3glb	0.00463246	0.271107	0.26	0.134	1	1
h3f3c	0.00468493	0.193203	0.86	0.793	1	1
homer3b	0.0047916	-0.140058	0.1	0.244	1	1
csrnp1b	0.00481396	-0.17751	0.08	0.22	1	1
tmem56a	0.00507784	-0.106808	0.01	0.085	1	1
ppp4cb	0.00509379	-0.132429	0.13	0.268	1	1
dnajc5aa	0.00516208	0.213228	0.13	0.012	1	1
ccl25b	0.00522014	-0.339758	0.3	0.537	1	1
sh3glb1a	0.00545479	0.146454	0.07	0	1	1
lias	0.00545479	0.144596	0.07	0	1	1
zgc:162945	0.00545479	0.128459	0.07	0	1	1
ndst3	0.00545479	0.146907	0.07	0	1	1
pnpla8	0.00545479	0.148613	0.07	0	1	1
NC-002333.4	0.0055742	-0.213081	0.86	0.976	1	1
ptprga	0.00559887	-0.213142	0.33	0.537	1	1
si:rp71-36a1.2	0.00577168	-0.125492	0.03	0.122	1	1
ndfip1l	0.00578406	-0.298742	0.17	0.378	1	1
sat1a.2	0.00587437	0.132448	0.37	0.366	1	1
csnk1db	0.00587505	-0.161023	0.17	0.329	1	1
stxbp3	0.00595288	0.225116	0.15	0.037	1	1
ppdpfb	0.00627682	0.147183	0.83	0.829	1	1
cxcl12a	0.00636374	-0.402913	0.22	0.415	1	1
atp5mf	0.00639559	-0.321332	0.32	0.512	1	1
mphosph8	0.00663065	0.292964	0.46	0.329	1	1
otub1b	0.00701295	-0.202438	0.06	0.207	1	1
git2a	0.0071713	-0.116921	0	0.061	1	1
narf	0.0071713	-0.113224	0	0.061	1	1
BX511061.1	0.0071713	-0.124081	0	0.061	1	1
uvrag	0.0071713	-0.115488	0	0.061	1	1
adam9	0.0071713	-0.105243	0	0.061	1	1
kdm6a	0.0071713	-0.109243	0	0.061	1	1
angel2	0.0071713	-0.113599	0	0.061	1	1
bmp8a	0.0071713	-0.123195	0	0.061	1	1
cnn1b	0.0071713	-0.111887	0	0.061	1	1
gnpda1	0.0071713	-0.100457	0	0.061	1	1
tmem42b	0.0071713	-0.121376	0	0.061	1	1
txn	0.0071713	-0.120748	0	0.061	1	1
cdkn1ba	0.0071713	-0.136106	0	0.061	1	1
cyp27a1.4	0.0071713	-0.144758	0	0.061	1	1
senp3b	0.0071713	-0.106211	0	0.061	1	1
csnk2a2a	0.0071713	-0.104028	0	0.061	1	1
odc1	0.0071713	-0.148043	0	0.061	1	1
si:ch211-183d5.2	0.0071713	-0.130102	0	0.061	1	1
eif4g1a	0.00731911	-0.133042	0.14	0.28	1	1
inip	0.00748467	-0.159374	0.11	0.256	1	1
BX957362.1	0.00748935	-0.21426	0.01	0.11	1	1
cmtm7	0.00754529	-0.239859	0.05	0.195	1	1
stard7	0.0076522	-0.139789	0.02	0.122	1	1
tmem98	0.00809078	-0.248595	0.1	0.268	1	1
tpm4a	0.0081037	-0.293948	0.46	0.598	1	1
ZNF512B	0.00828564	-0.124747	0.02	0.11	1	1
fhl2a	0.00833187	-0.202062	0.02	0.134	1	1
id1	0.00836913	0.27665	0.65	0.427	1	1
zgc:110239	0.00845257	-0.161303	0.12	0.268	1	1
fabp11a	0.0084705	-0.23665	0.02	0.134	1	1
cdk2ap2	0.00847489	-0.189322	0.05	0.183	1	1
loxl2b	0.00856831	-0.286874	0.23	0.439	1	1
ccnd2a	0.00862396	-0.204077	0.21	0.39	1	1
XLOC-010899	0.00872778	-0.351738	0.32	0.5	1	1
tra2a	0.00875007	-0.281338	0.29	0.512	1	1
adamts1	0.00895739	-0.159199	0.01	0.11	1	1
osr2	0.00897071	0.235719	0.69	0.61	1	1
selenoh	0.00905346	0.301183	0.37	0.244	1	1
cnn2	0.00957836	-0.294962	0.28	0.5	1	1
pop5	0.00963768	-0.232399	0.06	0.195	1	1
XLOC-025423	0.0103531	-0.381095	0.21	0.415	1	1
rapsn	0.0107823	0.142801	0.06	0	1	1
plcg1	0.0107823	0.126032	0.06	0	1	1
cln6a	0.0107823	0.103083	0.06	0	1	1
dhx9	0.0107823	0.126237	0.06	0	1	1
stag2a	0.0107823	0.134244	0.06	0	1	1
appl2	0.0107823	0.116249	0.06	0	1	1
tap1	0.0109998	-0.148745	0.01	0.098	1	1
hsp90b1	0.0112052	-0.184058	0.17	0.341	1	1
luzp2	0.0113062	0.263377	0.28	0.171	1	1
pum3	0.011499	-0.257299	0.07	0.22	1	1
prps1a	0.0118029	-0.115507	0.14	0.268	1	1
mbd3a	0.0118147	0.118598	0.18	0.159	1	1
XLOC-042595	0.0122645	-0.110836	0.01	0.085	1	1
sfrp1a	0.0123821	-0.193928	0.08	0.22	1	1
gnai2a	0.0133381	-0.158484	0.16	0.317	1	1
carhsp1	0.0134142	-0.229849	0.12	0.293	1	1
wdr5	0.0135696	-0.134874	0.06	0.171	1	1
nosip	0.0135849	-0.123316	0.04	0.146	1	1
cyp3c1	0.0135936	-0.203556	0.31	0.5	1	1
yap1	0.0139849	0.2995	0.38	0.207	1	1
wls	0.0141443	0.224124	0.5	0.427	1	1
sec23ip	0.0152279	-0.111404	0.01	0.085	1	1
bhlhe41	0.0154423	-0.182046	0.02	0.122	1	1
ube2ib	0.0154743	0.129339	0.43	0.415	1	1
rpz	0.0156179	0.20737	0.14	0.061	1	1
mrpl53	0.0157861	-0.113984	0.07	0.183	1	1
pik3r3b	0.0159677	-0.200677	0.06	0.195	1	1
hsd11b2	0.0160596	0.174951	0.97	0.878	1	1
col6a3	0.0161119	-0.103789	0.43	0.585	1	1
CABZ01066926.1	0.0161166	0.147943	0.11	0.012	1	1
mrpl4	0.0161805	-0.172998	0.08	0.22	1	1
si:ch211-210g13.5	0.0162061	0.177555	0.11	0.012	1	1
eif3s10	0.0165395	-0.270892	0.24	0.439	1	1
ptp4a2a	0.0165431	0.220591	0.31	0.207	1	1
smarcb1b	0.0166764	0.108583	0.24	0.232	1	1
zc3h13	0.0174159	-0.254713	0.09	0.244	1	1
CABZ01074307.1	0.0174323	-0.184614	0.01	0.098	1	1
LOC108191614	0.0175356	-0.2785	0.09	0.232	1	1
mcts1	0.0176648	-0.115498	0.17	0.305	1	1
ehmt1b	0.0177461	0.229882	0.16	0.073	1	1
cul1b	0.0177799	-0.11063	0.03	0.122	1	1
bin2b	0.0181036	-0.134212	0.01	0.098	1	1
cry4	0.0181225	-0.10645	0.01	0.098	1	1
dbn1	0.0182568	-0.195227	0.12	0.268	1	1
nfyba	0.0182907	0.118301	0.46	0.463	1	1
ndufa1	0.0183431	-0.278576	0.38	0.537	1	1
si:ch211-181d7.3	0.0184274	-0.149554	0.01	0.098	1	1
zgc:86598	0.0184537	0.222306	0.27	0.183	1	1
usp18	0.0185963	-0.151708	0.01	0.098	1	1
uba2	0.0186172	0.187373	0.15	0.085	1	1
fbl	0.0186414	-0.296101	0.28	0.476	1	1
prss35	0.0187195	0.208449	0.1	0.012	1	1
gm2a	0.018765	-0.155004	0.01	0.098	1	1
chmp4bb	0.0189217	0.149126	0.16	0.122	1	1
bmt2	0.0189573	-0.137564	0.01	0.098	1	1
ptmab	0.0190351	0.152396	0.98	0.89	1	1
akirin2	0.0193072	-0.21185	0.06	0.195	1	1
nkap	0.0193363	-0.150807	0.17	0.317	1	1
yeats4	0.0194956	-0.143266	0.11	0.244	1	1
myocd	0.019523	-0.181317	0.04	0.159	1	1
anxa5b	0.0195894	0.14665	0.31	0.28	1	1
psma2	0.0196416	0.158691	0.36	0.317	1	1
qkia	0.0198224	0.135814	0.81	0.805	1	1
si:ch73-22o12.1	0.0198668	-0.160786	0.08	0.207	1	1
si:ch211-195h23.3	0.0198712	-0.221073	0.05	0.171	1	1
reep5	0.019904	0.171642	0.4	0.366	1	1
anapc15	0.0202207	-0.12947	0.03	0.134	1	1
rgs4	0.0203013	-0.216169	0.05	0.171	1	1
zgc:171497	0.0206805	-0.147399	0.06	0.171	1	1
XLOC-032256	0.0207821	-0.217063	0.02	0.098	1	1
erbin	0.0209391	-0.137838	0.02	0.11	1	1
ldb1a	0.0209999	-0.169222	0.04	0.159	1	1
cmss1	0.0210919	-0.175584	0.04	0.159	1	1
acin1a	0.0211671	-0.111401	0.44	0.598	1	1
pcdh20	0.0212841	0.222272	0.09	0.012	1	1
si:dkey-261h17.1	0.0213145	0.193703	0.63	0.585	1	1
paf1	0.0213806	0.10725	0.05	0	1	1
pbxip1a	0.0213806	0.111932	0.05	0	1	1
ptprda	0.0213806	0.102091	0.05	0	1	1
dnmbp	0.0213806	0.133861	0.05	0	1	1
metrnlb	0.0213806	0.114043	0.05	0	1	1
peak1	0.0213806	0.116024	0.05	0	1	1
twist1a	0.0213806	0.103316	0.05	0	1	1
colec11	0.0213806	0.105705	0.05	0	1	1
alkbh1	0.0213806	0.111755	0.05	0	1	1
plxna2	0.0213806	0.113576	0.05	0	1	1
cbx7a	0.0219536	-0.300867	0.11	0.268	1	1
polr3f	0.0221272	-0.13674	0.05	0.159	1	1
tagln	0.0222142	-0.362747	0.36	0.5	1	1
chpt1	0.0226835	0.141658	0.1	0.012	1	1
nop16	0.0230415	-0.219675	0.08	0.207	1	1
chmp1a	0.0231836	-0.11059	0.05	0.146	1	1
gstm.2	0.0232151	0.149852	0.28	0.244	1	1
mylipb	0.0236033	0.230653	0.16	0.049	1	1
tktb	0.0236234	-0.247786	0.12	0.28	1	1
CABZ01032488.1	0.0236242	-0.147304	0.03	0.134	1	1
asic1b	0.0237373	0.275888	0.21	0.073	1	1
atic	0.0237383	-0.115106	0.03	0.122	1	1
chchd3a	0.023844	0.222392	0.19	0.085	1	1
bud31	0.0241074	0.112229	0.37	0.378	1	1
pin1	0.0241837	0.113972	0.41	0.415	1	1
spag1a	0.0242212	-0.164999	0.02	0.11	1	1
ephb4a	0.0242623	0.211474	0.13	0.061	1	1
u2af1	0.0244055	-0.172017	0.24	0.402	1	1
prrc2c	0.0246252	-0.174411	0.03	0.134	1	1
si:rp71-36a1.3	0.0249966	-0.184231	0.05	0.171	1	1
egln1b	0.0250047	-0.153044	0.07	0.195	1	1
fzd2	0.0250532	-0.157311	0.29	0.451	1	1
nfia	0.0251554	-0.15969	0.35	0.512	1	1
CABZ01092746.1	0.0252932	0.240179	0.78	0.659	1	1
arf5	0.0256995	0.164745	0.44	0.39	1	1
myca	0.0260016	-0.191836	0.05	0.146	1	1
arid1ab	0.0260722	0.175803	0.09	0.012	1	1
sarnp	0.0261246	-0.264342	0.18	0.354	1	1
egfra	0.0262171	-0.213683	0.1	0.244	1	1
dynll2b	0.0263973	0.136815	0.23	0.22	1	1
syf2	0.0264446	0.271747	0.45	0.268	1	1
btg1	0.026688	0.257863	0.7	0.524	1	1
znf385a	0.0266894	0.235418	0.18	0.085	1	1
psmb3	0.0268523	-0.20985	0.3	0.488	1	1
nol7	0.026897	-0.153435	0.03	0.134	1	1
mafba	0.0272277	-0.125488	0.27	0.415	1	1
tmem50a	0.0273096	-0.181455	0.37	0.549	1	1
bod1	0.0276054	0.205201	0.14	0.049	1	1
myo10l3	0.0277579	-0.147362	0.02	0.11	1	1
isg15	0.0277674	-0.300413	0.11	0.256	1	1
atp6ap1b	0.0279239	-0.182021	0.02	0.11	1	1
angptl2b	0.0280473	-0.127789	0.05	0.146	1	1
fam84a	0.0280543	0.224437	0.15	0.037	1	1
si:dkey-180p18.9	0.0280565	0.188406	0.3	0.22	1	1
rcl1	0.0282854	-0.200186	0.07	0.183	1	1
cygb1	0.0283372	-0.286741	0.19	0.366	1	1
atp5mc3a	0.0283953	0.195834	0.53	0.463	1	1
hic1	0.0286782	0.14144	0.48	0.463	1	1
rad21a	0.0287707	-0.121177	0.42	0.573	1	1
crebzf	0.0288186	-0.278114	0.18	0.354	1	1
nr0b1	0.0303976	-0.218182	0.09	0.232	1	1
zc3h7a	0.030468	-0.127647	0.01	0.085	1	1
si:dkey-100n23.5	0.0304872	-0.122453	0.09	0.195	1	1
ets1	0.0313287	-0.218865	0.15	0.305	1	1
pbx1a	0.0318583	0.147642	0.45	0.427	1	1
itga1	0.0320027	-0.12845	0.02	0.11	1	1
col4a1	0.032097	-0.249485	0.27	0.451	1	1
man2b1	0.0322617	-0.181187	0.02	0.11	1	1
stox1	0.0325732	-0.18913	0.06	0.183	1	1
drap1	0.0332267	-0.156434	0.28	0.439	1	1
si:dkey-225k4.1	0.0332542	-0.127615	0.01	0.085	1	1
srpx	0.0335177	-0.171515	0.07	0.183	1	1
capns1b	0.0337303	0.159742	0.46	0.427	1	1
ldhba	0.0344606	-0.246762	0.29	0.439	1	1
cdv3	0.0344865	-0.157861	0.29	0.451	1	1
reck	0.0346148	-0.15433	0.05	0.159	1	1
fuca2	0.0346567	-0.158502	0.05	0.159	1	1
nup93	0.0347572	0.184502	0.13	0.037	1	1
cfd	0.0348804	0.251829	0.22	0.085	1	1
si:dkey-110g7.8	0.0349534	0.166661	0.12	0.024	1	1
usp43b	0.0349747	-0.175327	0.02	0.11	1	1
ms4a17a.14	0.035028	-0.209513	0.04	0.146	1	1
pex7	0.0354994	-0.144041	0.02	0.11	1	1
ptges	0.0357309	-0.101385	0.05	0.134	1	1
sdhaf4	0.0357841	-0.125411	0.02	0.11	1	1
papolg	0.035805	-0.148702	0.02	0.11	1	1
ahcy	0.0359798	-0.18075	0.05	0.159	1	1
si:dkey-12j5.1	0.0361575	-0.14168	0.06	0.171	1	1
si:dkey-29h14.10	0.0361629	-0.141458	0.01	0.085	1	1
actn1	0.0362673	-0.195937	0.07	0.195	1	1
pomp	0.0362758	0.110743	0.55	0.561	1	1
tlr5b	0.0366773	-0.143306	0.04	0.134	1	1
tnfrsf1a	0.0368755	-0.192787	0.18	0.329	1	1
ss18l2	0.0369065	0.16119	0.17	0.134	1	1
sestd1	0.0370461	-0.129272	0.06	0.159	1	1
snu13b	0.0372874	-0.125732	0.48	0.646	1	1
khsrp	0.0374426	-0.239343	0.28	0.463	1	1
palld	0.037453	-0.129119	0.04	0.134	1	1
BX957297.2	0.03761	-0.16569	0.01	0.085	1	1
CU655842.1	0.0377902	-0.143667	0.01	0.085	1	1
rbms1b	0.0378528	-0.19851	0.07	0.195	1	1
scrn3	0.0381241	-0.125995	0.01	0.085	1	1
LOC103909972	0.038143	-0.25403	0.18	0.341	1	1
midn	0.0381813	-0.209652	0.29	0.463	1	1
selenoo1	0.0382716	-0.112484	0.01	0.085	1	1
fbln2	0.038509	0.175506	0.12	0.024	1	1
lgals3b	0.0386838	0.13504	0.31	0.293	1	1
gab1	0.0387753	-0.148185	0.01	0.085	1	1
cyp27c1	0.0388637	0.267725	0.35	0.22	1	1
tbca	0.0389379	-0.241995	0.35	0.537	1	1
ttf1	0.0390135	-0.193247	0.07	0.195	1	1
fstl3	0.0392358	-0.203436	0.04	0.146	1	1
abcd3a	0.0392626	-0.13443	0.02	0.098	1	1
irf8	0.0395053	-0.284046	0.13	0.232	1	1
mrto4	0.0399079	-0.180774	0.07	0.195	1	1
sulf2b	0.0399173	-0.258118	0.13	0.28	1	1
bnc2	0.0399467	-0.233724	0.07	0.195	1	1
mrpl46	0.0401778	-0.214269	0.05	0.159	1	1
si:ch211-132p1.3	0.0403099	-0.263566	0.35	0.537	1	1
tcf12	0.040361	0.229214	0.41	0.317	1	1
eif3i	0.0404358	0.231078	0.6	0.476	1	1
cadpsb	0.0415106	0.247486	0.14	0.037	1	1
mrps14	0.0415437	-0.16118	0.09	0.22	1	1
sltm	0.0415675	-0.233656	0.15	0.305	1	1
znf598	0.0424497	0.158147	0.11	0.024	1	1
mrpl54	0.0424526	0.174435	0.35	0.28	1	1
si:ch211-213a13.1	0.0431955	-0.244228	0.24	0.366	1	1
plekha1a	0.0435904	0.23476	0.17	0.061	1	1
fbxl7	0.0437094	0.193094	0.15	0.049	1	1
bida	0.0437962	-0.131735	0.04	0.134	1	1
hsd17b10	0.0439115	-0.136164	0.08	0.195	1	1
gyg1a	0.0440339	0.107679	0.12	0.11	1	1
thoc7	0.0445751	-0.198303	0.08	0.207	1	1
tagln2	0.044907	-0.174915	0.28	0.439	1	1
wt1a	0.0450057	-0.281855	0.14	0.28	1	1
adh5	0.0450195	0.134375	0.69	0.683	1	1
gpr108	0.0450431	-0.19407	0.05	0.146	1	1
tuba8l	0.0452533	-0.27009	0.36	0.488	1	1
dnajc7	0.0452846	-0.158267	0.03	0.11	1	1
brd8	0.0455223	-0.10331	0.02	0.098	1	1
hadh	0.0455813	-0.169548	0.1	0.232	1	1
XLOC-041269	0.0456506	0.266089	0.19	0.085	1	1
brdt	0.0465898	0.162665	0.2	0.159	1	1
eif3m	0.0471724	0.14581	0.74	0.695	1	1
si:ch211-74m13.3	0.0473394	-0.133947	0.08	0.183	1	1
pigt	0.0474143	-0.168601	0.02	0.098	1	1
mau2	0.0475533	-0.138222	0.03	0.122	1	1
psmd3	0.0475914	-0.186907	0.16	0.305	1	1
si:ch211-150o23.3	0.0477864	-0.174761	0.03	0.122	1	1
mibp2	0.0479535	-0.158095	0.75	0.89	1	1
cped1	0.0483302	-0.127572	0.06	0.159	1	1
papola	0.0485006	0.170063	0.16	0.11	1	1
paip2b	0.0488317	0.154651	0.59	0.549	1	1
ncln	0.048997	0.21282	0.19	0.073	1	1
rpp25l	0.0491522	-0.119382	0.03	0.122	1	1
wbp1	0.049256	-0.140413	0.03	0.122	1	1
trir	0.0497323	0.108071	0.15	0.134	1	1
pno1	0.0499361	-0.153552	0.27	0.427	1	1
mrps9	0.0504575	-0.102162	0.08	0.171	1	1
hsp90ab1	0.0504942	0.101577	0.99	0.951	1	1
zgc:162730	0.0505723	-0.221325	0.67	0.756	1	1
eif3ba	0.0506219	0.197581	0.6	0.524	1	1
thap11	0.0510758	-0.115316	0.02	0.098	1	1
chmp5b	0.0513098	0.205295	0.29	0.195	1	1
eif2s1a	0.0515516	-0.121412	0.18	0.305	1	1
zgc:85789	0.051578	-0.140322	0.03	0.122	1	1
sema4ba	0.0518257	0.113423	0.14	0.061	1	1
ywhaz	0.052273	0.142492	0.79	0.756	1	1
snu13a	0.0526575	-0.139353	0.03	0.122	1	1
boc	0.0528562	-0.156823	0.38	0.537	1	1
p4hb	0.0531275	-0.2166	0.29	0.329	1	1
oxsr1a	0.053279	-0.171495	0.07	0.183	1	1
chd4a	0.053401	-0.211499	0.24	0.402	1	1
krt94	0.0534914	0.255497	0.74	0.598	1	1
bmpr2a	0.0538728	0.173665	0.11	0.024	1	1
pitrm1	0.0542479	-0.115228	0.02	0.098	1	1
med8	0.0544335	0.164439	0.14	0.073	1	1
mmp16a	0.0544713	-0.145821	0.38	0.524	1	1
rab18a	0.0548053	-0.193089	0.06	0.171	1	1
chico	0.0551374	0.156856	0.08	0.012	1	1
serinc5	0.0553199	-0.226964	0.22	0.378	1	1
krt8	0.0553791	-0.217037	0.68	0.829	1	1
tbk1	0.0556366	-0.141023	0.02	0.098	1	1
si:ch73-347e22.4	0.0560066	0.190251	0.16	0.073	1	1
pop4	0.0564019	-0.104336	0.02	0.098	1	1
sh3bp5b	0.0564265	0.169244	0.13	0.037	1	1
igfbp7	0.0565589	-0.25291	0.12	0.256	1	1
zgc:77650	0.0566658	-0.177608	0.04	0.134	1	1
hspa9	0.056797	-0.1288	0.13	0.244	1	1
si:dkey-23i12.7	0.0570696	-0.228798	0.04	0.134	1	1
hnrnpk	0.0570995	0.180075	0.33	0.256	1	1
rxfp3.3b	0.0572243	-0.132124	0.05	0.146	1	1
fblim1	0.0573961	0.159374	0.25	0.207	1	1
sema4c	0.057593	0.220983	0.24	0.146	1	1
rasl11a	0.0577531	-0.131544	0.12	0.232	1	1
rtn3	0.0579123	-0.131332	0.02	0.098	1	1
spag7	0.0579463	0.166633	0.13	0.073	1	1
scamp4	0.0580009	-0.167628	0.08	0.195	1	1
ndufs5	0.0582065	-0.230313	0.23	0.378	1	1
ppp1r10	0.0584776	-0.229796	0.14	0.28	1	1
adamts15a	0.058733	-0.221331	0.2	0.354	1	1
seta	0.0587341	0.104916	0.58	0.585	1	1
nfya	0.0587494	0.123252	0.08	0.049	1	1
tmem176l.1	0.0589762	-0.188653	0.75	0.854	1	1
faub	0.0590953	0.104517	0.12	0.11	1	1
sept12	0.0592094	-0.116813	0.02	0.098	1	1
impact	0.0603221	-0.112778	0.02	0.098	1	1
dcaf7	0.0604093	0.121693	0.3	0.268	1	1
nkain1	0.0604223	0.154337	0.2	0.146	1	1
si:dkey-28b4.7	0.0605245	0.198256	0.39	0.317	1	1
CABZ01072614.1	0.0606276	-0.183991	0.28	0.439	1	1
bola1	0.0607644	0.12541	0.11	0.024	1	1
ggh	0.0610048	0.125667	0.12	0.073	1	1
prpf19	0.0610659	-0.135385	0.09	0.195	1	1
kmt5aa	0.0612922	0.167982	0.28	0.22	1	1
tmem69	0.0621819	-0.118976	0.02	0.098	1	1
tcp11l2	0.0625022	0.167012	0.13	0.037	1	1
zgc:152791	0.0628249	-0.277808	0.13	0.256	1	1
si:dkey-192l18.9	0.062842	0.104208	0.08	0.012	1	1
cherp	0.0628685	0.13063	0.07	0.012	1	1
cox4i2	0.0631432	0.196114	0.27	0.207	1	1
kif5ba	0.0631667	-0.101716	0.07	0.159	1	1
cul4b	0.0637039	-0.133696	0.07	0.171	1	1
nat9	0.0637625	0.134525	0.19	0.146	1	1
ube2d4	0.0641887	-0.185224	0.08	0.195	1	1
si:dkey-33c12.4	0.064253	0.178501	0.28	0.22	1	1
irf7	0.0643554	-0.141984	0.02	0.073	1	1
rab11fip1b	0.0646307	-0.189876	0.04	0.11	1	1
kctd12.2	0.0647617	0.102449	0.26	0.268	1	1
ino80e	0.064811	-0.137656	0.05	0.146	1	1
ctsd	0.0649166	0.177149	0.17	0.061	1	1
hmgn7	0.0649722	-0.103839	0.74	0.866	1	1
chtopa	0.0650662	-0.210578	0.16	0.305	1	1
ispd	0.0651943	0.136223	0.09	0.024	1	1
si:rp71-36a1.5	0.065201	-0.184435	0.03	0.11	1	1
gtf2a1l	0.0653248	-0.157189	0.04	0.134	1	1
LOC101885444	0.0653662	-0.135947	0.03	0.11	1	1
polr2k	0.0662807	0.226673	0.25	0.159	1	1
brd2a	0.0664551	-0.228333	0.21	0.366	1	1
ulk2	0.0664851	-0.191075	0.1	0.171	1	1
trim35-14	0.0665644	-0.13636	0.01	0.073	1	1
cxcl8b.1	0.0667584	-0.136148	0.04	0.122	1	1
rarga	0.0669544	-0.160683	0.04	0.134	1	1
atp5mc1	0.0670156	-0.257319	0.3	0.451	1	1
mrpl33	0.0670425	-0.153963	0.17	0.305	1	1
ago4	0.0672247	-0.133737	0.02	0.098	1	1
CABZ01073166.1	0.0672614	-0.128777	0.02	0.098	1	1
micall1a	0.0672709	-0.123288	0.02	0.098	1	1
map4k4	0.0673016	-0.223157	0.06	0.159	1	1
jam3b	0.0677998	-0.108552	0.08	0.171	1	1
cox5ab	0.0681328	-0.216189	0.29	0.451	1	1
cct6a	0.0682263	0.119364	0.47	0.463	1	1
CT573476.1	0.0685516	-0.139724	0.04	0.134	1	1
arhgap42b	0.068699	-0.15694	0.04	0.134	1	1
BX569787.1	0.0687634	-0.24543	0.39	0.561	1	1
rrs1	0.0690541	0.167718	0.24	0.171	1	1
nudt22	0.069177	-0.111018	0.01	0.073	1	1
CU571074.1	0.0692209	0.169821	0.12	0.037	1	1
CABZ01068358.1	0.0700064	-0.148601	0.12	0.232	1	1
cox6c	0.0701632	-0.22896	0.45	0.585	1	1
gnb1b	0.0704723	-0.205082	0.49	0.585	1	1
brd4	0.07053	-0.135061	0.06	0.159	1	1
jagn1b	0.0709074	-0.163988	0.14	0.268	1	1
sh3glb1b	0.0710699	0.159609	0.15	0.049	1	1
si:zfos-464b6.2	0.0711616	-0.153782	0.04	0.11	1	1
igf2b	0.0712526	0.203478	0.44	0.39	1	1
btg2	0.0712645	0.26315	0.47	0.305	1	1
[truncated: 82,328 more rows]
