# Supplementary material for: Direct male development in chromosomally ZZ zebrafish
Source: Front Cell Dev Biol. 2024 Mar 11;12:1362228. doi: 10.3389/fcell.2024.1362228 (PMC10961373; doi:10.3389/fcell.2024.1362228)
Supplement: Supplementary file 7 [file Table6.XLSX]

## Sheet: 30dpf_SoupxNoCluster_Subset_all
	p_val	avg_log2FC	pct.1	pct.2	p_val_adj	cluster	gene
zgc:153499	4.51502832360698e-195	0.81836	0.96	0.478	1.13638747876864e-190	0	zgc:153499
cldnd	7.78404847566281e-185	0.748835	0.992	0.575	1.95916716083957e-180	0	cldnd
h1m	1.44815420929968e-181	0.734725	0.985	0.572	3.64485932938637e-177	0	h1m
h2af1al	2.80208953830733e-181	0.745382	0.987	0.562	7.05257915896573e-177	0	h2af1al
si:dkey-241l7.2	1.60645421936916e-178	0.716894	0.996	0.614	4.04328462473024e-174	0	si:dkey-241l7.2
zp3	1.67497654996596e-171	0.73471	0.972	0.555	4.21574847860931e-167	0	zp3
mt2	2.14548764790514e-168	0.755906	0.963	0.501	5.39997786101244e-164	0	mt2
si:dkey-240e12.6	9.18272121688273e-168	0.744144	0.969	0.538	2.31119910307722e-163	0	si:dkey-240e12.6
zp2.5	2.56927025092836e-166	0.74507	0.962	0.533	6.4665962945616e-162	0	zp2.5
zp3.2	4.72762327939029e-163	0.722575	0.928	0.53	1.18989550318974e-158	0	zp3.2
acp5a	3.61340763328987e-162	0.723099	0.916	0.511	9.09458567222727e-158	0	acp5a
si:ch73-189n23.1	4.73343923831302e-161	0.750392	0.93	0.494	1.191359321891e-156	0	si:ch73-189n23.1
zp2.3	4.79705344516535e-160	0.745007	0.921	0.488	1.20737038161367e-155	0	zp2.3
si:ch211-226h8.14	7.10465956544729e-160	0.716648	0.938	0.538	1.78817176602743e-155	0	si:ch211-226h8.14
zp2.6	7.0156888335846e-158	0.749519	0.898	0.471	1.76577872252491e-153	0	zp2.6
tmsb5	2.46263956185304e-155	0.755033	0.903	0.457	6.19821751322791e-151	0	tmsb5
si:dkeyp-98a7.9	6.14408131834753e-154	0.73938	0.907	0.482	1.54640382701489e-149	0	si:dkeyp-98a7.9
ccna1	6.70593223066934e-154	0.74212	0.857	0.447	1.68781608313717e-149	0	ccna1
zp2.2	2.65387237826702e-153	0.733655	0.933	0.499	6.67953138886026e-149	0	zp2.2
si:ch211-125e6.12	5.35443800630678e-152	0.735399	0.882	0.472	1.34765850180735e-147	0	si:ch211-125e6.12
cldng	1.31944915292783e-151	0.726421	0.893	0.485	3.32092157300406e-147	0	cldng
si:dkey-90l23.1	1.54107918412487e-150	0.750968	0.83	0.418	3.87874219852388e-146	0	si:dkey-90l23.1
si:dkey-241l7.5	7.2598250383891e-149	0.684398	0.938	0.557	1.82722536391215e-144	0	si:dkey-241l7.5
BX649337.1	4.86937848698389e-146	0.741916	0.821	0.409	1.22557387138898e-141	0	BX649337.1
zgc:171776	5.66768658132893e-146	0.722149	0.871	0.467	1.42650003565468e-141	0	zgc:171776
si:zfos-1505d6.3	1.43569151425798e-145	0.719056	0.893	0.485	3.6134919722359e-141	0	si:zfos-1505d6.3
crp2	2.24294410196698e-145	0.730706	0.885	0.459	5.6452660102407e-141	0	crp2
zp2.1	1.27780038723482e-144	0.710343	0.91	0.506	3.21609579463132e-140	0	zp2.1
zgc:77118	1.52846424384703e-142	0.728605	0.831	0.429	3.8469916553386e-138	0	zgc:77118
zgc:175135	7.82348966446329e-142	0.731258	0.875	0.45	1.96909411364877e-137	0	zgc:175135
zgc:171779	2.70494312118449e-141	0.707296	0.877	0.485	6.80807134170924e-137	0	zgc:171779
si:dkey-241l7.4	1.67512972067235e-135	0.646311	0.949	0.583	4.21613399396024e-131	0	si:dkey-241l7.4
si:ch211-226h8.4	3.94516753051219e-135	0.721377	0.809	0.414	9.92959215754613e-131	0	si:ch211-226h8.4
CR790368.1	5.20120899834925e-135	0.686472	0.879	0.493	1.30909229279452e-130	0	CR790368.1
si:dkey-241l7.6	1.32388439210131e-128	0.665763	0.857	0.502	3.33208462647978e-124	0	si:dkey-241l7.6
si:dkey-229d11.3	1.17170417027519e-125	0.709792	0.801	0.411	2.94906222616562e-121	0	si:dkey-229d11.3
rrm2	7.44384722527322e-124	0.663705	0.844	0.472	1.87354190812902e-119	0	rrm2
lamp2	6.87477812148881e-123	0.635236	0.843	0.533	1.73031290539752e-118	0	lamp2
epcam	1.47249033518649e-122	0.666668	0.854	0.479	3.70611092463087e-118	0	epcam
si:ch211-12h2.8	1.92885855648933e-120	0.635842	0.86	0.524	4.854744100828e-116	0	si:ch211-12h2.8
CU571163.1	4.508728575394e-120	0.709236	0.757	0.375	1.13480189514091e-115	0	CU571163.1
ccnb2	6.4468059525407e-120	0.703254	0.728	0.358	1.62259659019497e-115	0	ccnb2
si:dkeyp-98a7.8	1.82747919014482e-118	0.677566	0.8	0.432	4.59958237367549e-114	0	si:dkeyp-98a7.8
LOC110437821	4.92342310146245e-117	0.699987	0.753	0.39	1.23917636040708e-112	0	LOC110437821
zar1l	9.41298783104742e-117	0.688139	0.73	0.373	2.36915490719633e-112	0	zar1l
qdprb2	1.84740422605273e-111	0.6666	0.753	0.409	4.64973169655211e-107	0	qdprb2
thy1	7.94485723810921e-111	0.650157	0.754	0.428	1.99964111825971e-106	0	thy1
mid1ip1l	4.17733401853214e-110	0.603245	0.826	0.522	1.05139319912435e-105	0	mid1ip1l
si:dkeyp-20e4.8	5.00702539880651e-106	0.675114	0.727	0.384	1.26021822262561e-101	0	si:dkeyp-20e4.8
si:ch211-12h2.6	5.12595307360012e-106	0.63364	0.778	0.452	1.29015112909441e-101	0	si:ch211-12h2.6
si:dkeyp-46h3.6	2.30027434278499e-103	0.653946	0.72	0.388	5.78956049335555e-99	0	si:dkeyp-46h3.6
zp3a.2	2.83486940934097e-101	0.618873	0.801	0.468	7.13508281637028e-97	0	zp3a.2
hbba1	6.20850324437445e-101	0.676256	0.703	0.33	1.5626181815766e-96	0	hbba1
si:dkeyp-98a7.4	1.15190133672589e-100	0.638617	0.74	0.402	2.8992204744054e-96	0	si:dkeyp-98a7.4
si:ch211-14a17.7	1.33576970664055e-100	0.647502	0.717	0.385	3.3619987746436e-96	0	si:ch211-14a17.7
zp3b	1.52162559418798e-99	0.651969	0.707	0.364	3.82977945801174e-95	0	zp3b
zar1	4.99949126378266e-98	0.626659	0.738	0.418	1.25832195618146e-93	0	zar1
zgc:195245	1.41818767450572e-94	0.630982	0.686	0.366	3.56943655796344e-90	0	zgc:195245
si:dkey-229d11.5	1.76062878122169e-94	0.63384	0.672	0.369	4.43132657945687e-90	0	si:dkey-229d11.5
tuba4l	5.37550579313195e-94	0.626254	0.696	0.383	1.35296105307338e-89	0	tuba4l
ctss2.1	8.60775761863308e-94	0.556972	0.796	0.515	2.16648651503376e-89	0	ctss2.1
LOC100537499	4.73385034726699e-93	0.644987	0.614	0.301	1.19146279390363e-88	0	LOC100537499
nanog	1.58864408834621e-91	0.627798	0.646	0.339	3.99845830595857e-87	0	nanog
si:dkeyp-50f7.2	8.68603373076548e-90	0.615802	0.698	0.381	2.18618782969636e-85	0	si:dkeyp-50f7.2
slbp2	2.71270084762934e-89	0.614572	0.688	0.376	6.8275967633983e-85	0	slbp2
LOC100535162	2.16516573439143e-87	0.636907	0.595	0.288	5.44950563688979e-83	0	LOC100535162
zgc:173443	3.76883460998141e-87	0.624669	0.606	0.31	9.4857798298622e-83	0	zgc:173443
ccnb1	1.30901098921829e-86	0.606237	0.664	0.374	3.29464975876353e-82	0	ccnb1
gtf3ab	1.90214519053089e-86	0.622429	0.594	0.3	4.78750923004721e-82	0	gtf3ab
siva1	2.40156973060168e-86	0.594296	0.707	0.408	6.04451085495137e-82	0	siva1
btg4	6.77776075199132e-86	0.613082	0.643	0.349	1.70589460366869e-81	0	btg4
cth1	1.19301339667993e-85	0.605022	0.656	0.359	3.00269541810372e-81	0	cth1
zpcx	5.92279104649362e-83	0.614078	0.611	0.319	1.49070727849198e-78	0	zpcx
si:ch211-5k11.8	8.83472422742269e-83	0.551213	0.683	0.334	2.22361174080002e-78	0	si:ch211-5k11.8
si:dkeyp-46h3.8	1.32809256488599e-82	0.610998	0.632	0.331	3.34267617656154e-78	0	si:dkeyp-46h3.8
AL929032.1	1.60009111800973e-79	0.611098	0.595	0.297	4.02726933491869e-75	0	AL929032.1
si:ch211-132b12.8	3.70759264004633e-79	0.598452	0.605	0.323	9.33163991573259e-75	0	si:ch211-132b12.8
hnrnpabb	1.26744240752838e-78	0.472901	0.774	0.584	3.19002579550817e-74	0	hnrnpabb
kpna7	1.44663989308277e-76	0.594969	0.586	0.31	3.64104794690003e-72	0	kpna7
s100a1	2.79798164312559e-76	0.581304	0.625	0.345	7.04223999758281e-72	0	s100a1
zgc:171517	1.24469947328668e-75	0.581371	0.644	0.37	3.13278410431524e-71	0	zgc:171517
npm2b	1.60749652793732e-74	0.570123	0.649	0.378	4.04590801116543e-70	0	npm2b
hbaa1	7.73966238231529e-73	0.585043	0.557	0.261	1.94799562500494e-68	0	hbaa1
zgc:136254	2.9249386515097e-68	0.566075	0.575	0.313	7.36177809198475e-64	0	zgc:136254
si:dkey-208k4.2	7.10607812613387e-66	0.561081	0.525	0.28	1.78852880356663e-61	0	si:dkey-208k4.2
si:dkeyp-46h3.2	7.68188490063019e-66	0.537401	0.622	0.389	1.93345361063961e-61	0	si:dkeyp-46h3.2
cpeb1b	1.96928479412746e-65	0.563862	0.495	0.254	4.95649289833941e-61	0	cpeb1b
si:dkey-90l23.2	2.60617525258277e-65	0.557759	0.582	0.328	6.55948249322557e-61	0	si:dkey-90l23.2
gapdh	2.45825508409672e-64	0.527049	0.653	0.403	6.18718222116304e-60	0	gapdh
wu:fi42e03	3.38597551586908e-64	0.547517	0.583	0.333	8.52216177589088e-60	0	wu:fi42e03
uchl1	1.74266983144346e-63	0.544362	0.567	0.329	4.38612569876003e-59	0	uchl1
si:dkeyp-46h3.5	1.25253578621041e-62	0.551912	0.511	0.274	3.15250732031297e-58	0	si:dkeyp-46h3.5
lsm14b	3.43257781491205e-62	0.550016	0.52	0.284	8.63945510235215e-58	0	lsm14b
nasp	7.35387935044633e-62	0.544606	0.56	0.324	1.85089789371384e-57	0	nasp
ca15b	9.46588132003139e-61	0.544898	0.465	0.234	2.3824676694387e-56	0	ca15b
si:ch211-146l10.8	2.15002920415081e-60	0.545498	0.524	0.291	5.41140850392718e-56	0	si:ch211-146l10.8
si:ch211-226l4.6	3.3153672924769e-59	0.537797	0.511	0.277	8.34444793843512e-55	0	si:ch211-226l4.6
avd	1.44220594916199e-58	0.536095	0.479	0.25	3.62988815344582e-54	0	avd
si:ch73-90k17.1	1.63744765866694e-58	0.539909	0.457	0.234	4.12129201209881e-54	0	si:ch73-90k17.1
si:dkeyp-98a7.7	4.5572027568817e-58	0.526892	0.396	0.181	1.14700236187955e-53	0	si:dkeyp-98a7.7
arhgef10la	1.23001202116043e-55	0.527033	0.478	0.261	3.09581725605868e-51	0	arhgef10la
zgc:56699	2.66764533305877e-55	0.53204	0.453	0.237	6.71419653877563e-51	0	zgc:56699
si:dkey-37o8.1	3.10998750773622e-50	0.50182	0.503	0.294	7.82752755822129e-46	0	si:dkey-37o8.1
si:ch211-251f6.6	8.15430404473384e-50	0.496241	0.525	0.318	2.05235678501906e-45	0	si:ch211-251f6.6
si:dkey-152b24.6	1.38579606613139e-49	0.49943	0.502	0.284	3.48791011884609e-45	0	si:dkey-152b24.6
si:ch73-14h10.2	3.32711038417666e-48	0.495973	0.467	0.258	8.37400412593423e-44	0	si:ch73-14h10.2
zp3a.1	5.23983127128714e-48	0.474725	0.569	0.369	1.31881313267026e-43	0	zp3a.1
zgc:171474	2.49024347728125e-47	0.486006	0.498	0.291	6.26769380796918e-43	0	zgc:171474
pigrl2.3	2.67335524937536e-47	0.493357	0.381	0.191	6.72856782715284e-43	0	pigrl2.3
si:ch211-250e5.16	3.42404261049923e-47	0.481593	0.534	0.334	8.6179728463655e-43	0	si:ch211-250e5.16
LOC101885477	4.85324448237517e-47	0.492088	0.466	0.267	1.22151310376901e-42	0	LOC101885477
si:ch211-145c1.1	8.24562079293039e-45	0.483421	0.417	0.221	2.07534029737265e-40	0	si:ch211-145c1.1
zgc:55461	1.25755845334801e-44	0.47579	0.472	0.276	3.1651488712316e-40	0	zgc:55461
pabpn1l	2.37318412463213e-44	0.47779	0.462	0.272	5.97306712328662e-40	0	pabpn1l
birc5b	2.07303314261919e-43	0.470589	0.44	0.247	5.21761711665825e-39	0	birc5b
zgc:56231	3.3312396666022e-43	0.474122	0.398	0.216	8.38439711687107e-39	0	zgc:56231
sinup	7.09263431640356e-43	0.470688	0.37	0.192	1.78514513109561e-38	0	sinup
elovl7b	8.54271019187079e-43	0.468905	0.424	0.236	2.15011472819196e-38	0	elovl7b
gmnn	1.33016219954787e-42	0.468839	0.476	0.291	3.34788524004203e-38	0	gmnn
si:ch1073-263o8.2	4.21278786189479e-39	0.457293	0.43	0.253	1.0603165769603e-34	0	si:ch1073-263o8.2
haus6	1.44502091185066e-38	0.453408	0.368	0.199	3.63697313303693e-34	0	haus6
ccna2	2.60059858000697e-37	0.441589	0.445	0.274	6.54544656601955e-33	0	ccna2
mkrn4	5.00904185672441e-36	0.440205	0.382	0.218	1.26072574491897e-31	0	mkrn4
zgc:113424	9.1580476151415e-35	0.428321	0.301	0.152	2.30498900425496e-30	0	zgc:113424
rcc1	1.98734391674113e-34	0.435651	0.348	0.193	5.00194590404576e-30	0	rcc1
zp3c	9.47660971572975e-34	0.429281	0.33	0.18	2.38516789935202e-29	0	zp3c
buc	1.5083621620588e-32	0.415459	0.318	0.17	3.7963967256858e-28	0	buc
slc16a3	1.59003614009008e-32	0.422547	0.394	0.24	4.00196196099273e-28	0	slc16a3
gdf3	1.8109328776179e-32	0.418648	0.374	0.214	4.55793695967649e-28	0	gdf3
map1lc3c	2.02536800764768e-32	0.424277	0.343	0.193	5.09764873844844e-28	0	map1lc3c
zgc:92591	3.13326988893225e-32	0.416645	0.349	0.196	7.88612698345357e-28	0	zgc:92591
rbpms2b	6.78403656868274e-32	0.419467	0.362	0.212	1.70747416397176e-27	0	rbpms2b
si:ch1073-190k2.1	9.28909236174986e-32	0.416717	0.327	0.179	2.33797165652882e-27	0	si:ch1073-190k2.1
si:dkey-19b23.11	1.36908275761359e-31	0.411149	0.434	0.269	3.44584439263764e-27	0	si:dkey-19b23.11
ctsba	2.27076646116112e-31	0.393984	0.502	0.369	5.71529210609643e-27	0	ctsba
spink2.1	3.32992367929925e-31	0.370831	0.587	0.427	8.38108490842828e-27	0	spink2.1
sybu	9.75159472009673e-31	0.399098	0.301	0.158	2.45437887510115e-26	0	sybu
zgc:173856	1.27928911730941e-30	0.40731	0.362	0.211	3.21984277935605e-26	0	zgc:173856
zgc:113886	1.94918037576688e-30	0.39274	0.267	0.133	4.90589208776765e-26	0	zgc:113886
si:dkey-188i13.11	1.38817282222852e-29	0.410995	0.444	0.308	3.49389217626695e-25	0	si:dkey-188i13.11
rbm4.3	1.40220437552815e-29	0.357877	0.535	0.439	3.52920819276681e-25	0	rbm4.3
AL929192.1	5.04819020596399e-29	0.380064	0.296	0.156	1.27057899293908e-24	0	AL929192.1
snu13b	5.97691150304452e-29	0.3821	0.507	0.386	1.50432885620127e-24	0	snu13b
slbp	6.02952669673926e-29	0.401907	0.374	0.225	1.5175715743023e-24	0	slbp
gyg1a	6.21755074248315e-29	0.389963	0.489	0.363	1.56489534637558e-24	0	gyg1a
h3f3a	8.73907581508509e-29	0.335508	0.589	0.501	2.19953799189877e-24	0	h3f3a
cdca7a	9.31564560300058e-29	0.40163	0.356	0.214	2.34465484181921e-24	0	cdca7a
larp6a	1.28500234945395e-28	0.406365	0.38	0.242	3.23422241334064e-24	0	larp6a
LOC100536860	2.80408628583118e-28	0.378502	0.479	0.343	7.0576047728085e-24	0	LOC100536860
crp3	7.82881330348257e-27	0.385692	0.349	0.21	1.97043402035353e-22	0	crp3
zgc:103482	1.8310641457226e-26	0.387143	0.311	0.181	4.6086053483692e-22	0	zgc:103482
elavl2	2.64741874762095e-26	0.387515	0.353	0.216	6.66328824588716e-22	0	elavl2
zgc:162945	2.90822462348496e-26	0.376562	0.282	0.155	7.31971055484929e-22	0	zgc:162945
larp6b	2.95741425646233e-26	0.382655	0.322	0.188	7.44351594209004e-22	0	larp6b
nfr	2.99135763465566e-26	0.350131	0.217	0.104	7.52894803066484e-22	0	nfr
inka1b	3.73768384975044e-26	0.383287	0.305	0.177	9.40737648143687e-22	0	inka1b
LOC101883897	7.24152437718996e-26	0.368602	0.283	0.157	1.82261927049494e-21	0	LOC101883897
CR383662.2	1.0974061157376e-25	0.323446	0.182	0.081	2.76206145269996e-21	0	CR383662.2
zglp1	4.60568317986594e-25	0.368907	0.323	0.191	1.15920439954046e-20	0	zglp1
tram2	1.23345493771347e-24	0.374701	0.238	0.126	3.10448273273103e-20	0	tram2
gbgt1l4	3.09695936898071e-24	0.354279	0.263	0.143	7.79473703578755e-20	0	gbgt1l4
tph1a	6.36990841264357e-24	0.355088	0.25	0.135	1.60324224837826e-19	0	tph1a
si:dkey-42i9.8	6.65189693471999e-24	0.34869	0.233	0.121	1.67421593949967e-19	0	si:dkey-42i9.8
mibp	6.92793661835253e-24	0.373797	0.342	0.216	1.74369236747315e-19	0	mibp
zgc:162879	7.74719851652665e-24	0.362676	0.299	0.174	1.94989239462459e-19	0	zgc:162879
org	8.8048055641422e-24	0.362724	0.364	0.233	2.21608151243895e-19	0	org
tac3b	9.44531788169996e-24	0.33706	0.225	0.114	2.37729205764506e-19	0	tac3b
CU467646.2	1.94024783643837e-23	0.333362	0.231	0.119	4.88340977953174e-19	0	CU467646.2
patl2	1.193040286622e-22	0.35205	0.286	0.166	3.00276309739891e-18	0	patl2
dynll1	1.71932224729572e-22	0.314716	0.528	0.451	4.32736216421861e-18	0	dynll1
pttg1	1.7734959451487e-22	0.356606	0.266	0.152	4.46371194434478e-18	0	pttg1
hsd17b12a	1.81141161565492e-22	0.351183	0.275	0.159	4.55914189544187e-18	0	hsd17b12a
cdc20	2.37169935413873e-22	0.34634	0.26	0.146	5.96933010443177e-18	0	cdc20
retsatl	2.70284646357419e-22	0.357779	0.318	0.197	6.80279426416987e-18	0	retsatl
plk1	3.2517554315847e-22	0.355456	0.285	0.171	8.18434324575552e-18	0	plk1
elovl7a	1.51890755195173e-21	0.341549	0.296	0.176	3.82293841750732e-17	0	elovl7a
gstp1	1.56281329992707e-21	0.331706	0.459	0.36	3.93344479458644e-17	0	gstp1
dctpp1	3.80356237200403e-21	0.345847	0.282	0.169	9.57318613409694e-17	0	dctpp1
si:ch73-78o10.1	1.37228118998934e-20	0.328193	0.232	0.127	3.45389452708418e-16	0	si:ch73-78o10.1
hspa5	4.15235654897545e-20	0.336269	0.408	0.309	1.04510661981163e-15	0	hspa5
ankrd22	9.33731162358506e-20	0.328063	0.24	0.137	2.35010796254012e-15	0	ankrd22
ddx19	2.51536748537988e-19	0.336657	0.246	0.146	6.33092842395261e-15	0	ddx19
si:ch211-146l10.7	4.9941518615064e-19	0.322202	0.295	0.183	1.25697808202255e-14	0	si:ch211-146l10.7
si:dkey-46g23.2	6.65561761001558e-19	0.320947	0.24	0.139	1.67515239626482e-14	0	si:dkey-46g23.2
tmem54a	7.90181412562458e-19	0.318072	0.238	0.135	1.98880759727845e-14	0	tmem54a
CR847984.1	1.62058207268505e-18	0.324958	0.262	0.158	4.078843018741e-14	0	CR847984.1
zp2l1	1.86896438316678e-18	0.322865	0.262	0.158	4.70399645599246e-14	0	zp2l1
tmprss4b	3.3055507961184e-18	0.261718	0.142	0.065	8.3197407987504e-14	0	tmprss4b
si:dkey-241l7.3	4.44085881542755e-18	0.321515	0.458	0.36	1.11771975525496e-13	0	si:dkey-241l7.3
lpcat4	6.24881834155657e-18	0.294749	0.192	0.102	1.57276508838637e-13	0	lpcat4
LOC103909972	8.00778158224836e-18	0.318218	0.436	0.364	2.01547854643609e-13	0	LOC103909972
cldn7b	8.83973558661014e-18	0.317337	0.256	0.154	2.22487304979391e-13	0	cldn7b
snu13a	1.44924848013732e-17	0.29218	0.182	0.096	3.64761349965761e-13	0	snu13a
BX571780.1	1.4715034752131e-17	0.266794	0.157	0.077	3.70362709676384e-13	0	BX571780.1
ppp1r3b	2.08366827179683e-17	0.29559	0.193	0.105	5.24438467328544e-13	0	ppp1r3b
h2afva	2.60261872715333e-17	0.324318	0.404	0.319	6.55053107437223e-13	0	h2afva
cox17	2.73045577212422e-17	0.301284	0.445	0.374	6.87228413285945e-13	0	cox17
CABZ01059627.2	3.44658203087939e-17	0.306984	0.221	0.129	8.67470231352033e-13	0	CABZ01059627.2
sox19b	3.70948561185906e-17	0.274326	0.179	0.093	9.33640433648807e-13	0	sox19b
cx44.2	4.47318704362925e-17	0.297618	0.202	0.112	1.12585644701105e-12	0	cx44.2
zgc:173742	4.50476768199147e-17	0.311763	0.249	0.15	1.13380497788043e-12	0	zgc:173742
degs2	5.24177865676911e-17	0.290625	0.188	0.102	1.31930327012222e-12	0	degs2
eif4a1a	6.05239170326291e-17	0.280906	0.477	0.423	1.52332646779424e-12	0	eif4a1a
zgc:165539	7.76760802604803e-17	0.288751	0.206	0.115	1.95502926407603e-12	0	zgc:165539
BX001030.1	8.45190624539224e-17	0.298979	0.207	0.118	2.12726028290277e-12	0	BX001030.1
zgc:152986	1.09351826734282e-16	0.276829	0.166	0.085	2.75227612707514e-12	0	zgc:152986
zgc:56676	1.41813714757644e-16	0.325084	0.379	0.291	3.56930938673514e-12	0	zgc:56676
pou5f3	1.47404183850088e-16	0.305496	0.236	0.142	3.71001590332287e-12	0	pou5f3
orc6	1.54071066908789e-16	0.293916	0.187	0.103	3.8778146830273e-12	0	orc6
CDPF1	2.84379207518967e-16	0.323788	0.357	0.264	7.15754027404488e-12	0	CDPF1
BX537276.1	3.58018794600845e-16	0.286449	0.206	0.117	9.01097504130867e-12	0	BX537276.1
zc3h11a	3.96964476968032e-16	0.328842	0.307	0.212	9.99119892080839e-12	0	zc3h11a
nanos3	4.65625111131976e-16	0.285949	0.181	0.098	1.17193184220807e-11	0	nanos3
gpr160	7.11845475010368e-16	0.25748	0.153	0.077	1.7916438760536e-11	0	gpr160
si:dkeyp-114g9.1	8.11630555102147e-16	0.284932	0.182	0.1	2.0427929441366e-11	0	si:dkeyp-114g9.1
si:ch211-14a17.6	1.12044509233605e-15	0.261097	0.159	0.082	2.82004825290061e-11	0	si:ch211-14a17.6
si:ch73-160p18.3	1.16646713924442e-15	0.312289	0.331	0.236	2.93588114276427e-11	0	si:ch73-160p18.3
rnf4	1.51543313382552e-15	0.301237	0.215	0.13	3.81419365452545e-11	0	rnf4
zgc:113984	1.57620814452953e-15	0.271485	0.179	0.097	3.96715827896637e-11	0	zgc:113984
ccne1	1.71329784921972e-15	0.289096	0.189	0.107	4.31219935670111e-11	0	ccne1
cdca8	2.79936612641435e-15	0.299464	0.251	0.16	7.04572460357228e-11	0	cdca8
zgc:171750	4.62797258107848e-15	0.295814	0.264	0.17	1.16481441893164e-10	0	zgc:171750
CU655961.4	5.11413426836861e-15	0.255742	0.161	0.084	1.28717645400569e-10	0	CU655961.4
zgc:114123	6.18870880406972e-15	0.273529	0.179	0.099	1.55763611889631e-10	0	zgc:114123
ctsla	6.19148410707846e-15	0.280156	0.451	0.384	1.55833463491058e-10	0	ctsla
si:dkey-68o6.5	8.33771551982264e-15	0.284071	0.202	0.118	2.09851961918416e-10	0	si:dkey-68o6.5
tmem144b	1.1187314755454e-14	0.257961	0.167	0.09	2.81573525080021e-10	0	tmem144b
srsf2a	1.34063751148482e-14	0.295485	0.42	0.365	3.37425055265613e-10	0	srsf2a
zgc:66024	1.45719885433528e-14	0.277744	0.225	0.137	3.66762379647646e-10	0	zgc:66024
chia.4	1.53014819680254e-14	0.283245	0.231	0.142	3.85122999653232e-10	0	chia.4
ccnh	1.87725776799401e-14	0.284107	0.202	0.121	4.72487007626412e-10	0	ccnh
CABZ01059627.1	4.2712450386412e-14	0.277227	0.217	0.132	1.0750296637756e-09	0	CABZ01059627.1
prrg2	4.60711491890049e-14	0.254797	0.159	0.085	1.15956475393806e-09	0	prrg2
aurka	4.93794576954042e-14	0.272376	0.194	0.115	1.24283157073563e-09	0	aurka
il13ra2	7.84717218237674e-14	0.270957	0.182	0.106	1.9750547665824e-09	0	il13ra2
rpz2	1.40698535762509e-13	0.306191	0.259	0.177	3.54124144660658e-09	0	rpz2
itm2cb	1.5436498331327e-13	0.287597	0.213	0.134	3.88521226501169e-09	0	itm2cb
CT009596.1	2.00918303641194e-13	0.252476	0.157	0.087	5.0569127843452e-09	0	CT009596.1
parn	2.19960500432003e-13	0.292984	0.222	0.144	5.53618583537309e-09	0	parn
si:ch211-69g19.2	2.29627925638897e-13	0.268253	0.196	0.118	5.77950526040539e-09	0	si:ch211-69g19.2
vstm2l	2.38894066307654e-13	0.250316	0.164	0.092	6.01272475489734e-09	0	vstm2l
mad2l1	2.8475405626229e-13	0.281303	0.267	0.182	7.16697484206557e-09	0	mad2l1
g3bp1	3.22437787730788e-13	0.303004	0.285	0.207	8.1154366793962e-09	0	g3bp1
BX284697.1	5.55396554976609e-13	0.258881	0.187	0.11	1.39787758922063e-08	0	BX284697.1
brf2	6.20609295909531e-13	0.250161	0.162	0.091	1.5620115368747e-08	0	brf2
pabpc1l	6.46205431048097e-13	0.260871	0.221	0.138	1.62643444940495e-08	0	pabpc1l
prr11	6.91802908225515e-13	0.255527	0.168	0.097	1.7411987397128e-08	0	prr11
prdx1	8.67716980078156e-13	0.289778	0.244	0.163	2.18395686715871e-08	0	prdx1
figla	9.09787672110387e-13	0.261862	0.161	0.092	2.28984459193463e-08	0	figla
rasl11b	1.92992395577969e-12	0.26407	0.207	0.13	4.8574256043019e-08	0	rasl11b
cpm	2.80617333597021e-12	0.257108	0.176	0.105	7.06285766930342e-08	0	cpm
ddx39ab	4.83577621514433e-12	0.290312	0.353	0.287	1.21711651558968e-07	0	ddx39ab
chtopa	7.94826845787179e-12	0.291213	0.289	0.218	2.00049968816175e-07	0	chtopa
fdx1	1.07269852274216e-11	0.287481	0.291	0.218	2.69987491188975e-07	0	fdx1
hells	2.71788818603626e-11	0.264998	0.2	0.13	6.84065277543466e-07	0	hells
tpx2	5.14041545671631e-11	0.250023	0.192	0.123	1.29379116630093e-06	0	tpx2
kpna2	6.71633263367615e-11	0.250469	0.23	0.155	1.69043376056995e-06	0	kpna2
imp3	7.61138019894736e-11	0.261735	0.2	0.132	1.91570828227306e-06	0	imp3
faub	1.59986507237359e-10	0.271222	0.267	0.197	4.02670040065709e-06	0	faub
tent5c	1.60705219544204e-10	0.254533	0.205	0.137	4.04478967070807e-06	0	tent5c
rdh10b	3.30141717056177e-10	0.257268	0.246	0.175	8.30933687658692e-06	0	rdh10b
nifk	1.59036703849629e-09	0.250651	0.18	0.119	4.00279479919131e-05	0	nifk
nutf2l	1.06574030031367e-08	0.261026	0.284	0.232	0.000268236	0	nutf2l
anp32b	1.35256116853114e-08	0.256269	0.304	0.254	0.000340426	0	anp32b
rab5if	3.88691154790422e-08	0.251632	0.181	0.128	0.000978297	0	rab5if
si:dkey-241l7.21	1.76302670960865e-180	0.717238	0.986	0.618	4.43736192541401e-176	1	si:dkey-241l7.2
crp21	8.98783481645588e-169	0.790302	0.926	0.458	2.26214814495378e-164	1	crp2
si:dkey-229d11.31	1.63154753187118e-167	0.814851	0.887	0.407	4.10644198296657e-163	1	si:dkey-229d11.3
zp31	8.8692530881346e-167	0.740291	0.972	0.557	2.2323023097526e-162	1	zp3
zp2.21	9.28472542958634e-167	0.769815	0.953	0.5	2.33687254337259e-162	1	zp2.2
si:ch73-189n23.11	2.87926843081656e-166	0.772643	0.942	0.496	7.2468307135222e-162	1	si:ch73-189n23.1
si:dkey-240e12.61	5.31275140493405e-165	0.754078	0.968	0.541	1.33716640110785e-160	1	si:dkey-240e12.6
zp3.21	5.46682487940541e-163	0.740105	0.946	0.531	1.37594515389755e-158	1	zp3.2
si:ch211-125e6.121	1.17687361570036e-162	0.781526	0.933	0.471	2.96207320335623e-158	1	si:ch211-125e6.12
tmsb51	2.18097734726772e-161	0.791432	0.942	0.457	5.48930188533813e-157	1	tmsb5
zp2.51	8.29999465146986e-161	0.741846	0.959	0.536	2.08902565382845e-156	1	zp2.5
zp2.11	9.8023632484186e-161	0.759701	0.942	0.507	2.46715680599448e-156	1	zp2.1
zp2.61	2.95267430953892e-158	0.769912	0.921	0.472	7.4315859696785e-154	1	zp2.6
si:dkeyp-98a7.91	8.46453009391341e-158	0.762741	0.936	0.483	2.13043757933707e-153	1	si:dkeyp-98a7.9
si:ch211-226h8.141	2.18643329994129e-157	0.73282	0.959	0.539	5.50303397262222e-153	1	si:ch211-226h8.14
cldnd1	2.75512507960194e-157	0.723501	0.977	0.579	6.93437431285013e-153	1	cldnd
si:zfos-1505d6.31	4.00507992515949e-157	0.757183	0.922	0.485	1.00803856636339e-152	1	si:zfos-1505d6.3
zgc:1534991	3.40444497304554e-156	0.776986	0.955	0.482	8.56864755265832e-152	1	zgc:153499
si:dkey-241l7.51	3.47968985015446e-155	0.710244	0.955	0.558	8.75803138385377e-151	1	si:dkey-241l7.5
BX649337.11	1.47922964573942e-154	0.783503	0.888	0.406	3.72307309536155e-150	1	BX649337.1
mt21	2.06261368875455e-153	0.746294	0.956	0.505	5.19139239322632e-149	1	mt2
h2af1al1	9.47680342774155e-150	0.715259	0.972	0.566	2.38521665472827e-145	1	h2af1al
h1m1	1.95304045329806e-149	0.702443	0.969	0.576	4.91560751690588e-145	1	h1m
zp2.31	6.96201798164806e-148	0.742577	0.931	0.49	1.752270305801e-143	1	zp2.3
zp3a.21	1.44690160512705e-146	0.734825	0.876	0.465	3.64170664994428e-142	1	zp3a.2
si:ch211-12h2.81	3.00549463783305e-144	0.703878	0.919	0.522	7.56452945396201e-140	1	si:ch211-12h2.8
LOC1104378211	5.25807646521445e-142	0.77431	0.828	0.387	1.32340526552982e-137	1	LOC110437821
cldng1	6.27026809791604e-142	0.733785	0.921	0.486	1.57816377756449e-137	1	cldng
zgc:1751351	3.69102351361797e-141	0.749981	0.897	0.451	9.28993708142506e-137	1	zgc:175135
si:ch211-226h8.41	8.55279088910301e-140	0.753988	0.856	0.413	2.15265193887834e-135	1	si:ch211-226h8.4
zgc:1717791	1.93822392181649e-138	0.720988	0.903	0.485	4.87831578881992e-134	1	zgc:171779
acp5a1	4.16274437844577e-137	0.714691	0.954	0.511	1.04772113261102e-132	1	acp5a
si:dkeyp-20e4.81	4.98517748359124e-137	0.764538	0.808	0.38	1.25471932084508e-132	1	si:dkeyp-20e4.8
rrm21	5.80638237426606e-136	0.710529	0.897	0.471	1.46140837977903e-131	1	rrm2
zgc:1717761	6.26573605948657e-136	0.726074	0.906	0.467	1.57702310881217e-131	1	zgc:171776
si:dkey-241l7.41	5.56576650023318e-134	0.65528	0.954	0.585	1.40084777044369e-129	1	si:dkey-241l7.4
si:dkey-90l23.11	3.12686593669021e-132	0.730839	0.838	0.42	7.8700088760556e-128	1	si:dkey-90l23.1
CR790368.11	1.35726946450162e-129	0.697173	0.903	0.494	3.41611151520412e-125	1	CR790368.1
zgc:771181	3.23275662958778e-129	0.723965	0.864	0.429	8.13652516100949e-125	1	zgc:77118
si:dkeyp-98a7.81	4.65763494886952e-129	0.723464	0.858	0.43	1.17228014028097e-124	1	si:dkeyp-98a7.8
epcam1	1.19820052067877e-128	0.696161	0.883	0.479	3.01575089049639e-124	1	epcam
si:dkeyp-98a7.41	4.03689329979388e-128	0.721213	0.818	0.398	1.01604567462512e-123	1	si:dkeyp-98a7.4
si:ch211-12h2.61	4.36978417255214e-128	0.704119	0.854	0.448	1.09983097838965e-123	1	si:ch211-12h2.6
LOC1005351621	3.28480426020437e-127	0.748862	0.708	0.281	8.26752384250839e-123	1	LOC100535162
si:dkey-229d11.51	5.00320047551112e-127	0.730257	0.774	0.363	1.25925552768139e-122	1	si:dkey-229d11.5
CU571163.11	5.92054874712588e-123	0.730638	0.791	0.375	1.49014291416411e-118	1	CU571163.1
si:dkeyp-46h3.81	2.76565532491172e-122	0.732475	0.746	0.324	6.9608778872703e-118	1	si:dkeyp-46h3.8
si:dkey-241l7.61	3.74810572645411e-121	0.662897	0.859	0.504	9.43360730291235e-117	1	si:dkey-241l7.6
si:dkeyp-50f7.21	4.16279854694205e-120	0.713306	0.782	0.376	1.04773476627984e-115	1	si:dkeyp-50f7.2
ccnb21	3.06228217946179e-119	0.717096	0.772	0.357	7.70745801748738e-115	1	ccnb2
si:ch211-14a17.71	1.20447070297964e-118	0.710586	0.786	0.382	3.03153231232946e-114	1	si:ch211-14a17.7
kpna71	1.80503334905064e-118	0.725985	0.706	0.302	4.54308843622555e-114	1	kpna7
zp3b1	2.38334463132556e-118	0.716093	0.769	0.362	5.99864010258329e-114	1	zp3b
qdprb21	4.24553869465912e-118	0.705414	0.818	0.406	1.06855963405875e-113	1	qdprb2
zar11	8.39064832254755e-118	0.697319	0.814	0.414	2.11184227630199e-113	1	zar1
zgc:1362541	1.25788639637984e-117	0.721155	0.709	0.304	3.16597427104843e-113	1	zgc:136254
zgc:1715171	5.53829436538862e-117	0.710347	0.754	0.363	1.39393330882466e-112	1	zgc:171517
zgc:1734431	2.93470209218711e-116	0.716118	0.714	0.303	7.38635169582573e-112	1	zgc:173443
zgc:1952451	1.86300583150894e-115	0.703364	0.774	0.362	4.68899937732485e-111	1	zgc:195245
slbp21	2.76672006304275e-115	0.702298	0.787	0.37	6.9635577266723e-111	1	slbp2
siva11	1.56722926513941e-114	0.68884	0.806	0.402	3.94455933742939e-110	1	siva1
si:dkey-152b24.61	1.05663719832784e-113	0.711409	0.66	0.273	2.65945016447134e-109	1	si:dkey-152b24.6
zar1l1	5.8228686764545e-113	0.69831	0.776	0.372	1.46555781717683e-108	1	zar1l
AL929032.11	1.063394457446e-112	0.717283	0.686	0.292	2.67645750994583e-108	1	AL929032.1
ddx4	2.18380794537879e-112	0.623978	0.373	0.098	5.49642621772389e-108	1	ddx4
mid1ip1l1	2.33125142779925e-112	0.630872	0.877	0.52	5.86752671862794e-108	1	mid1ip1l
ccna11	3.30775168799216e-112	0.681058	0.864	0.449	8.32528022350747e-108	1	ccna1
thy11	9.86520518092331e-112	0.676509	0.822	0.425	2.48297349198659e-107	1	thy1
s100a11	4.91476974179255e-111	0.696842	0.735	0.338	1.23699839631177e-106	1	s100a1
ccnb11	8.09506595807763e-111	0.687909	0.765	0.368	2.03744715098856e-106	1	ccnb1
si:dkeyp-46h3.61	3.15074681434304e-110	0.687038	0.768	0.386	7.93011465702001e-106	1	si:dkeyp-46h3.6
nasp1	1.18770946369151e-108	0.698223	0.686	0.316	2.98934594916517e-104	1	nasp
hnrnpabb1	4.12471963990047e-108	0.565865	0.856	0.579	1.03815068616655e-103	1	hnrnpabb
tuba4l1	2.07167127339452e-107	0.684317	0.776	0.379	5.21418942800666e-103	1	tuba4l
npm2b1	5.05194202160117e-106	0.677859	0.767	0.37	1.2715232874168e-101	1	npm2b
nanog1	1.7538603631738e-102	0.67852	0.722	0.335	4.41429114807215e-98	1	nanog
lamp21	3.08437305923382e-102	0.60982	0.873	0.533	7.7630585527856e-98	1	lamp2
si:dkeyp-46h3.21	3.94349693860457e-102	0.664677	0.751	0.381	9.92538744477384e-98	1	si:dkeyp-46h3.2
zpcx1	7.09456452292564e-102	0.681652	0.695	0.315	1.78563094477515e-97	1	zpcx
avd1	3.76609783065111e-100	0.674432	0.606	0.242	9.47889162996577e-96	1	avd
uchl11	6.24683335961936e-100	0.665336	0.697	0.32	1.5722654882826e-95	1	uchl1
si:ch211-132b12.81	5.65451105250153e-99	0.667997	0.7	0.317	1.42318388680411e-94	1	si:ch211-132b12.8
si:ch211-226l4.61	1.2442989024613e-98	0.663591	0.633	0.269	3.13177590760485e-94	1	si:ch211-226l4.6
cth11	1.50155768042472e-97	0.657152	0.736	0.355	3.77927052586098e-93	1	cth1
si:ch211-145c1.11	6.63711571736461e-97	0.663974	0.554	0.212	1.6704956549035e-92	1	si:ch211-145c1.1
stmn1a	1.01416227170063e-96	0.637977	0.499	0.185	2.55254502164331e-92	1	stmn1a
wu:fi42e031	1.47057899476614e-95	0.659823	0.688	0.327	3.70130027192689e-91	1	wu:fi42e03
ccna21	3.57864392201109e-93	0.654071	0.61	0.262	9.00708888730971e-89	1	ccna2
LOC1005374991	1.57419431858489e-92	0.658137	0.663	0.299	3.96208968044631e-88	1	LOC100537499
si:dkey-90l23.21	4.07291055096119e-92	0.651673	0.676	0.322	1.02511085657142e-87	1	si:dkey-90l23.2
zgc:1714741	1.15117660830589e-91	0.650447	0.636	0.281	2.89739640544509e-87	1	zgc:171474
si:dkeyp-46h3.51	4.01608033773146e-91	0.646173	0.613	0.267	1.01080726020363e-86	1	si:dkeyp-46h3.5
gmnn1	1.38117788421172e-90	0.644143	0.633	0.28	3.47628661677248e-86	1	gmnn
gtf3ab1	3.60894645136197e-90	0.634961	0.668	0.297	9.08335732343294e-86	1	gtf3ab
zgc:566991	7.37274518924546e-90	0.630356	0.568	0.23	1.85564623668119e-85	1	zgc:56699
si:dkey-19b23.111	7.69120145893315e-90	0.646913	0.591	0.257	1.93579849519888e-85	1	si:dkey-19b23.11
pigrl2.31	1.22610156602405e-88	0.616716	0.495	0.183	3.08597503152594e-84	1	pigrl2.3
si:ch211-146l10.81	1.27957395599064e-87	0.64592	0.626	0.285	3.22055968983285e-83	1	si:ch211-146l10.8
ctss2.11	1.23492339829775e-86	0.556603	0.824	0.515	3.1081787011756e-82	1	ctss2.1
si:ch73-90k17.11	1.38025962632474e-86	0.632483	0.553	0.228	3.47397545349674e-82	1	si:ch73-90k17.1
zp3a.11	4.53313578149568e-84	0.619771	0.69	0.36	1.14094494484465e-79	1	zp3a.1
si:ch73-14h10.21	5.16671772240042e-84	0.628169	0.582	0.25	1.30041118355096e-79	1	si:ch73-14h10.2
btg41	8.88080649570187e-84	0.619607	0.696	0.347	2.2352101869032e-79	1	btg4
si:ch211-251f6.61	4.69455723616641e-83	0.617994	0.64	0.31	1.18157311077072e-78	1	si:ch211-251f6.6
gapdh1	5.29728180093991e-81	0.598664	0.746	0.398	1.33327285647857e-76	1	gapdh
arhgef10la1	6.05337590561986e-81	0.614099	0.578	0.254	1.52357418168546e-76	1	arhgef10la
ca15b1	7.72598014471387e-81	0.605883	0.549	0.229	1.94455194262303e-76	1	ca15b
si:dkey-208k4.21	3.39524333813053e-80	0.608321	0.615	0.274	8.54548795774074e-76	1	si:dkey-208k4.2
AL929192.11	6.82315056110008e-79	0.564799	0.418	0.147	1.71731876472328e-74	1	AL929192.1
si:dkey-37o8.11	8.72843775244593e-79	0.593738	0.619	0.286	2.19686049791312e-74	1	si:dkey-37o8.1
LOC1018854771	2.01252867452655e-78	0.610771	0.577	0.26	5.06533342091588e-74	1	LOC101885477
zgc:562311	7.48906663634784e-78	0.59102	0.518	0.208	1.88492318170239e-73	1	zgc:56231
zgc:554611	5.04430322806725e-77	0.602085	0.588	0.268	1.26960067947225e-72	1	zgc:55461
mkrn41	9.42629732314915e-77	0.581536	0.512	0.209	2.37250477326341e-72	1	mkrn4
CU467646.21	1.13896553616821e-76	0.523504	0.35	0.111	2.86666235798177e-72	1	CU467646.2
elovl7b1	4.45315046718463e-76	0.590707	0.54	0.228	1.1208134410857e-71	1	elovl7b
si:dkeyp-98a7.71	8.67179329461102e-76	0.575881	0.464	0.177	2.18260365432065e-71	1	si:dkeyp-98a7.7
gdf31	4.05889476084337e-75	0.57816	0.501	0.205	1.02158322235667e-70	1	gdf3
CABZ01059627.11	4.06792779110683e-74	0.530559	0.36	0.121	1.02385674574368e-69	1	CABZ01059627.1
tmem54a1	5.62442185672528e-74	0.529514	0.371	0.126	1.41561073711919e-69	1	tmem54a
cpeb1b1	5.28869334103484e-73	0.58908	0.567	0.25	1.33111122700506e-68	1	cpeb1b
lsm14b1	1.52090903630201e-71	0.574982	0.596	0.28	3.82797595346852e-67	1	lsm14b
org1	1.29381848114307e-69	0.574061	0.504	0.223	3.25641173518899e-65	1	org
zgc:1737421	3.30280840519012e-69	0.532363	0.385	0.14	8.312838475023e-65	1	zgc:173742
si:ch211-250e5.161	3.93767498301841e-68	0.56394	0.626	0.328	9.91073416475904e-64	1	si:ch211-250e5.16
larp6b1	8.09722241325715e-68	0.540529	0.449	0.179	2.03798990919269e-63	1	larp6b
zgc:660241	1.12686966533136e-67	0.508887	0.36	0.127	2.8362182606725e-63	1	zgc:66024
crp31	1.44148442304228e-67	0.564129	0.474	0.201	3.62807214435512e-63	1	crp3
LOC1018838971	1.54365637930065e-67	0.51867	0.403	0.148	3.8852287410618e-63	1	LOC101883897
chia.41	2.82290647156615e-67	0.508352	0.371	0.132	7.10497329828485e-63	1	chia.4
patl21	2.84357764054102e-67	0.524146	0.413	0.157	7.1570005634777e-63	1	patl2
si:ch1073-263o8.21	1.21199955358173e-66	0.567766	0.531	0.246	3.05048167640986e-62	1	si:ch1073-263o8.2
pabpn1l1	6.26529257056049e-66	0.547114	0.571	0.264	1.57691148708437e-61	1	pabpn1l
birc5b1	9.93509912294357e-65	0.551778	0.535	0.241	2.50056509825367e-60	1	birc5b
sinup1	1.36404780935134e-64	0.538099	0.451	0.187	3.4331719313564e-60	1	sinup
rbpms2b1	1.93580112318675e-64	0.541326	0.476	0.204	4.87221784694872e-60	1	rbpms2b
zgc:1738561	2.26304189796578e-64	0.554843	0.464	0.204	5.69585015299007e-60	1	zgc:173856
zgc:1034821	1.64206232982168e-63	0.525158	0.428	0.173	4.13290667792818e-59	1	zgc:103482
elovl7a1	7.51143249672898e-63	0.515818	0.423	0.167	1.89055244510172e-58	1	elovl7a
zgc:1628791	2.68494059027492e-62	0.522144	0.414	0.166	6.75772697166295e-58	1	zgc:162879
zp3c1	3.97600764748205e-62	0.514744	0.428	0.173	1.00072136479476e-57	1	zp3c
map1lc3c1	7.25520524584892e-62	0.523564	0.445	0.186	1.82606260832772e-57	1	map1lc3c
snu13b1	9.55839227329046e-62	0.532224	0.641	0.376	2.40575175126448e-57	1	snu13b
slc16a31	2.86095074179107e-61	0.541879	0.506	0.232	7.20072692201396e-57	1	slc16a3
zgc:111868	3.80137635989059e-61	0.499577	0.356	0.133	9.56768416020863e-57	1	zgc:111868
zgc:1629451	6.81893271902165e-61	0.500927	0.385	0.148	1.71625717605056e-56	1	zgc:162945
zgc:925911	8.36059092942905e-61	0.519743	0.45	0.189	2.104277131028e-56	1	zgc:92591
retsatl1	1.4977783373013e-60	0.529094	0.436	0.188	3.76975829715365e-56	1	retsatl
hsp90aa1.2	1.5009804344907e-60	0.380066	0.162	0.036	3.77781765556964e-56	1	hsp90aa1.2
larp6a1	1.99889149289901e-60	0.542328	0.494	0.234	5.03100999847753e-56	1	larp6a
si:dkey-188i13.111	4.38076493431648e-60	0.544897	0.56	0.3	1.10259472631811e-55	1	si:dkey-188i13.11
dctpp11	4.58487293028699e-60	0.498018	0.401	0.16	1.15396666782393e-55	1	dctpp1
haus61	6.07093387794489e-60	0.515389	0.453	0.193	1.52799334773995e-55	1	haus6
hsd17b12a1	8.28482887274919e-60	0.496004	0.385	0.151	2.08520857898224e-55	1	hsd17b12a
top2a	1.7760117043682e-59	0.352583	0.153	0.033	4.47004385872433e-55	1	top2a
pttg11	2.94658310634719e-59	0.492793	0.372	0.144	7.41625502036524e-55	1	pttg1
rcc11	4.16171478397645e-58	0.52099	0.433	0.187	1.04746199397903e-53	1	rcc1
zgc:114130	5.73875597627412e-58	0.364074	0.229	0.065	1.44438749166843e-53	1	zgc:114130
gbgt1l41	1.10739836881675e-57	0.479924	0.36	0.136	2.78721095447489e-53	1	gbgt1l4
zgc:1134241	6.13336135202544e-57	0.46915	0.381	0.147	1.54370571869128e-52	1	zgc:113424
sybu1	1.79834348972174e-56	0.485841	0.382	0.152	4.52625072928064e-52	1	sybu
zgc:171977	3.7726377723977e-56	0.516065	0.468	0.214	9.49535200934776e-52	1	zgc:171977
buc1	7.23303817545101e-56	0.492991	0.397	0.164	1.82048337837926e-51	1	buc
si:ch211-146l10.71	1.40240476807562e-55	0.494058	0.412	0.174	3.52971256076953e-51	1	si:ch211-146l10.7
mad2l11	5.64548718296316e-55	0.486157	0.405	0.171	1.42091266908e-50	1	mad2l1
inka1b1	1.07047275333486e-54	0.484668	0.404	0.17	2.69427287286851e-50	1	inka1b
tac3b1	4.53114701687009e-54	0.445803	0.303	0.108	1.14044439267603e-49	1	tac3b
cdca7a1	2.2626793062994e-53	0.497036	0.453	0.207	5.69493754602496e-49	1	cdca7a
zglp11	2.86744647893729e-53	0.476424	0.427	0.183	7.21707604283728e-49	1	zglp1
CR847984.11	7.88884642729801e-53	0.472619	0.371	0.15	1.98554375728664e-48	1	CR847984.1
zgc:101744	8.99930100933998e-53	0.437242	0.323	0.121	2.26503407104078e-48	1	zgc:101744
zgc:1138861	2.43402568490838e-51	0.443672	0.335	0.129	6.12619924634591e-47	1	zgc:113886
cdc6	2.69424303854427e-51	0.400014	0.268	0.091	6.78114030371207e-47	1	cdc6
zgc:1717501	2.86471040411443e-51	0.475146	0.379	0.161	7.21018961611562e-47	1	zgc:171750
sox19b1	3.66356921658129e-51	0.386458	0.262	0.087	9.22083736121344e-47	1	sox19b
slbp1	5.58909425898107e-51	0.489268	0.465	0.219	1.40671913404294e-46	1	slbp
gyg1a1	1.54876335975575e-50	0.495977	0.6	0.355	3.89808250016924e-46	1	gyg1a
spink2.11	6.45887757041075e-50	0.474558	0.699	0.419	1.62563489569668e-45	1	spink2.1
si:ch211-14a17.61	8.1379029874766e-50	0.37959	0.237	0.076	2.04822880291799e-45	1	si:ch211-14a17.6
LOC1005368601	1.24494150947211e-49	0.487909	0.583	0.336	3.13339328519036e-45	1	LOC100536860
si:ch73-78o10.11	2.86391158116207e-49	0.420133	0.318	0.121	7.20817905862681e-45	1	si:ch73-78o10.1
si:ch1073-190k2.11	3.6248788891636e-49	0.474656	0.396	0.175	9.12345767613587e-45	1	si:ch1073-190k2.1
CDPF11	4.75351320081319e-49	0.492801	0.491	0.254	1.19641173751267e-44	1	CDPF1
pabpc1l1	8.49996115717482e-49	0.430423	0.331	0.13	2.13935522364933e-44	1	pabpc1l
cdc201	2.66208089413063e-48	0.433006	0.347	0.14	6.70019140243739e-44	1	cdc20
zgc:171426	3.43967047834467e-48	0.397519	0.272	0.097	8.65730662694571e-44	1	zgc:171426
CU655961.3	7.1382199193757e-48	0.382248	0.258	0.089	1.79661857150767e-43	1	CU655961.3
zgc:92287	1.89396614905597e-47	0.41628	0.313	0.121	4.76692340055897e-43	1	zgc:92287
mcm3l	2.87862585176319e-47	0.374847	0.236	0.078	7.24521340630276e-43	1	mcm3l
elavl21	4.8321082503418e-47	0.46907	0.44	0.21	1.21619332552853e-42	1	elavl2
h3f3a1	9.25066072311096e-47	0.430403	0.703	0.493	2.3282987973998e-42	1	h3f3a
aurka1	1.24258754794331e-46	0.409965	0.288	0.109	3.12746859941853e-42	1	aurka
zgc:1139841	1.32550938614801e-46	0.37519	0.26	0.091	3.33617457399592e-42	1	zgc:113984
si:dkey-216e24.3	1.72329225841196e-46	0.407923	0.294	0.112	4.33735428519707e-42	1	si:dkey-216e24.3
rpain	4.35691287175754e-46	0.409458	0.286	0.109	1.09659140069266e-41	1	rpain
pou5f31	1.05064318256706e-45	0.424484	0.332	0.135	2.64436382620304e-41	1	pou5f3
BX548000.1	1.26339295076611e-45	0.286959	0.144	0.035	3.17983371778322e-41	1	BX548000.1
BX537276.11	2.55629421474129e-45	0.403732	0.291	0.111	6.43393690908234e-41	1	BX537276.1
zp2l11	5.4625697476071e-45	0.435628	0.355	0.152	1.37487417977523e-40	1	zp2l1
si:dkey-46g23.21	1.08321692923476e-44	0.425828	0.326	0.133	2.72634868919097e-40	1	si:dkey-46g23.2
BX284697.11	1.11563725745333e-44	0.389539	0.277	0.104	2.8079474132843e-40	1	BX284697.1
buc2l	1.39161378334702e-44	0.348519	0.219	0.071	3.50255273130611e-40	1	buc2l
zgc:566761	2.3876143190383e-44	0.4712	0.504	0.282	6.00938647958751e-40	1	zgc:56676
gstp11	3.25210186072111e-44	0.454004	0.574	0.352	8.18521517324895e-40	1	gstp1
hmgb2a	5.54284360359228e-44	0.348792	0.794	0.61	1.39507830658814e-39	1	hmgb2a
rasl11b1	6.70701988678678e-44	0.405267	0.308	0.123	1.68808983530537e-39	1	rasl11b
rdh10b1	7.05190366780768e-44	0.446344	0.365	0.166	1.77489363415051e-39	1	rdh10b
ubc	8.16553137628172e-44	0.309727	0.771	0.651	2.05518259209635e-39	1	ubc
plk11	9.82795402706368e-44	0.433438	0.372	0.165	2.47359774907166e-39	1	plk1
parn1	1.11250406593007e-43	0.42456	0.323	0.136	2.80006148353939e-39	1	parn
si:ch73-160p18.31	1.44247668268361e-43	0.467431	0.45	0.227	3.63056956264638e-39	1	si:ch73-160p18.3
ypel3	1.88289890622163e-43	0.397979	0.295	0.116	4.73906825706923e-39	1	ypel3
prr111	3.61390373347968e-43	0.383988	0.249	0.091	9.09583430679502e-39	1	prr11
LOC110437779	3.76580078701164e-43	0.35099	0.222	0.075	9.4781440008296e-39	1	LOC110437779
snx10a	4.23334646233998e-43	0.405547	0.291	0.116	1.06549097110635e-38	1	snx10a
kpna21	6.12591071990428e-43	0.417876	0.341	0.146	1.54183046909271e-38	1	kpna2
BX001030.11	8.19623489353118e-43	0.387369	0.287	0.112	2.06291036035286e-38	1	BX001030.1
zgc:152652	8.81916093253932e-43	0.394285	0.272	0.104	2.21969461511082e-38	1	zgc:152652
evla	1.327910143059e-42	0.388158	0.249	0.093	3.34221703906519e-38	1	evla
si:ch73-15b2.5	1.42329796944405e-42	0.360711	0.241	0.085	3.58229865929373e-38	1	si:ch73-15b2.5
eif4e1b	1.66369257962038e-42	0.352205	0.224	0.077	4.18734785364654e-38	1	eif4e1b
rbm4.31	1.66978982925664e-42	0.424788	0.636	0.432	4.20269402125604e-38	1	rbm4.3
zgc:1141231	3.75840396655899e-42	0.379594	0.254	0.094	9.45952694343231e-38	1	zgc:114123
CABZ01059627.21	3.98351792320792e-42	0.399595	0.303	0.123	1.0026116260922e-37	1	CABZ01059627.2
brf21	6.65288297474224e-42	0.368604	0.238	0.086	1.67446411591288e-37	1	brf2
CR383662.21	8.66023351239921e-42	0.337173	0.227	0.078	2.17969417273576e-37	1	CR383662.2
si:dkey-241l7.31	9.25126033969163e-42	0.455217	0.581	0.351	2.32844971489699e-37	1	si:dkey-241l7.3
zgc:86839	1.99441957984322e-41	0.383977	0.262	0.1	5.0197546405074e-37	1	zgc:86839
zgc:1655391	5.70808683126959e-41	0.387422	0.278	0.11	1.43666837456224e-36	1	zgc:165539
tph1a1	8.27516758032718e-41	0.395465	0.313	0.131	2.08277692829255e-36	1	tph1a
pif1	1.28929691589185e-40	0.365455	0.258	0.097	3.24503140760819e-36	1	pif1
cx44.21	4.72023376216455e-40	0.371651	0.273	0.107	1.18803563559919e-35	1	cx44.2
dazl	1.00093975407695e-39	0.371104	0.254	0.097	2.51926526703629e-35	1	dazl
degs21	1.70584380039413e-39	0.368469	0.254	0.097	4.29343826121197e-35	1	degs2
cpm1	6.81486715299911e-39	0.358677	0.256	0.099	1.71523391373835e-34	1	cpm
si:dkeyp-114g9.11	9.45760371841633e-39	0.351971	0.25	0.095	2.38038427988821e-34	1	si:dkeyp-114g9.1
tpx21	1.00143219156608e-38	0.381197	0.281	0.116	2.52050468295266e-34	1	tpx2
thop1	2.10752973321027e-38	0.366865	0.267	0.108	5.30444158551694e-34	1	thop1
vstm2l1	3.40956468783617e-38	0.341316	0.235	0.087	8.58153336281487e-34	1	vstm2l
il13ra21	3.88484649786675e-38	0.360554	0.256	0.101	9.77777015048081e-34	1	il13ra2
exd2	7.89406929702565e-38	0.3383	0.228	0.085	1.98685830136839e-33	1	exd2
zgc:1529861	8.26448908124919e-38	0.333917	0.223	0.081	2.08008925685961e-33	1	zgc:152986
yrdc	8.96327303925497e-38	0.364794	0.278	0.113	2.25596619125008e-33	1	yrdc
tmem144b1	9.95780845445936e-38	0.335859	0.231	0.086	2.50628080990288e-33	1	tmem144b
orc61	1.84187762025374e-37	0.357414	0.251	0.098	4.63582178241663e-33	1	orc6
BX571780.11	2.05841061190653e-37	0.326309	0.209	0.073	5.18081366910755e-33	1	BX571780.1
srsf2a1	2.18763271323355e-37	0.424451	0.549	0.355	5.50605277593752e-33	1	srsf2a
st8sia7.1	2.37554737498635e-37	0.306342	0.191	0.064	5.97901518810313e-33	1	st8sia7.1
cdca81	5.10550532332335e-37	0.395493	0.337	0.154	1.28500463482725e-32	1	cdca8
dnd1	5.27338455914899e-37	0.354774	0.254	0.101	1.32725815969221e-32	1	dnd1
ankrd221	8.2094742907231e-37	0.38672	0.304	0.133	2.0662425842321e-32	1	ankrd22
nfr1	1.15872365070767e-36	0.348493	0.256	0.102	2.91639155646613e-32	1	nfr
krcp	1.73571525492918e-36	0.317095	0.195	0.068	4.36862172513126e-32	1	krcp
piwil1	1.8388631743801e-36	0.285352	0.136	0.038	4.62823472359729e-32	1	piwil1
cldn7b1	2.00125044585121e-36	0.375824	0.333	0.149	5.0369472471629e-32	1	cldn7b
si:ch73-303b9.1	6.42495551738727e-36	0.300698	0.203	0.071	1.6170970541712e-31	1	si:ch73-303b9.1
mos	7.20212536336816e-36	0.381192	0.292	0.127	1.81270293270613e-31	1	mos
aurkb	9.01211242827524e-36	0.368488	0.278	0.119	2.26825857707259e-31	1	aurkb
si:ch211-286b5.4	1.19118222942696e-35	0.297321	0.186	0.063	2.99808655324472e-31	1	si:ch211-286b5.4
ddx191	1.28809657224527e-35	0.376828	0.313	0.141	3.24201026268413e-31	1	ddx19
rogdi	1.58338823830303e-35	0.365258	0.259	0.107	3.98522985698489e-31	1	rogdi
si:ch211-69g19.21	3.21231656844251e-35	0.361462	0.269	0.113	8.08507957111295e-31	1	si:ch211-69g19.2
LOC1039099721	3.37339987588215e-35	0.416095	0.538	0.356	8.49051014760778e-31	1	LOC103909972
coil	3.38082971236471e-35	0.35014	0.245	0.099	8.50921030305074e-31	1	coil
CU326366.2	4.57028112059266e-35	0.27723	0.162	0.051	1.15029405524197e-30	1	CU326366.2
tram21	7.44613325639021e-35	0.359576	0.285	0.123	1.87411727930085e-30	1	tram2
hells1	2.19699120369827e-34	0.371535	0.281	0.124	5.52960716058818e-30	1	hells
zfand6	4.09946619545642e-34	0.368825	0.269	0.117	1.03179464673443e-29	1	zfand6
depdc7b	5.98781403172018e-34	0.283083	0.177	0.06	1.50707291364365e-29	1	depdc7b
BX005461.1	6.25149410219782e-34	0.295597	0.2	0.072	1.57343855058217e-29	1	BX005461.1
si:dkey-43p13.5	8.23312727845073e-34	0.307286	0.206	0.076	2.07219580471326e-29	1	si:dkey-43p13.5
si:ch211-113a14.27	1.08508544565124e-33	0.310855	0.195	0.071	2.7310515581596e-29	1	si:ch211-113a14.27
ndc1	2.09999497314065e-33	0.330288	0.224	0.089	5.28547734789771e-29	1	ndc1
CT009596.11	2.23517108469713e-33	0.31341	0.217	0.082	5.6257021030742e-29	1	CT009596.1
zgc:113425	3.57423798120498e-33	0.296942	0.178	0.062	8.99599957489482e-29	1	zgc:113425
znf395a	3.86508004731556e-33	0.341053	0.223	0.089	9.72801997108854e-29	1	znf395a
zgc:163030	4.20458242556963e-33	0.359853	0.267	0.115	1.05825135069162e-28	1	zgc:163030
rpa3	4.70699892529875e-33	0.385978	0.317	0.154	1.18470455950844e-28	1	rpa3
tatdn2	5.05719685053525e-33	0.295282	0.186	0.066	1.27284587531122e-28	1	tatdn2
znf1173	1.55427806065242e-32	0.256456	0.128	0.037	3.91196245085608e-28	1	znf1173
prdx11	2.56572831190663e-32	0.378134	0.324	0.157	6.4576815882378e-28	1	prdx1
tmem44	4.62763665050294e-32	0.265888	0.163	0.055	1.16472986856509e-27	1	tmem44
gpx8	6.73651005066626e-32	0.312803	0.2	0.077	1.69551221465219e-27	1	gpx8
lpcat41	7.29329560997509e-32	0.320332	0.241	0.099	1.83564957207463e-27	1	lpcat4
umps	7.92981281560461e-32	0.299216	0.19	0.07	1.99585458755953e-27	1	umps
zgc:55888	8.20269625654961e-32	0.304613	0.205	0.078	2.06453662081097e-27	1	zgc:55888
zgc:173544	1.00278517629713e-31	0.293487	0.19	0.069	2.52391001022224e-27	1	zgc:173544
gpr1601	1.05289374558199e-31	0.30065	0.197	0.074	2.65002826825531e-27	1	gpr160
prc1a	1.33255893772959e-31	0.273989	0.173	0.061	3.3539175903716e-27	1	prc1a
cdca9	1.75568590221002e-31	0.299479	0.205	0.078	4.4188858472724e-27	1	cdca9
mibp1	3.38392062257732e-31	0.385057	0.399	0.212	8.51698981496486e-27	1	mibp
zgc:101016	3.41057479017018e-31	0.320032	0.219	0.089	8.58407568937933e-27	1	zgc:101016
nek2	3.83841793505173e-31	0.282622	0.174	0.062	9.66091410073171e-27	1	nek2
si:dkey-42i9.81	4.8384969592487e-31	0.329387	0.271	0.119	1.2178012996733e-26	1	si:dkey-42i9.8
ddx39ab1	6.37149725326208e-31	0.400071	0.467	0.278	1.60364214367353e-26	1	ddx39ab
h2afva1	6.93369453680466e-31	0.393323	0.499	0.312	1.74514157796836e-26	1	h2afva
ctsba1	1.22462657767914e-30	0.381617	0.559	0.365	3.08226263336063e-26	1	ctsba
tspan13a	1.22621252561285e-30	0.272888	0.163	0.056	3.08625430571499e-26	1	tspan13a
lmnl3	1.97192365887558e-30	0.289272	0.186	0.069	4.96313465702395e-26	1	lmnl3
rbbp4	2.15660878300467e-30	0.374182	0.322	0.161	5.42796864594444e-26	1	rbbp4
metap1d	2.30546858150978e-30	0.311536	0.208	0.083	5.80263387280198e-26	1	metap1d
ttc32	2.74290030393726e-30	0.314167	0.229	0.096	6.90360577497968e-26	1	ttc32
dynll2a	3.15566135573034e-30	0.343564	0.279	0.128	7.94248406623769e-26	1	dynll2a
selenoh	6.38240121632784e-30	0.385641	0.408	0.234	1.60638656213755e-25	1	selenoh
si:dkey-189g17.2	7.27551399363717e-30	0.261315	0.151	0.051	1.83117411705854e-25	1	si:dkey-189g17.2
cx43.4	9.98404674117162e-30	0.346965	0.255	0.116	2.51288472428548e-25	1	cx43.4
ccnh1	1.06383049799859e-29	0.343231	0.259	0.117	2.67755498041266e-25	1	ccnh
mrps18b	1.17515881937545e-29	0.345772	0.258	0.118	2.95775723248606e-25	1	mrps18b
zgc:92313	1.65772568182851e-29	0.334176	0.262	0.118	4.17232976859418e-25	1	zgc:92313
fbxo32	2.17025795258344e-29	0.306999	0.229	0.097	5.46232224085725e-25	1	fbxo32
hspa51	3.94356137598301e-29	0.388996	0.486	0.304	9.92554962721164e-25	1	hspa5
bmb	1.64731141993606e-28	0.28485	0.204	0.081	4.14611811283707e-24	1	bmb
zc3h11a1	1.66561330915136e-28	0.372765	0.377	0.207	4.19218213780306e-24	1	zc3h11a
ccne11	1.69130045788467e-28	0.302411	0.24	0.103	4.25683412244992e-24	1	ccne1
fdx11	2.08113058560667e-28	0.37824	0.378	0.211	5.23799757091343e-24	1	fdx1
npm2a	2.56454440186391e-28	0.277489	0.187	0.072	6.45470180505127e-24	1	npm2a
snu13a1	2.69790752115886e-28	0.308931	0.222	0.094	6.79036344000473e-24	1	snu13a
BX957362.1	2.74424988027978e-28	0.335285	0.267	0.125	6.90700252367617e-24	1	BX957362.1
cited1	3.07416505929567e-28	0.253737	0.162	0.058	7.73736603774126e-24	1	cited1
lrp13	3.7565560490485e-28	0.277311	0.171	0.064	9.45487591985018e-24	1	lrp13
pcna	4.33826051058479e-28	0.338889	0.277	0.135	1.09189678790908e-23	1	pcna
dynll11	4.61375753762797e-28	0.351757	0.603	0.445	1.16123663464558e-23	1	dynll1
si:dkey-87o1.2	4.62791288345314e-28	0.272811	0.191	0.075	1.16479939363632e-23	1	si:dkey-87o1.2
BX005461.3	5.01575128730461e-28	0.261704	0.167	0.061	1.2624144415017e-23	1	BX005461.3
LOC100538023	6.7585651150372e-28	0.265646	0.183	0.07	1.70106325380371e-23	1	LOC100538023
itm2cb1	7.66067342332628e-28	0.338054	0.273	0.13	1.92811489391699e-23	1	itm2cb
lrrc59	1.13020533202962e-27	0.345234	0.277	0.135	2.84461380018534e-23	1	lrrc59
exd1	1.31155404101333e-27	0.265825	0.153	0.055	3.30105036582645e-23	1	exd1
wu:fa19b12	2.19804117094388e-27	0.254939	0.169	0.063	5.53224982314865e-23	1	wu:fa19b12
zgc:175136	2.86355505704791e-27	0.316681	0.227	0.1	7.20728172308388e-23	1	zgc:175136
cox171	2.92770078577695e-27	0.361715	0.531	0.368	7.36873010772202e-23	1	cox17
dcun1d1	3.29003300341061e-27	0.30916	0.213	0.091	8.28068406628416e-23	1	dcun1d1
ddx41	3.86591244614256e-27	0.258773	0.168	0.063	9.73011503569621e-23	1	ddx41
bzw1b	4.04020855730618e-27	0.358939	0.551	0.393	1.01688009178839e-22	1	bzw1b
CU655961.41	4.14920702965288e-27	0.291766	0.2	0.082	1.04431391729333e-22	1	CU655961.4
si:ch211-157c3.4	4.62070673370338e-27	0.283081	0.203	0.083	1.1629856778058e-22	1	si:ch211-157c3.4
pias4b	5.40530184318992e-27	0.264792	0.16	0.059	1.36046042091247e-22	1	pias4b
snrpb2	7.64223803147604e-27	0.347679	0.283	0.141	1.9234748901422e-22	1	snrpb2
g3bp11	1.17281838295864e-26	0.366123	0.359	0.202	2.95186658806861e-22	1	g3bp1
si:ch73-340n8.4	1.28135799128228e-26	0.324197	0.255	0.12	3.22504992825837e-22	1	si:ch73-340n8.4
mylipa	1.39498199025073e-26	0.322131	0.237	0.108	3.51103017126206e-22	1	mylipa
cdt1	1.83962587294557e-26	0.287966	0.196	0.081	4.63015435961671e-22	1	cdt1
sec61a1l	2.23520864741105e-26	0.321788	0.251	0.119	5.62579664466888e-22	1	sec61a1l
chrac1	2.28037826429504e-26	0.320944	0.255	0.121	5.73948405340418e-22	1	chrac1
gemin7	2.76473793134665e-26	0.339066	0.288	0.147	6.95856889940639e-22	1	gemin7
ccdc58	2.90508130419379e-26	0.30801	0.228	0.103	7.31179913452535e-22	1	ccdc58
rpp30	3.45227586960842e-26	0.256238	0.155	0.058	8.68903313621743e-22	1	rpp30
aif1l	3.9288057265629e-26	0.339331	0.337	0.178	9.88841113318615e-22	1	aif1l
ctsla1	4.28713998313865e-26	0.354216	0.549	0.377	1.07903026235617e-21	1	ctsla
si:ch73-281n10.2	4.683730214913e-26	0.349217	0.542	0.383	1.17884805779145e-21	1	si:ch73-281n10.2
bokb	4.93665333834881e-26	0.25005	0.151	0.055	1.24250627872901e-21	1	bokb
lman1	5.38844001494488e-26	0.299348	0.203	0.088	1.35621646736148e-21	1	lman1
eif4a1a1	6.21267615428986e-26	0.340059	0.568	0.416	1.56366846127321e-21	1	eif4a1a
timm13	6.33670396073042e-26	0.296533	0.212	0.093	1.59488501987624e-21	1	timm13
cfl1l	7.06239375686527e-26	0.320184	0.291	0.144	1.77753388466542e-21	1	cfl1l
zgc:153284	9.47167458828726e-26	0.296072	0.214	0.094	2.38392577712602e-21	1	zgc:153284
marcksb	1.04154690393985e-25	0.338053	0.319	0.167	2.6214694025262e-21	1	marcksb
mrpl22	1.07819543095734e-25	0.265804	0.165	0.065	2.71371008017654e-21	1	mrpl22
si:dkey-68o6.51	1.08060404517782e-25	0.308024	0.249	0.115	2.71977232130805e-21	1	si:dkey-68o6.5
ube2c	1.32265441605574e-25	0.31417	0.273	0.132	3.32898889977068e-21	1	ube2c
hmga1a	1.83084227870384e-25	0.331973	0.594	0.442	4.60804693126971e-21	1	hmga1a
hmgb3b	1.96084016905932e-25	0.350524	0.314	0.169	4.93523862150541e-21	1	hmgb3b
CABZ01069022.2	1.96865300429233e-25	0.252981	0.151	0.056	4.95490274650338e-21	1	CABZ01069022.2
slc29a2	4.39888178942244e-25	0.265385	0.172	0.069	1.10715455757973e-20	1	slc29a2
nfs1	4.43430348179141e-25	0.277618	0.186	0.078	1.11606984333208e-20	1	nfs1
si:ch211-210c8.7	6.0611517134923e-25	0.316272	0.25	0.12	1.52553127476888e-20	1	si:ch211-210c8.7
spsb1	6.90759351951936e-25	0.277822	0.201	0.086	1.73857221292783e-20	1	spsb1
chchd10	7.53314260607041e-25	0.32575	0.285	0.144	1.89601666252186e-20	1	chchd10
tmprss4b1	8.38959322157119e-25	0.251491	0.164	0.064	2.11157671793725e-20	1	tmprss4b
gar1	1.16545118757148e-24	0.310161	0.235	0.112	2.93332409399866e-20	1	gar1
vps9d1	1.8121306084036e-24	0.275777	0.206	0.09	4.56095152829102e-20	1	vps9d1
kmt5ab	2.40304964088456e-24	0.273668	0.195	0.083	6.04823564114235e-20	1	kmt5ab
golt1bb	2.71126968053926e-24	0.274904	0.187	0.08	6.82399465894928e-20	1	golt1bb
lipg	3.5120425151018e-24	0.253194	0.187	0.078	8.83945980625972e-20	1	lipg
ncbp2	4.01765041205246e-24	0.331496	0.303	0.162	1.01120243220948e-19	1	ncbp2
ppp1r3b1	4.21353597091814e-24	0.29212	0.224	0.103	1.06050486852039e-19	1	ppp1r3b
spryd4	5.19721867220321e-24	0.25946	0.176	0.072	1.30808796760683e-19	1	spryd4
mcfd2	5.29254283262127e-24	0.297189	0.227	0.107	1.33208010554245e-19	1	mcfd2
nanos31	5.72127056830813e-24	0.278567	0.217	0.096	1.43998658933747e-19	1	nanos3
mcm7	6.26328088882502e-24	0.328994	0.286	0.15	1.57640516690837e-19	1	mcm7
trub2	6.46286780635693e-24	0.251822	0.144	0.055	1.62663919818197e-19	1	trub2
rpz21	6.60703954266563e-24	0.333782	0.319	0.173	1.66292578249351e-19	1	rpz2
dnajc9	7.15216837891544e-24	0.270526	0.195	0.085	1.80012925928923e-19	1	dnajc9
COQ10A	7.21747385326178e-24	0.266867	0.183	0.077	1.81656599412746e-19	1	COQ10A
mrpl48	8.10872021146309e-24	0.271704	0.177	0.074	2.04088379002314e-19	1	mrpl48
faub1	1.3254828185252e-23	0.347062	0.338	0.192	3.33610770594608e-19	1	faub
figla1	1.40688062454104e-23	0.275659	0.203	0.089	3.54097784390734e-19	1	figla
fen1	1.54075060638289e-23	0.263223	0.187	0.081	3.87791520120508e-19	1	fen1
rbm7	1.70258148155866e-23	0.298268	0.236	0.113	4.28522733093498e-19	1	rbm7
casd1	2.17604738064424e-23	0.251785	0.173	0.071	5.4768936523435e-19	1	casd1
tmem70	2.66508012010451e-23	0.279762	0.217	0.098	6.70774015429105e-19	1	tmem70
h2afx	3.02164060070609e-23	0.29768	0.264	0.131	7.60516722791715e-19	1	h2afx
polr2k	3.08187508151437e-23	0.338527	0.326	0.183	7.75677139266352e-19	1	polr2k
pop4	3.29818234949778e-23	0.30296	0.232	0.111	8.30119515545097e-19	1	pop4
cnih1	3.47687323292754e-23	0.29821	0.229	0.11	8.75094223995532e-19	1	cnih1
gtf2a1	7.68662946874332e-23	0.315404	0.281	0.148	1.93464777098801e-18	1	gtf2a1
srsf7a	1.20713990403429e-22	0.345803	0.404	0.262	3.03825042446391e-18	1	srsf7a
zgc:110239	1.32365326271121e-22	0.336447	0.35	0.206	3.33150289691785e-18	1	zgc:110239
zgc:112980	1.45215139702752e-22	0.260507	0.196	0.086	3.65491985117857e-18	1	zgc:112980
asf1ba	1.86311148796249e-22	0.272864	0.201	0.091	4.68926530405278e-18	1	asf1ba
snrpg	2.5844607868163e-22	0.343865	0.405	0.26	6.50482935433794e-18	1	snrpg
arpp19b	3.02934432661111e-22	0.307749	0.253	0.13	7.6245567356475e-18	1	arpp19b
tent5c1	3.19014157622547e-22	0.298347	0.263	0.133	8.0292673332019e-18	1	tent5c
eif5a2	5.34467051010436e-22	0.319152	0.527	0.396	1.34520012068817e-17	1	eif5a2
fbxw11b	6.40902563711209e-22	0.307562	0.265	0.138	1.61308766260474e-17	1	fbxw11b
ckbb	6.64830991217456e-22	0.33471	0.415	0.257	1.67331312179522e-17	1	ckbb
rbm4.2	8.16634378783406e-22	0.324509	0.291	0.161	2.05538706795995e-17	1	rbm4.2
cnep1r1	8.57509024838061e-22	0.301892	0.235	0.117	2.15826446461492e-17	1	cnep1r1
si:ch211-226h8.8	1.215056681028e-21	0.266837	0.2	0.091	3.05817616047938e-17	1	si:ch211-226h8.8
akirin1	1.29414173594894e-21	0.308375	0.254	0.133	3.25722533520987e-17	1	akirin1
atp5mc1	1.494188391165e-21	0.332709	0.463	0.324	3.7607227617232e-17	1	atp5mc1
hsp90b1	2.12220982796239e-21	0.330941	0.353	0.212	5.34138991599854e-17	1	hsp90b1
rac1a	2.20404335156051e-21	0.305905	0.267	0.141	5.54735671154264e-17	1	rac1a
tomm20a	7.08937870296609e-21	0.329449	0.362	0.224	1.78432572574953e-16	1	tomm20a
nutf2l1	1.04159857483079e-20	0.326402	0.364	0.226	2.62159945299162e-16	1	nutf2l
ppm1g	1.24158532585524e-20	0.308225	0.249	0.132	3.12494610664506e-16	1	ppm1g
eno3	1.26524092312223e-20	0.310418	0.505	0.375	3.18448487940633e-16	1	eno3
snrpa1	1.39464241209159e-20	0.283872	0.229	0.116	3.51017548699332e-16	1	snrpa1
gfer	1.45417929966185e-20	0.260457	0.199	0.093	3.66002387931891e-16	1	gfer
anp32b1	1.90522054627255e-20	0.330618	0.386	0.248	4.79524959291337e-16	1	anp32b
imp31	1.98001773448418e-20	0.286671	0.247	0.128	4.98350663592322e-16	1	imp3
tacc3	3.51831113568127e-20	0.258949	0.192	0.09	8.85523729739618e-16	1	tacc3
dkc1	4.10492872472242e-20	0.316341	0.292	0.168	1.03316951072539e-15	1	dkc1
top1l	4.15314871922129e-20	0.328461	0.35	0.221	1.04530600114081e-15	1	top1l
cbx3a	5.30163739733165e-20	0.328805	0.426	0.289	1.3343691165344e-15	1	cbx3a
cstf1	6.95039156387169e-20	0.257145	0.194	0.091	1.74934405271086e-15	1	cstf1
mpzl2b	1.45627829796957e-19	0.26234	0.188	0.089	3.6653068481596e-15	1	mpzl2b
pon3.2	1.88234285685626e-19	0.259899	0.191	0.091	4.73766873642152e-15	1	pon3.2
nap1l1	1.9259194866909e-19	0.311376	0.478	0.355	4.84734675605233e-15	1	nap1l1
glulb	2.1421906691293e-19	0.288179	0.265	0.145	5.39167969513153e-15	1	glulb
txnl4a	2.29409735392853e-19	0.266851	0.214	0.107	5.77401363010272e-15	1	txnl4a
mrps18c	2.91132086002655e-19	0.290307	0.224	0.118	7.32750347260083e-15	1	mrps18c
ptgr1	4.30081880704571e-19	0.259276	0.205	0.102	1.08247308554534e-14	1	ptgr1
fbl	4.32873762261303e-19	0.317324	0.322	0.198	1.08949997223547e-14	1	fbl
mat2aa	4.73670851919592e-19	0.305813	0.3	0.177	1.19218216719642e-14	1	mat2aa
ebna1bp2	4.94329226067708e-19	0.28742	0.244	0.131	1.24417722908982e-14	1	ebna1bp2
ivns1abpb	5.71430864344511e-19	0.264831	0.218	0.111	1.4382343424687e-14	1	ivns1abpb
exosc6	6.6162855277104e-19	0.250449	0.176	0.081	1.66525290446943e-14	1	exosc6
nifk1	7.40996371940756e-19	0.275884	0.224	0.116	1.86501376853769e-14	1	nifk
selenom	1.48756390016797e-18	0.262403	0.215	0.11	3.74404958033277e-14	1	selenom
hprt1	2.31518313689784e-18	0.269666	0.222	0.115	5.82708443725817e-14	1	hprt1
ncl	2.51065944001847e-18	0.2849	0.524	0.414	6.31907874458249e-14	1	ncl
paip2b	3.07460149250896e-18	0.317261	0.415	0.298	7.7384644964958e-14	1	paip2b
btg3	3.12202066265828e-18	0.303568	0.292	0.172	7.85781380584462e-14	1	btg3
pim3	3.46242887908525e-18	0.26053	0.233	0.123	8.71458724576968e-14	1	pim3
zgc:77112	4.00387850392506e-18	0.257302	0.223	0.114	1.0077361806529e-13	1	zgc:77112
emc6	6.14039562373326e-18	0.279639	0.232	0.126	1.54547617453742e-13	1	emc6
f11r.1	1.11684567475327e-17	0.290401	0.292	0.171	2.81098887878651e-13	1	f11r.1
dut	1.50063579127221e-17	0.262043	0.223	0.118	3.77695022305304e-13	1	dut
khsrp	2.40941362262111e-17	0.299752	0.31	0.193	6.06425314677507e-13	1	khsrp
spcs3	3.10774952858257e-17	0.30592	0.379	0.261	7.82189478848948e-13	1	spcs3
sumo3b	5.31729717452058e-17	0.277231	0.222	0.12	1.33831052585509e-12	1	sumo3b
ube2al	7.03047942572831e-17	0.284926	0.264	0.155	1.76950136666156e-12	1	ube2al
UBL4A	7.72371879793037e-17	0.262482	0.221	0.119	1.9439827842511e-12	1	UBL4A
si:dkey-33c12.4	1.00133132609739e-16	0.295221	0.287	0.176	2.52025081465451e-12	1	si:dkey-33c12.4
uqcr10	1.17868802427707e-16	0.291503	0.465	0.351	2.96663988830295e-12	1	uqcr10
hnrnpaba	1.86124181282318e-16	0.257138	0.546	0.458	4.68455951869467e-12	1	hnrnpaba
ube2g1b	5.65843470310306e-16	0.278694	0.235	0.135	1.42417143042401e-11	1	ube2g1b
lsm1	8.05409382896425e-16	0.261997	0.233	0.131	2.02713487581201e-11	1	lsm1
thoc7	8.25485291425626e-16	0.255107	0.206	0.111	2.07766392998916e-11	1	thoc7
cbx5	1.35971211104194e-15	0.292675	0.308	0.197	3.42225941228145e-11	1	cbx5
lsm12a	1.59220358566506e-15	0.254188	0.219	0.121	4.0074172047604e-11	1	lsm12a
snrpd2	1.9320975765444e-15	0.293519	0.367	0.256	4.8628963904046e-11	1	snrpd2
STMP1	2.33229186005244e-15	0.296491	0.406	0.3	5.87014538256599e-11	1	STMP1
sub1b	2.64680121053477e-15	0.28511	0.331	0.217	6.66173396679495e-11	1	sub1b
npm1a	3.95601265385928e-15	0.285997	0.409	0.297	9.95688824849843e-11	1	npm1a
dap1b	4.72900718235956e-15	0.279485	0.36	0.245	1.19024381772808e-10	1	dap1b
rtn4a	4.73245477257861e-15	0.2795	0.346	0.234	1.19111154171031e-10	1	rtn4a
aktip	8.81891611579639e-15	0.256211	0.233	0.134	2.21963299718479e-10	1	aktip
tuba8l4	9.52113238814487e-15	0.266113	0.5	0.399	2.39637381077218e-10	1	tuba8l4
snrpe	1.23414183254621e-14	0.288618	0.391	0.284	3.10621157833555e-10	1	snrpe
tubb2b	1.26337962978993e-14	0.272372	0.363	0.243	3.17980019021829e-10	1	tubb2b
lsm6	5.09189513558018e-14	0.282792	0.335	0.227	1.28157908667417e-09	1	lsm6
pcf11	6.75077999891433e-14	0.276854	0.341	0.234	1.69910381792675e-09	1	pcf11
slc25a25a	7.02038523812714e-14	0.266684	0.283	0.181	1.76696076058422e-09	1	slc25a25a
snrpc	9.51329052709518e-14	0.265276	0.278	0.176	2.39440009276458e-09	1	snrpc
cycsb	1.29069990641249e-13	0.264674	0.429	0.321	3.24856259444959e-09	1	cycsb
rpf1	1.5317556785599e-13	0.256009	0.222	0.131	3.85527586736742e-09	1	rpf1
dad1	8.31798862967312e-13	0.253597	0.44	0.347	2.09355455820243e-08	1	dad1
snrpb	1.33306963601963e-12	0.259738	0.433	0.344	3.3552029668978e-08	1	snrpb
chtopa1	1.43734395649883e-12	0.251474	0.322	0.216	3.61765100411192e-08	1	chtopa
hspd1	3.20479555075173e-12	0.251568	0.251	0.161	8.06614992168703e-08	1	hspd1
setb	5.2306829449881e-12	0.255457	0.441	0.357	1.31651059042405e-07	1	setb
prmt1	5.4439552148292e-12	0.253228	0.315	0.217	1.37018908802036e-07	1	prmt1
zfand5b	1.25761944407191e-11	0.254269	0.312	0.217	3.16530237878459e-07	1	zfand5b
si:dkey-240e12.62	9.67393619729668e-144	0.758505	0.983	0.546	2.4348330014976e-139	2	si:dkey-240e12.6
zgc:1534992	5.16447299085507e-143	0.797791	0.967	0.487	1.29984620706831e-138	2	zgc:153499
h2af1al2	6.83365957858977e-140	0.736974	0.991	0.57	1.71996377933526e-135	2	h2af1al
zp2.22	1.06880113607439e-137	0.757763	0.949	0.506	2.69006557938563e-133	2	zp2.2
cldnd2	3.03026425300478e-137	0.735228	0.995	0.583	7.62687209838774e-133	2	cldnd
si:dkey-241l7.22	4.60461444243054e-137	0.699294	0.997	0.622	1.15893540901534e-132	2	si:dkey-241l7.2
si:zfos-1505d6.32	2.10585145093996e-134	0.763547	0.943	0.49	5.30021751687079e-130	2	si:zfos-1505d6.3
zp32	5.23416580701753e-132	0.719517	0.972	0.563	1.31738719196824e-127	2	zp3
zp2.62	1.89817160492937e-130	0.757985	0.924	0.478	4.77750811244674e-126	2	zp2.6
h1m2	9.43713866315362e-130	0.709665	0.988	0.58	2.37523343012913e-125	2	h1m
si:dkey-241l7.52	1.88857686443831e-129	0.702502	0.955	0.564	4.75335911010477e-125	2	si:dkey-241l7.5
zp2.12	7.19213934260632e-129	0.738326	0.936	0.513	1.81018955114058e-124	2	zp2.1
zp2.52	1.20667852951273e-128	0.72497	0.958	0.542	3.0370891909306e-124	2	zp2.5
si:ch211-226h8.142	5.81499966405216e-128	0.719323	0.961	0.545	1.46357726544529e-123	2	si:ch211-226h8.14
cldng2	3.90727644817432e-127	0.740928	0.921	0.492	9.83422409240996e-123	2	cldng
si:dkey-229d11.32	2.34358066914498e-126	0.779949	0.874	0.414	5.898558186171e-122	2	si:dkey-229d11.3
si:ch73-189n23.12	7.84914782255654e-125	0.741886	0.944	0.502	1.97555201545926e-120	2	si:ch73-189n23.1
crp22	8.48104384732334e-125	0.75346	0.915	0.466	2.13459392593281e-120	2	crp2
tmsb52	2.0530635553991e-124	0.758683	0.93	0.464	5.16735566258398e-120	2	tmsb5
zp3.22	2.53147038241561e-124	0.709979	0.938	0.537	6.37145780550184e-120	2	zp3.2
si:dkeyp-98a7.92	1.94049050590686e-123	0.736582	0.915	0.49	4.88402055431697e-119	2	si:dkeyp-98a7.9
si:ch211-125e6.122	7.2376770403314e-123	0.746069	0.918	0.478	1.82165093428101e-118	2	si:ch211-125e6.12
zp2.32	1.07471370336871e-121	0.727854	0.921	0.497	2.70494692000869e-117	2	zp2.3
acp5a2	3.23274678721255e-121	0.717223	0.949	0.518	8.13650038873526e-117	2	acp5a
mt22	3.38289882616531e-121	0.727555	0.958	0.511	8.51441805557547e-117	2	mt2
zgc:1751352	2.29676674124066e-119	0.741949	0.888	0.457	5.78073221102861e-115	2	zgc:175135
zgc:1717762	6.36344413008944e-119	0.73124	0.902	0.473	1.60161525310221e-114	2	zgc:171776
si:dkey-241l7.42	1.5588260151691e-117	0.664045	0.967	0.589	3.9234091975791e-113	2	si:dkey-241l7.4
si:dkey-90l23.12	1.00764462997587e-115	0.74105	0.845	0.426	2.53614076918626e-111	2	si:dkey-90l23.1
BX649337.12	3.34216918901555e-114	0.740264	0.854	0.415	8.41190563183324e-110	2	BX649337.1
ccna12	4.69677407384255e-114	0.721844	0.876	0.454	1.18213106664543e-109	2	ccna1
CR790368.12	2.9427961619764e-113	0.703171	0.911	0.499	7.40672366007839e-109	2	CR790368.1
si:ch211-12h2.82	1.05659923007448e-111	0.680711	0.915	0.528	2.65935460217445e-107	2	si:ch211-12h2.8
si:ch211-226h8.42	1.6759071201114e-111	0.735961	0.851	0.419	4.21809063060838e-107	2	si:ch211-226h8.4
zgc:1717792	2.69462011412796e-110	0.702233	0.893	0.492	6.78208936524865e-106	2	zgc:171779
epcam2	2.95038152112418e-108	0.698256	0.898	0.484	7.42581525051744e-104	2	epcam
si:dkey-241l7.62	4.77500819913573e-108	0.67473	0.87	0.508	1.20182181364047e-103	2	si:dkey-241l7.6
si:dkeyp-98a7.82	3.28339370722085e-107	0.71126	0.834	0.437	8.26397362170416e-103	2	si:dkeyp-98a7.8
rrm22	1.50878193709811e-105	0.680942	0.877	0.478	3.79745325748224e-101	2	rrm2
mid1ip1l2	2.0349956531536e-103	0.647388	0.88	0.525	5.1218805594223e-99	2	mid1ip1l
si:dkeyp-98a7.42	1.23468059203888e-102	0.705602	0.809	0.404	3.10756758210266e-98	2	si:dkeyp-98a7.4
LOC1104378212	8.65482835389873e-102	0.724936	0.795	0.395	2.17833374839277e-97	2	LOC110437821
qdprb22	2.31050559528046e-101	0.704426	0.801	0.413	5.81531153276138e-97	2	qdprb2
ccnb22	1.92143386448831e-100	0.71662	0.759	0.364	4.83605689353063e-96	2	ccnb2
CU571163.12	5.94946710671184e-99	0.717366	0.787	0.38	1.4974213760883e-94	2	CU571163.1
zgc:771182	6.89147746495638e-98	0.684126	0.828	0.437	1.73451596315487e-93	2	zgc:77118
si:dkeyp-20e4.82	3.48231035875606e-95	0.709657	0.778	0.388	8.76462694195313e-91	2	si:dkeyp-20e4.8
zp3b2	5.83293182832274e-95	0.6999	0.756	0.368	1.46809061187055e-90	2	zp3b
zar12	7.1702828487875e-95	0.67973	0.797	0.42	1.80468849021133e-90	2	zar1
si:dkeyp-46h3.62	1.02615064978283e-94	0.693334	0.776	0.391	2.58271857043841e-90	2	si:dkeyp-46h3.6
zp3a.22	1.03968265209866e-94	0.656659	0.837	0.473	2.61677726706711e-90	2	zp3a.2
zgc:1952452	1.1385562906127e-92	0.689665	0.752	0.369	2.86563232784311e-88	2	zgc:195245
npm2b2	1.90444551801595e-92	0.68727	0.758	0.376	4.79329892429434e-88	2	npm2b
si:dkey-90l23.22	3.67883395244549e-92	0.700105	0.689	0.326	9.25925717491006e-88	2	si:dkey-90l23.2
si:dkeyp-50f7.22	1.21945989024019e-91	0.679469	0.755	0.383	3.06925859774554e-87	2	si:dkeyp-50f7.2
si:ch211-12h2.62	4.17360247863911e-91	0.652001	0.807	0.456	1.05045400784868e-86	2	si:ch211-12h2.6
tuba4l2	1.13843550737403e-87	0.668809	0.75	0.386	2.86532832850969e-83	2	tuba4l
LOC1005374992	3.67615369884304e-87	0.688373	0.672	0.303	9.25251124461805e-83	2	LOC100537499
ccnb12	5.5319802554992e-86	0.666182	0.736	0.375	1.39234411050659e-81	2	ccnb1
zar1l2	6.12128061556952e-86	0.670171	0.748	0.379	1.54066511813269e-81	2	zar1l
lamp22	7.71755857112927e-86	0.603055	0.856	0.538	1.94243231676753e-81	2	lamp2
LOC1005351622	1.54713423976727e-85	0.688271	0.66	0.29	3.89398216807024e-81	2	LOC100535162
thy12	1.29003441789625e-84	0.645079	0.793	0.432	3.24688762640307e-80	2	thy1
slbp22	1.48434306832806e-84	0.662708	0.747	0.378	3.73594306867489e-80	2	slbp2
s100a12	8.30615665382334e-83	0.660235	0.702	0.346	2.0905765682008e-78	2	s100a1
siva12	2.7234527006883e-82	0.638315	0.752	0.411	6.85465810236239e-78	2	siva1
gapdh2	2.81160488801116e-81	0.63766	0.75	0.402	7.07652834263528e-77	2	gapdh
si:ch211-14a17.72	3.30135064142429e-81	0.650643	0.745	0.39	8.3091694294008e-77	2	si:ch211-14a17.7
si:dkey-229d11.52	1.53406286785273e-80	0.653628	0.733	0.371	3.86108283209853e-76	2	si:dkey-229d11.5
ctss2.12	5.95142895085217e-78	0.568839	0.823	0.519	1.49791515263998e-73	2	ctss2.1
AL929032.12	5.17765873617397e-77	0.660144	0.64	0.3	1.30316492730763e-72	2	AL929032.1
nanog2	7.15306675491057e-77	0.645483	0.691	0.342	1.80035537154344e-72	2	nanog
si:dkeyp-46h3.82	1.04813393266157e-75	0.647814	0.666	0.335	2.63804829511591e-71	2	si:dkeyp-46h3.8
zpcx2	1.31405560998166e-74	0.643905	0.658	0.322	3.30734656476285e-70	2	zpcx
cth12	1.44333372429e-74	0.628638	0.693	0.363	3.6327266506655e-70	2	cth1
zgc:1715172	4.76649155737859e-73	0.62733	0.696	0.372	1.19967826007662e-68	2	zgc:171517
zgc:1362542	6.61027862614893e-73	0.636891	0.638	0.314	1.66374102741542e-68	2	zgc:136254
btg42	2.91740813793764e-72	0.628511	0.691	0.352	7.34282454237524e-68	2	btg4
zgc:1734432	2.54199421718527e-70	0.627035	0.641	0.314	6.39794524523361e-66	2	zgc:173443
si:dkeyp-46h3.22	5.29160904302035e-70	0.607375	0.702	0.389	1.33184508003779e-65	2	si:dkeyp-46h3.2
si:ch211-132b12.82	7.04946793254966e-70	0.623539	0.649	0.326	1.77428058394342e-65	2	si:ch211-132b12.8
hnrnpabb2	4.46002383111029e-68	0.493964	0.806	0.586	1.12254339805215e-63	2	hnrnpabb
gtf3ab2	8.01501605349825e-68	0.611198	0.629	0.304	2.01729939050498e-63	2	gtf3ab
uchl12	2.10682875761776e-67	0.607549	0.644	0.329	5.30267730004813e-63	2	uchl1
si:ch211-146l10.82	1.26474845451988e-66	0.622063	0.589	0.292	3.18324538518108e-62	2	si:ch211-146l10.8
si:ch73-90k17.12	4.61339010921609e-66	0.615625	0.53	0.234	1.1611441565886e-61	2	si:ch73-90k17.1
zgc:1714742	2.55351581628514e-62	0.602978	0.578	0.29	6.42694395800807e-58	2	zgc:171474
nasp2	2.66275279636995e-61	0.591509	0.618	0.325	6.70188251318353e-57	2	nasp
wu:fi42e032	3.47907901434865e-60	0.582841	0.632	0.335	8.75649397121411e-56	2	wu:fi42e03
avd2	6.85721151845575e-60	0.590652	0.533	0.251	1.72589156708013e-55	2	avd
zgc:554612	7.82549746571377e-59	0.588495	0.554	0.275	1.9695994571455e-54	2	zgc:55461
si:ch73-14h10.22	1.20719956449572e-57	0.579453	0.534	0.258	3.03840058387928e-53	2	si:ch73-14h10.2
kpna72	1.74400507399637e-57	0.576513	0.612	0.314	4.38948637074146e-53	2	kpna7
arhgef10la2	1.8495014803839e-57	0.578447	0.543	0.261	4.65501027597823e-53	2	arhgef10la
si:dkey-37o8.12	3.1079405251313e-57	0.575127	0.575	0.294	7.82237550770297e-53	2	si:dkey-37o8.1
si:ch211-145c1.12	1.65949895110745e-56	0.577164	0.492	0.22	4.17679291004235e-52	2	si:ch211-145c1.1
birc5b2	3.08358912314011e-56	0.57451	0.519	0.246	7.76108546403135e-52	2	birc5b
si:dkey-152b24.62	8.95737331254619e-56	0.571367	0.562	0.284	2.25448128903475e-51	2	si:dkey-152b24.6
LOC1018854772	6.5760923712379e-54	0.568286	0.536	0.267	1.65513668891687e-49	2	LOC101885477
si:ch211-250e5.162	1.2705396561112e-52	0.549589	0.609	0.333	3.19782126046628e-48	2	si:ch211-250e5.16
spink2.12	3.23212508088696e-52	0.515335	0.702	0.423	8.13493561608439e-48	2	spink2.1
si:dkeyp-46h3.52	1.81858497144005e-51	0.554568	0.536	0.277	4.57719651461747e-47	2	si:dkeyp-46h3.5
si:dkey-208k4.22	2.79084701118955e-51	0.54674	0.559	0.282	7.02428284246299e-47	2	si:dkey-208k4.2
cd9b	8.62316308682613e-50	0.424173	0.207	0.058	2.17036391732327e-45	2	cd9b
si:dkeyp-98a7.72	1.30938466510917e-48	0.527242	0.421	0.184	3.29559026361328e-44	2	si:dkeyp-98a7.7
si:ch211-226l4.62	1.82090712653239e-48	0.53458	0.543	0.28	4.58304114676938e-44	2	si:ch211-226l4.6
hbba11	2.37760573987692e-47	0.534863	0.632	0.342	5.98419588669621e-43	2	hbba1
gmnn2	9.22986188806596e-47	0.529166	0.542	0.291	2.32306393860732e-42	2	gmnn
slc16a32	1.52788309756335e-46	0.533566	0.478	0.237	3.84552896825719e-42	2	slc16a3
si:dkey-19b23.112	2.64621588692967e-46	0.52826	0.516	0.267	6.66026076581328e-42	2	si:dkey-19b23.11
cpeb1b2	2.72476607109826e-46	0.528444	0.512	0.258	6.85796372434721e-42	2	cpeb1b
mkrn42	3.59874709340175e-46	0.528132	0.449	0.217	9.05768655938287e-42	2	mkrn4
pabpn1l2	4.13095985396419e-46	0.5246	0.517	0.272	1.03972128564425e-41	2	pabpn1l
zp3a.12	1.14573086712772e-45	0.507231	0.615	0.37	2.88369001947375e-41	2	zp3a.1
si:ch1073-263o8.22	2.4554706074657e-45	0.526393	0.494	0.252	6.18017397193043e-41	2	si:ch1073-263o8.2
zgc:1738562	1.01331529546775e-44	0.515419	0.436	0.209	2.55041326716278e-40	2	zgc:173856
elovl7b2	1.22697427529439e-43	0.507634	0.475	0.237	3.08817155348844e-39	2	elovl7b
si:ch211-5k11.81	1.37914226422606e-43	0.444354	0.643	0.344	3.47116316483058e-39	2	si:ch211-5k11.8
haus62	1.6241794398409e-43	0.510243	0.424	0.198	4.08789723213556e-39	2	haus6
h3f3a2	2.63178348814796e-43	0.44991	0.685	0.497	6.6239358613196e-39	2	h3f3a
elovl7a2	1.88448719522366e-42	0.499817	0.38	0.173	4.74306582165843e-38	2	elovl7a
si:ch211-251f6.62	2.33523696726594e-42	0.503775	0.554	0.32	5.87755792291164e-38	2	si:ch211-251f6.6
lsm14b2	3.22468575503346e-42	0.505981	0.528	0.288	8.11621157684371e-38	2	lsm14b
ccna22	1.69511608096613e-41	0.501201	0.508	0.273	4.26643766418365e-37	2	ccna2
ca15b2	4.35020227490406e-41	0.494192	0.472	0.238	1.0949024105706e-36	2	ca15b
larp6b2	3.47234698151689e-40	0.489516	0.396	0.186	8.73955011777986e-36	2	larp6b
si:ch211-157c3.41	3.74624613762187e-40	0.411013	0.238	0.082	9.42892690378047e-36	2	si:ch211-157c3.4
zp3c2	1.16231901794094e-39	0.476331	0.385	0.179	2.92544073625555e-35	2	zp3c
crp32	1.33013988584543e-39	0.48955	0.424	0.208	3.34782907868437e-35	2	crp3
zgc:1719771	5.67010362728593e-39	0.492279	0.429	0.22	1.4271083819516e-34	2	zgc:171977
dhrs13a.2	8.20387730159164e-39	0.34822	0.163	0.045	2.0648338780376e-34	2	dhrs13a.2
map1lc3c2	1.21406414492227e-38	0.47901	0.399	0.192	3.05567804635486e-34	2	map1lc3c
AL929192.12	2.53181479671367e-38	0.461173	0.349	0.155	6.37232466184863e-34	2	AL929192.1
zgc:1134242	3.20793229062515e-38	0.464125	0.346	0.152	8.07404478227443e-34	2	zgc:113424
hbaa11	1.34008380330965e-37	0.474487	0.511	0.27	3.37285692455006e-33	2	hbaa1
org2	2.11447110779942e-37	0.484135	0.441	0.231	5.32191233122036e-33	2	org
zglp12	7.62668623989393e-37	0.469767	0.391	0.189	1.9195606597189e-32	2	zglp1
zgc:562312	3.19353366583836e-36	0.469872	0.425	0.218	8.03780488354856e-32	2	zgc:56231
zp2l12	3.49067344678551e-36	0.463897	0.337	0.156	8.78567599821444e-32	2	zp2l1
gdf32	6.56081787603808e-36	0.46631	0.421	0.214	1.65129225122002e-31	2	gdf3
pou5f32	1.66053556854631e-35	0.445167	0.315	0.139	4.17940197247421e-31	2	pou5f3
zgc:925912	2.40513331973587e-35	0.461695	0.398	0.196	6.05348005244322e-31	2	zgc:92591
si:ch1073-190k2.12	3.96503568598315e-35	0.458869	0.37	0.18	9.979598318051e-31	2	si:ch1073-190k2.1
sinup2	4.50511130956069e-35	0.463339	0.393	0.194	1.13389146550333e-30	2	sinup
pigrl2.32	5.3497518917703e-35	0.458199	0.394	0.194	1.34647905363967e-30	2	pigrl2.3
patl22	1.1498609524946e-34	0.450246	0.351	0.165	2.89408503133366e-30	2	patl2
rcc12	1.20308690155176e-34	0.459193	0.39	0.193	3.02804942251563e-30	2	rcc1
gbgt1l42	2.14200033958657e-34	0.43735	0.318	0.142	5.39120065470543e-30	2	gbgt1l4
si:ch73-160p18.32	2.14989653230479e-34	0.471946	0.429	0.232	5.41107458215794e-30	2	si:ch73-160p18.3
sybu2	1.32357955541974e-33	0.44656	0.339	0.158	3.33131738303593e-29	2	sybu
zgc:566992	5.15031277956746e-33	0.452003	0.446	0.242	1.29628222348933e-28	2	zgc:56699
rbm4.32	6.07180573287374e-33	0.412042	0.592	0.438	1.52821278490699e-28	2	rbm4.3
slbp3	7.1191184652245e-33	0.459192	0.419	0.225	1.79181092651235e-28	2	slbp
rbpms2b2	1.49028261324398e-32	0.45274	0.399	0.213	3.75089230927378e-28	2	rbpms2b
CU467646.22	2.08399428514066e-32	0.398261	0.281	0.118	5.24520521627053e-28	2	CU467646.2
LOC1018838972	3.66397503110224e-32	0.427166	0.334	0.156	9.22185875578122e-28	2	LOC101883897
zgc:1628792	4.64762920711609e-32	0.43408	0.354	0.173	1.16976179513905e-27	2	zgc:162879
LOC1005368602	4.97538612597397e-32	0.437884	0.54	0.342	1.25225493404639e-27	2	LOC100536860
snu13b2	1.65839683757842e-31	0.427396	0.564	0.384	4.17401900050112e-27	2	snu13b
chia.42	4.95281555889435e-31	0.420963	0.303	0.139	1.24657414801812e-26	2	chia.4
si:dkey-188i13.112	4.90526173521068e-30	0.444415	0.489	0.308	1.23460532613518e-25	2	si:dkey-188i13.11
rasl11b2	5.98849270790086e-30	0.399203	0.284	0.127	1.50724372965157e-25	2	rasl11b
CR847984.12	6.16088841787534e-30	0.416338	0.325	0.156	1.55063400589504e-25	2	CR847984.1
gyg1a2	1.04832028309524e-29	0.427095	0.534	0.363	2.63851732052241e-25	2	gyg1a
h2afva2	1.16523886939027e-29	0.436106	0.484	0.316	2.93278971036837e-25	2	h2afva
inka1b2	1.35235350505008e-29	0.424139	0.351	0.177	3.40373853686055e-25	2	inka1b
plk12	1.92110772138495e-29	0.426815	0.339	0.17	4.83523602395379e-25	2	plk1
zgc:1138862	3.7380592571196e-29	0.394702	0.293	0.134	9.40832134424433e-25	2	zgc:113886
cdc202	4.15992542420466e-29	0.407804	0.307	0.145	1.04701163001807e-24	2	cdc20
cldn7b2	4.92163964092186e-29	0.406997	0.318	0.152	1.23872748122362e-24	2	cldn7b
si:dkey-241l7.32	5.38304438569951e-29	0.424664	0.547	0.356	1.35485844143671e-24	2	si:dkey-241l7.3
ubc1	6.25876264961423e-29	0.266351	0.727	0.655	1.57526797128141e-24	2	ubc
mibp2	5.07315966332048e-28	0.418186	0.391	0.215	1.27686355566113e-23	2	mibp
si:dkey-46g23.22	7.20457840110216e-28	0.398197	0.292	0.138	1.8133203377734e-23	2	si:dkey-46g23.2
tph1a2	8.77712849748463e-28	0.388923	0.289	0.135	2.20911547153191e-23	2	tph1a
ddx39ab2	1.41345287619777e-27	0.423911	0.452	0.282	3.55751954410216e-23	2	ddx39ab
pabpc1l2	1.44099730811007e-27	0.395998	0.286	0.135	3.62684612478223e-23	2	pabpc1l
CABZ01059627.12	3.74039115822285e-27	0.386165	0.278	0.13	9.4141905061311e-23	2	CABZ01059627.1
buc2	4.90731301309622e-27	0.403628	0.337	0.171	1.23512161226619e-22	2	buc
cdca7a2	1.27767865529816e-26	0.417246	0.384	0.215	3.21578940751993e-22	2	cdca7a
larp6a2	1.29831718045179e-26	0.422018	0.416	0.242	3.26773451147912e-22	2	larp6a
CABZ01059627.22	2.08702776257999e-26	0.385336	0.272	0.127	5.25284017563758e-22	2	CABZ01059627.2
dctpp12	2.79777623578326e-26	0.406128	0.326	0.168	7.0417230078429e-22	2	dctpp1
vstm2l2	3.20676654751644e-26	0.343377	0.217	0.09	8.07111072344412e-22	2	vstm2l
zgc:1034822	3.20761786449597e-26	0.406182	0.345	0.182	8.07325340314991e-22	2	zgc:103482
hspa52	3.76011821989096e-26	0.408346	0.469	0.307	9.46384154764356e-22	2	hspa5
hsd17b12a2	3.99321212579468e-26	0.392258	0.317	0.158	1.00505155994126e-21	2	hsd17b12a
zgc:1526521	5.06351072342996e-26	0.364075	0.244	0.108	1.27443501398009e-21	2	zgc:152652
retsatl2	8.79128756077717e-26	0.408547	0.362	0.196	2.212679166172e-21	2	retsatl
rdh10b2	9.02358174279602e-26	0.408741	0.325	0.171	2.27114528884433e-21	2	rdh10b
zgc:1630301	1.13697758553579e-25	0.369885	0.258	0.118	2.86165888503502e-21	2	zgc:163030
si:dkey-43p13.51	1.84069362245961e-25	0.33783	0.196	0.078	4.63284177836859e-21	2	si:dkey-43p13.5
mad2l12	1.85874575448508e-25	0.394635	0.337	0.179	4.6782771894635e-21	2	mad2l1
si:ch73-15b2.51	3.47157535228806e-25	0.343173	0.213	0.089	8.73760800417382e-21	2	si:ch73-15b2.5
BX537276.12	4.40179320412478e-25	0.367022	0.252	0.116	1.10788733154617e-20	2	BX537276.1
tmem54a2	1.003273786919e-24	0.376453	0.278	0.135	2.52513979429642e-20	2	tmem54a
zgc:1655392	1.49588750677679e-24	0.357125	0.248	0.114	3.76499926580651e-20	2	zgc:165539
trim35-29	1.55913485227237e-24	0.267497	0.135	0.044	3.92418650968432e-20	2	trim35-29
zgc:923131	2.27254896792383e-24	0.366592	0.255	0.12	5.71977849736748e-20	2	zgc:92313
faub2	3.69031586498444e-24	0.40349	0.345	0.194	9.28815600057935e-20	2	faub
zgc:1629452	3.88940030217673e-24	0.376512	0.306	0.156	9.78923162054862e-20	2	zgc:162945
si:ch211-146l10.72	1.06843288184216e-23	0.387903	0.335	0.182	2.68913872030853e-19	2	si:ch211-146l10.7
zgc:1017441	2.36210861530509e-23	0.370231	0.261	0.128	5.94519117386138e-19	2	zgc:101744
tmem701	2.94157133025865e-23	0.344657	0.222	0.1	7.40364088112799e-19	2	tmem70
zc3h11a2	4.20890671144495e-23	0.393241	0.362	0.211	1.05933973020358e-18	2	zc3h11a
gstp12	4.47223811786939e-23	0.375779	0.505	0.359	1.12561761188655e-18	2	gstp1
degs22	4.56276810310748e-23	0.340816	0.225	0.101	1.14840310387112e-18	2	degs2
prrg21	5.50914321453435e-23	0.32444	0.199	0.084	1.38659625566615e-18	2	prrg2
zgc:660242	1.55941662512961e-22	0.355103	0.273	0.136	3.92489570378871e-18	2	zgc:66024
tac3b2	1.72316748949686e-22	0.347155	0.244	0.115	4.33704025431464e-18	2	tac3b
CDPF12	2.82396677776638e-22	0.397539	0.415	0.262	7.10764198296021e-18	2	CDPF1
lpcat42	4.3329493430448e-22	0.332111	0.224	0.102	1.09056002015095e-17	2	lpcat4
ctsla2	6.22079769156519e-22	0.361947	0.52	0.381	1.56571257099004e-17	2	ctsla
CR383662.22	6.32032648845259e-22	0.302421	0.194	0.082	1.59076297387863e-17	2	CR383662.2
si:ch73-78o10.12	9.83505247456448e-22	0.344034	0.259	0.128	2.47538435732313e-17	2	si:ch73-78o10.1
dynll12	1.17418691690922e-21	0.340465	0.567	0.45	2.95531105116882e-17	2	dynll1
chchd101	1.39697880262116e-21	0.365902	0.278	0.146	3.51605594831719e-17	2	chchd10
BX001030.12	1.6283870730845e-21	0.33448	0.244	0.117	4.09848742424637e-17	2	BX001030.1
pif11	1.81466586535642e-21	0.333036	0.22	0.102	4.56733251651558e-17	2	pif1
pttg12	1.82639888938812e-21	0.35129	0.292	0.153	4.59686336470095e-17	2	pttg1
CU655961.31	2.32999314857834e-21	0.306269	0.211	0.094	5.86435975565682e-17	2	CU655961.3
mos1	6.79972656736118e-21	0.343703	0.259	0.131	1.71142317973913e-16	2	mos
zgc:1737422	6.81474034958457e-21	0.34546	0.289	0.15	1.71520199858694e-16	2	zgc:173742
ctsba2	7.95254099389944e-21	0.359358	0.514	0.371	2.00157504275455e-16	2	ctsba
zgc:1118681	1.07009983747863e-20	0.344158	0.273	0.142	2.69333428094995e-16	2	zgc:111868
srsf2a2	2.17321911471187e-20	0.360688	0.488	0.362	5.46977518981829e-16	2	srsf2a
cx43.41	5.92217044174382e-20	0.32764	0.239	0.118	1.4905510784825e-15	2	cx43.4
BX649350.1	7.83732473165756e-20	0.258974	0.137	0.052	1.97257626171089e-15	2	BX649350.1
zgc:1717502	8.13289360891984e-20	0.353653	0.304	0.169	2.04696799242904e-15	2	zgc:171750
kpna22	1.28414889952605e-19	0.345543	0.283	0.153	3.23207436521711e-15	2	kpna2
BX571780.12	1.28672654911515e-19	0.287615	0.179	0.077	3.23856205146793e-15	2	BX571780.1
nanos32	1.97362188087955e-19	0.316018	0.208	0.098	4.96740891198574e-15	2	nanos3
aurka2	2.7102133849138e-19	0.31134	0.233	0.115	6.82133606848954e-15	2	aurka
buc2l1	2.7971149604661e-19	0.28771	0.175	0.076	7.04005864399712e-15	2	buc2l
zgc:113293	5.67665046911949e-19	0.250791	0.132	0.05	1.42875615657269e-14	2	zgc:113293
cx44.22	6.16148866852177e-19	0.317375	0.228	0.112	1.55078508298025e-14	2	cx44.2
dph3	7.51245515354244e-19	0.280625	0.166	0.071	1.8908098375951e-14	2	dph3
zgc:922871	8.84439516088993e-19	0.321297	0.248	0.128	2.22604581804439e-14	2	zgc:92287
sox19b2	2.42057559027208e-18	0.285677	0.2	0.093	6.09234670315579e-14	2	sox19b
cdca82	2.83123722560741e-18	0.336043	0.287	0.16	7.12594097313129e-14	2	cdca8
ccnh2	3.82512862560684e-18	0.319234	0.234	0.121	9.62746623778986e-14	2	ccnh
il13ra22	6.0373713065214e-18	0.306191	0.214	0.106	1.51954598413837e-13	2	il13ra2
yrdc1	6.47215820547483e-18	0.314884	0.231	0.118	1.62897749873596e-13	2	yrdc
ttc321	7.07509545511411e-18	0.298103	0.205	0.099	1.78073077509767e-13	2	ttc32
ypel31	8.44070833805953e-18	0.318408	0.236	0.123	2.1244418816062e-13	2	ypel3
zgc:1139842	1.01715464335839e-17	0.295896	0.202	0.097	2.56007652186874e-13	2	zgc:113984
BX284697.12	1.12920468682495e-17	0.306707	0.22	0.11	2.84209527626971e-13	2	BX284697.1
hsd3b2	1.22258120922395e-17	0.250092	0.14	0.057	3.07711464549577e-13	2	hsd3b2
mcm3l1	1.4417103666323e-17	0.271451	0.183	0.084	3.62864082177683e-13	2	mcm3l
dynll2a1	1.75726356835489e-17	0.316908	0.248	0.132	4.42285667519242e-13	2	dynll2a
zgc:1714261	1.76705739423869e-17	0.297218	0.21	0.103	4.44750675555936e-13	2	zgc:171426
tmprss4b2	1.77655051914332e-17	0.266928	0.154	0.066	4.47140000163181e-13	2	tmprss4b
abcf2a	1.90977571725967e-17	0.341783	0.258	0.146	4.80671450277086e-13	2	abcf2a
rpain1	2.09625605624747e-17	0.30362	0.225	0.115	5.27606686796926e-13	2	rpain
e2f5	3.34620281215482e-17	0.272159	0.157	0.068	8.42205785791247e-13	2	e2f5
si:dkey-216e24.31	3.74923409689089e-17	0.306939	0.23	0.119	9.43644729846468e-13	2	si:dkey-216e24.3
tatdn21	3.88748814260132e-17	0.26174	0.158	0.069	9.78441890611327e-13	2	tatdn2
phex	6.75247263261671e-17	0.281163	0.177	0.083	1.6995298369033e-12	2	phex
si:dkey-68o6.52	9.98735183640829e-17	0.306954	0.228	0.118	2.5137165837056e-12	2	si:dkey-68o6.5
rnf41	1.03918524527021e-16	0.312719	0.242	0.13	2.61552534382059e-12	2	rnf4
eif4a1a2	1.04943375531641e-16	0.310599	0.514	0.421	2.64131981875588e-12	2	eif4a1a
ube2c1	1.28703375873902e-16	0.310505	0.248	0.136	3.23933526737025e-12	2	ube2c
si:dkeyp-114g9.12	1.61933761148415e-16	0.28898	0.202	0.1	4.07571083434446e-12	2	si:dkeyp-114g9.1
snx10a1	1.65954810751214e-16	0.300306	0.233	0.122	4.1769166317973e-12	2	snx10a
gpr1602	1.71483152486462e-16	0.266355	0.169	0.077	4.31605946493176e-12	2	gpr160
spint2	2.19854133409965e-16	0.269972	0.163	0.074	5.53350868379542e-12	2	spint2
zgc:558881	2.30705774394893e-16	0.267449	0.175	0.082	5.80663363574506e-12	2	zgc:55888
elavl22	2.50356357274685e-16	0.333364	0.349	0.219	6.30121915624654e-12	2	elavl2
nfr2	3.01417968102567e-16	0.279751	0.213	0.107	7.58638883917352e-12	2	nfr
dck	3.33964529926916e-16	0.282072	0.177	0.085	8.40555325373054e-12	2	dck
si:dkey-42i9.82	4.14310237304522e-16	0.291168	0.234	0.123	1.04277743627175e-11	2	si:dkey-42i9.8
itm2cb2	4.43999208144487e-16	0.309727	0.242	0.134	1.11750160697886e-11	2	itm2cb
prkrip1	5.28068613154718e-16	0.276772	0.166	0.078	1.32909589244911e-11	2	prkrip1
prdx12	6.41006639933073e-16	0.316025	0.281	0.162	1.61334961204755e-11	2	prdx1
h2afx1	7.09865528187058e-16	0.310517	0.244	0.134	1.78666054789401e-11	2	h2afx
evla1	8.17816467499349e-16	0.287942	0.196	0.099	2.05836226704911e-11	2	evla
zgc:1129801	8.31563119948793e-16	0.272766	0.183	0.089	2.09296121659912e-11	2	zgc:112980
znf395a1	9.59741026933884e-16	0.273923	0.189	0.093	2.41557219068989e-11	2	znf395a
si:ch211-69g19.22	9.96004121456481e-16	0.293572	0.222	0.118	2.50684277329382e-11	2	si:ch211-69g19.2
umps1	1.19246916173591e-15	0.258011	0.16	0.074	3.00132563317311e-11	2	umps
bzw1b1	1.29446401076525e-15	0.305384	0.491	0.399	3.25803646869505e-11	2	bzw1b
lmnl31	1.97339540447179e-15	0.253164	0.158	0.073	4.96683889351505e-11	2	lmnl3
cdca91	2.30770603106728e-15	0.26057	0.172	0.082	5.80826530959323e-11	2	cdca9
selenoh1	2.34074406925449e-15	0.337816	0.354	0.24	5.89141874790663e-11	2	selenoh
si:ch211-226h8.6	2.94038047886946e-15	0.25283	0.161	0.075	7.40064362726655e-11	2	si:ch211-226h8.6
rogdi1	5.48937042067172e-15	0.291915	0.211	0.112	1.38161964117887e-10	2	rogdi
ppp1r3b2	7.96149726667566e-15	0.285658	0.202	0.106	2.0038292470496e-10	2	ppp1r3b
si:ch73-303b9.11	1.08555994342938e-14	0.251485	0.16	0.076	2.73224582161741e-10	2	si:ch73-303b9.1
lipg1	1.14303357127484e-14	0.252031	0.168	0.081	2.87690119554164e-10	2	lipg
spryd41	1.20793792311117e-14	0.26157	0.157	0.075	3.04025895867851e-10	2	spryd4
thop11	1.40573487606564e-14	0.290755	0.21	0.113	3.53809410956961e-10	2	thop1
lsm12a1	1.54460874878971e-14	0.298218	0.22	0.122	3.88762575982882e-10	2	lsm12a
nifk2	1.56872451963362e-14	0.294439	0.216	0.118	3.94832274346586e-10	2	nifk
h2afvb	1.7398740136921e-14	0.266323	0.557	0.467	4.37908890506164e-10	2	h2afvb
cox172	1.93797678971004e-14	0.30035	0.47	0.374	4.87769378202121e-10	2	cox17
ccne12	2.24758173636225e-14	0.280184	0.203	0.107	5.65693847225013e-10	2	ccne1
zgc:1735441	2.79064228064071e-14	0.252011	0.155	0.073	7.0237675561446e-10	2	zgc:173544
mrps18b1	3.95622168678325e-14	0.291038	0.219	0.122	9.95741436346477e-10	2	mrps18b
bmb1	4.56078601828892e-14	0.263377	0.171	0.085	1.14790423294314e-09	2	bmb
ddx192	4.71616097327125e-14	0.301505	0.25	0.148	1.18701055536264e-09	2	ddx19
tram22	4.95301045292758e-14	0.294468	0.228	0.129	1.24662320089734e-09	2	tram2
rpz22	5.20034006586492e-14	0.32195	0.283	0.178	1.30887359117754e-09	2	rpz2
tmem144b2	5.24808353260728e-14	0.254925	0.18	0.091	1.32089014432193e-09	2	tmem144b
BX957362.11	9.24636157531334e-14	0.292913	0.227	0.129	2.32721674489062e-09	2	BX957362.1
snu13a2	1.76873691760708e-13	0.261928	0.186	0.098	4.45173394792526e-09	2	snu13a
psme3	1.88538799264064e-13	0.298964	0.222	0.128	4.74533303867723e-09	2	psme3
ncbp21	2.3106117721243e-13	0.307777	0.267	0.166	5.81557876925964e-09	2	ncbp2
ankrd222	2.9556384618974e-13	0.282479	0.241	0.139	7.43904644474956e-09	2	ankrd22
brf22	3.22599226771485e-13	0.264104	0.177	0.092	8.1194999386115e-09	2	brf2
tpx22	3.98146321643465e-13	0.271002	0.217	0.122	1.00209447694444e-08	2	tpx2
fdx12	3.98554893872215e-13	0.310858	0.323	0.217	1.00312281238698e-08	2	fdx1
mylipa1	3.99817040944907e-13	0.274043	0.203	0.112	1.00629951035424e-08	2	mylipa
cfl1l1	6.16273808963322e-13	0.27882	0.25	0.149	1.55109954977979e-08	2	cfl1l
marcksb1	6.80736807935114e-13	0.295984	0.273	0.172	1.71334647189189e-08	2	marcksb
dnd11	7.18126674371783e-13	0.257026	0.197	0.106	1.80745302672634e-08	2	dnd1
gfer1	7.34547963096159e-13	0.250742	0.18	0.095	1.84878376831672e-08	2	gfer
parn2	7.66671520590141e-13	0.280172	0.244	0.144	1.92963555017332e-08	2	parn
vps9d11	8.6824543984916e-13	0.257181	0.177	0.093	2.18528694755635e-08	2	vps9d1
cdt11	8.73597981923198e-13	0.25559	0.165	0.085	2.1987587607025e-08	2	cdt1
cnot8	9.47783843074535e-13	0.262428	0.175	0.093	2.3854771546343e-08	2	cnot8
si:ch73-281n10.21	1.20116572444023e-12	0.277832	0.481	0.389	3.0232140118436e-08	2	si:ch73-281n10.2
rbbp41	1.57892783577227e-12	0.292351	0.266	0.167	3.97400346985523e-08	2	rbbp4
zgc:1141232	1.61374045950732e-12	0.251307	0.188	0.1	4.06162336253397e-08	2	zgc:114123
ckbb1	1.62659507935679e-12	0.293677	0.37	0.262	4.09397715523312e-08	2	ckbb
hmga1a1	1.63457956795461e-12	0.258193	0.525	0.448	4.11407331458496e-08	2	hmga1a
zgc:566762	2.7005874361144e-12	0.307916	0.39	0.292	6.79710851795633e-08	2	zgc:56676
g3bp12	2.96719905934556e-12	0.299889	0.306	0.207	7.46814331246684e-08	2	g3bp1
hells2	2.97486769086656e-12	0.276798	0.22	0.13	7.48744449114204e-08	2	hells
idh1	4.44444412843616e-12	0.279116	0.21	0.123	1.1186221426861e-07	2	idh1
btg31	5.12781905381174e-12	0.298682	0.27	0.175	1.29062077765388e-07	2	btg3
tuba8l41	7.63801657288376e-12	0.263995	0.475	0.402	1.92241239122911e-07	2	tuba8l4
zgc:771121	8.24913499796456e-12	0.263517	0.203	0.117	2.0762247876377e-07	2	zgc:77112
gemin8	1.01526994784774e-11	0.265556	0.179	0.1	2.55533293173798e-07	2	gemin8
zgc:868391	1.81984015236691e-11	0.254163	0.189	0.107	4.58035567949227e-07	2	zgc:86839
zfand61	1.8823630544664e-11	0.260277	0.21	0.123	4.73771957178647e-07	2	zfand6
snrpb21	1.88331622664931e-11	0.282671	0.236	0.146	4.74011861085365e-07	2	snrpb2
ube2g1a	2.12082207184947e-11	0.26303	0.174	0.097	5.33789707263792e-07	2	ube2g1a
ebna1bp21	3.12534442900939e-11	0.277139	0.219	0.134	7.86617939337374e-07	2	ebna1bp2
chtopa2	4.6449837952708e-11	0.290393	0.311	0.218	1.16909597143171e-06	2	chtopa
alyref	4.94467292732576e-11	0.299794	0.36	0.274	1.24452472907862e-06	2	alyref
mphosph6	6.15627963793829e-11	0.255632	0.174	0.098	1.54947402207269e-06	2	mphosph6
dap1b1	8.44737569956311e-11	0.291304	0.331	0.248	2.12611998982304e-06	2	dap1b
imp32	1.34184927768907e-10	0.260416	0.216	0.132	3.37730044701561e-06	2	imp3
gemin71	1.43006199432655e-10	0.271863	0.236	0.152	3.5993230335205e-06	2	gemin7
zgc:1102391	1.62466903462416e-10	0.287333	0.298	0.211	4.08912949324556e-06	2	zgc:110239
f11r.11	2.34577636291485e-10	0.269922	0.264	0.175	5.90408452782038e-06	2	f11r.1
selenom1	2.82688619022065e-10	0.256372	0.189	0.113	7.11498985216634e-06	2	selenom
atp5mc11	3.40283585463495e-10	0.267347	0.405	0.329	8.56459756253071e-06	2	atp5mc1
tmco1	6.87467353548188e-10	0.259047	0.193	0.118	1.73028658214544e-05	2	tmco1
fbxw11b1	7.1165416203646e-10	0.251292	0.225	0.143	1.79116236042957e-05	2	fbxw11b
cbx51	9.29859413714104e-10	0.274026	0.283	0.2	2.34036315837703e-05	2	cbx5
sap18	1.16289792939469e-09	0.277947	0.295	0.216	2.9268977984935e-05	2	sap18
top1l1	1.38686872197212e-09	0.283048	0.303	0.226	3.49060988633164e-05	2	top1l
ilf2	1.42262112517214e-09	0.279449	0.32	0.242	3.58059510994576e-05	2	ilf2
ctsd	5.64888867063579e-09	0.255227	0.205	0.134	0.000142177	2	ctsd
rtn4a1	7.22693674782388e-09	0.27374	0.309	0.238	0.000181895	2	rtn4a
cbx3a1	2.31385410943925e-08	0.253797	0.366	0.295	0.000582374	2	cbx3a
etf1b	2.76874438519469e-08	0.262234	0.275	0.205	0.000696865	2	etf1b
snrpg1	3.40300062541217e-07	0.25429	0.326	0.267	0.00856501	2	snrpg
h2af1al3	4.24754850729568e-112	0.71761	0.991	0.574	1.06906548380125e-107	3	h2af1al
h1m3	4.19535925932338e-110	0.699233	0.98	0.584	1.0559299719791e-105	3	h1m
cldnd3	5.91071230320667e-108	0.706668	0.991	0.587	1.48766717959409e-103	3	cldnd
tmsb53	4.77311091644473e-107	0.752368	0.924	0.469	1.20134428655997e-102	3	tmsb5
zp2.53	1.63382735526097e-106	0.711286	0.953	0.546	4.11218007045634e-102	3	zp2.5
zgc:1534993	3.59243677429271e-106	0.754436	0.947	0.493	9.04180411721731e-102	3	zgc:153499
si:dkey-241l7.23	4.8982621159675e-106	0.676798	0.995	0.626	1.23284359196786e-101	3	si:dkey-241l7.2
si:ch211-226h8.143	1.27874821195765e-100	0.691472	0.945	0.55	3.21848137467621e-96	3	si:ch211-226h8.14
si:zfos-1505d6.33	5.8169695437417e-100	0.717244	0.924	0.495	1.46407306446435e-95	3	si:zfos-1505d6.3
si:dkey-241l7.43	7.50773189915137e-100	0.64491	0.942	0.594	1.88962104169741e-95	3	si:dkey-241l7.4
si:dkey-240e12.63	2.30389888718227e-99	0.706285	0.965	0.551	5.79868310914906e-95	3	si:dkey-240e12.6
acp5a3	1.23829759055516e-96	0.690191	0.935	0.522	3.11667120566827e-92	3	acp5a
zp2.63	3.00604814325303e-96	0.710265	0.889	0.484	7.56592257175354e-92	3	zp2.6
si:ch73-189n23.13	1.12687730809779e-95	0.698984	0.913	0.507	2.83623749675133e-91	3	si:ch73-189n23.1
zp2.13	2.59722028403669e-95	0.69382	0.913	0.518	6.53694373289195e-91	3	zp2.1
zp33	3.64950186389152e-95	0.678291	0.965	0.567	9.18543124122858e-91	3	zp3
zp2.33	3.03645877004917e-94	0.701163	0.915	0.501	7.64246307833675e-90	3	zp2.3
mt23	1.33932359681986e-93	0.687354	0.931	0.517	3.37094356083591e-89	3	mt2
si:dkeyp-98a7.93	2.73611217535622e-93	0.700366	0.905	0.495	6.88652073415407e-89	3	si:dkeyp-98a7.9
zp3.23	3.42232431893249e-91	0.667542	0.918	0.542	8.61364807832117e-87	3	zp3.2
zgc:1751353	5.84763872249497e-91	0.706031	0.88	0.462	1.47179219006476e-86	3	zgc:175135
si:ch211-125e6.123	6.64875550983952e-91	0.698975	0.9	0.483	1.67342527427151e-86	3	si:ch211-125e6.12
zgc:1717763	2.75754941187114e-90	0.688564	0.875	0.479	6.94047611473847e-86	3	zgc:171776
hbaa12	5.57175870171142e-90	0.76048	0.658	0.264	1.40235594763375e-85	3	hbaa1
crp23	5.80730227535227e-90	0.701628	0.895	0.471	1.46163990968341e-85	3	crp2
CR790368.13	2.43637783782546e-88	0.669304	0.887	0.504	6.1321193800229e-84	3	CR790368.1
cldng3	6.11185353989346e-88	0.675792	0.88	0.498	1.53829241745578e-83	3	cldng
si:dkey-241l7.63	2.76030842184367e-86	0.652258	0.867	0.512	6.94742026693834e-82	3	si:dkey-241l7.6
ccna13	1.60163603328502e-85	0.678645	0.845	0.46	4.03115773217506e-81	3	ccna1
hbba12	2.53905106143174e-85	0.735972	0.747	0.338	6.39053761651754e-81	3	hbba1
zgc:1717793	1.25951104977023e-84	0.660995	0.867	0.497	3.17006336116669e-80	3	zgc:171779
zgc:771183	4.29910101232388e-84	0.682338	0.833	0.441	1.0820407337918e-79	3	zgc:77118
si:dkey-241l7.53	5.40679240535756e-84	0.635375	0.931	0.569	1.36083558050444e-79	3	si:dkey-241l7.5
zp3a.23	1.29627519072122e-83	0.661557	0.844	0.476	3.26259502752625e-79	3	zp3a.2
si:ch211-12h2.83	5.28948511091553e-83	0.63564	0.891	0.533	1.33131050756633e-78	3	si:ch211-12h2.8
si:ch211-226h8.43	1.62442149712031e-82	0.690889	0.833	0.424	4.0885064661021e-78	3	si:ch211-226h8.4
si:dkeyp-75b4.10	2.43520685456662e-80	0.640948	0.753	0.423	6.12917213225874e-76	3	si:dkeyp-75b4.10
lamp23	7.26530873790927e-80	0.613288	0.845	0.542	1.82860555624438e-75	3	lamp2
zp2.23	3.9761712632624e-79	0.645689	0.893	0.514	1.00076254525051e-74	3	zp2.2
si:dkey-229d11.33	2.75831675640628e-78	0.676024	0.805	0.422	6.94240744419897e-74	3	si:dkey-229d11.3
BX649337.13	1.064077415197e-77	0.672493	0.824	0.421	2.67817644630933e-73	3	BX649337.1
si:ch211-5k11.82	2.06291328392029e-76	0.66774	0.715	0.342	5.19214644429897e-72	3	si:ch211-5k11.8
mid1ip1l3	2.33303788323045e-76	0.600595	0.844	0.53	5.87202304830272e-72	3	mid1ip1l
epcam3	7.22606518963741e-74	0.630576	0.86	0.49	1.81872834757984e-69	3	epcam
si:dkeyp-98a7.83	2.55790246442898e-72	0.638802	0.796	0.443	6.43798471272129e-68	3	si:dkeyp-98a7.8
qdprb23	4.17023806596444e-72	0.647078	0.775	0.418	1.04960721882259e-67	3	qdprb2
si:dkeyp-98a7.43	2.57594194408945e-68	0.63071	0.747	0.411	6.48338827907874e-64	3	si:dkeyp-98a7.4
rrm23	5.43422663087494e-68	0.598776	0.824	0.484	1.36774050072491e-63	3	rrm2
si:dkeyp-20e4.83	3.63214449672244e-67	0.648836	0.74	0.394	9.14174448380071e-63	3	si:dkeyp-20e4.8
CU571163.13	1.96638117448524e-66	0.641812	0.735	0.387	4.94918477806191e-62	3	CU571163.1
LOC1104378213	5.60443334863182e-65	0.634042	0.729	0.402	1.41057982951714e-60	3	LOC110437821
si:dkeyp-46h3.83	6.87715892758746e-62	0.626707	0.656	0.339	1.73091213048449e-57	3	si:dkeyp-46h3.8
si:ch211-14a17.73	1.28088285337348e-61	0.612898	0.722	0.395	3.22385405365572e-57	3	si:ch211-14a17.7
zar13	2.36096882660586e-60	0.59512	0.736	0.427	5.9423224396843e-56	3	zar1
si:dkeyp-50f7.23	4.28173417818529e-60	0.605205	0.716	0.389	1.07766967530745e-55	3	si:dkeyp-50f7.2
si:ch211-12h2.63	6.35042251070335e-60	0.577358	0.765	0.462	1.59833784171893e-55	3	si:ch211-12h2.6
zgc:1952453	9.47223643369764e-60	0.60272	0.695	0.375	2.38406718799736e-55	3	zgc:195245
zar1l3	2.6168321260828e-59	0.601193	0.704	0.385	6.58630477813779e-55	3	zar1l
si:dkey-229d11.53	4.7083154123445e-59	0.605474	0.689	0.377	1.18503590613299e-54	3	si:dkey-229d11.5
slbp23	1.29396441217956e-58	0.597572	0.696	0.385	3.25677902901474e-54	3	slbp2
siva13	6.15379240676134e-57	0.581583	0.713	0.416	1.54884801085776e-52	3	siva1
si:dkey-90l23.13	4.72969528454021e-56	0.579773	0.747	0.435	1.19041700616593e-51	3	si:dkey-90l23.1
npm2b3	6.15533308826958e-56	0.592062	0.684	0.384	1.54923578498657e-51	3	npm2b
nanog3	1.51656124802916e-55	0.59413	0.645	0.348	3.81703300516459e-51	3	nanog
btg43	1.51024918045133e-54	0.587294	0.651	0.357	3.80114616227796e-50	3	btg4
s100a13	2.00531660186041e-54	0.584965	0.64	0.352	5.04718135522246e-50	3	s100a1
zpcx3	2.23953577002094e-54	0.597678	0.622	0.327	5.6366875795657e-50	3	zpcx
AL929032.13	3.14101776075215e-54	0.604219	0.607	0.305	7.90562760203708e-50	3	AL929032.1
ctss2.13	9.15710420397037e-54	0.509717	0.782	0.524	2.3047515570973e-49	3	ctss2.1
si:dkeyp-46h3.23	9.81623261892442e-54	0.572372	0.678	0.393	2.47064758785709e-49	3	si:dkeyp-46h3.2
spink2.13	1.66172879492485e-53	0.555234	0.718	0.425	4.18240520394636e-49	3	spink2.1
LOC1005351623	2.68221156443851e-53	0.599664	0.593	0.297	6.75085828653529e-49	3	LOC100535162
zgc:1362543	5.72045305643554e-53	0.589611	0.615	0.318	1.43978082977426e-48	3	zgc:136254
ccnb13	1.11013844265735e-52	0.571944	0.671	0.382	2.79410744632429e-48	3	ccnb1
gapdh3	6.93666371562531e-52	0.557545	0.682	0.409	1.74588889058573e-47	3	gapdh
si:dkey-203a12.2	2.37966758917238e-51	0.558903	0.496	0.236	5.98938535518797e-47	3	si:dkey-203a12.2
zp3b3	6.40406422666139e-51	0.572947	0.675	0.376	1.61183892520841e-46	3	zp3b
tuba4l3	1.24202879651454e-50	0.561591	0.678	0.393	3.12606227794744e-46	3	tuba4l
zgc:1734433	6.40198750741644e-50	0.575223	0.604	0.319	1.61131623574164e-45	3	zgc:173443
kpna73	3.73040815688609e-49	0.574702	0.598	0.317	9.38906429006661e-45	3	kpna7
LOC1005374993	1.29499705829662e-48	0.571145	0.593	0.311	3.25937809602676e-44	3	LOC100537499
thy13	3.17269348032838e-48	0.534406	0.711	0.44	7.9853522206385e-44	3	thy1
cth13	3.67426604270845e-48	0.552289	0.642	0.369	9.24776020289289e-44	3	cth1
gtf3ab3	9.13128119698186e-48	0.565237	0.589	0.309	2.29825216446837e-43	3	gtf3ab
si:ch211-132b12.83	6.693772450288e-47	0.561221	0.609	0.331	1.68475558801299e-42	3	si:ch211-132b12.8
ccnb23	2.64350676912737e-46	0.549432	0.653	0.373	6.65344218721668e-42	3	ccnb2
si:dkeyp-46h3.63	4.58003681692233e-45	0.540642	0.678	0.4	1.15274946645118e-40	3	si:dkeyp-46h3.6
si:dkey-90l23.23	5.78592053808795e-45	0.548942	0.593	0.335	1.45625834023136e-40	3	si:dkey-90l23.2
uchl13	1.94131478599325e-44	0.543945	0.595	0.334	4.88609518486641e-40	3	uchl1
zgc:1715173	1.30610300677376e-42	0.531728	0.638	0.378	3.28733065774888e-38	3	zgc:171517
zp3a.13	2.17146745303638e-42	0.530292	0.615	0.372	5.46536643254727e-38	3	zp3a.1
avd3	2.54802041686323e-41	0.538452	0.5	0.256	6.41311258720307e-37	3	avd
si:ch73-14h10.23	3.61082656498446e-41	0.536511	0.509	0.262	9.08808938140939e-37	3	si:ch73-14h10.2
wu:fi42e033	5.44019723312396e-41	0.529092	0.587	0.341	1.36924324160497e-36	3	wu:fi42e03
spink2.2	6.98066866466242e-39	0.466567	0.315	0.124	1.75696449620888e-34	3	spink2.2
hnrnpabb3	2.03638738840824e-38	0.407027	0.749	0.591	5.12538341788469e-34	3	hnrnpabb
si:ch211-226l4.63	1.82379020630511e-37	0.509372	0.515	0.284	4.59029757024932e-33	3	si:ch211-226l4.6
si:ch211-146l10.83	3.96609607792733e-37	0.513081	0.538	0.297	9.98226721853529e-33	3	si:ch211-146l10.8
ccna23	8.81755479261657e-37	0.512825	0.502	0.275	2.21929036575366e-32	3	ccna2
lsm14b3	1.76487638018282e-36	0.506869	0.518	0.291	4.44201736128215e-32	3	lsm14b
si:dkey-152b24.63	1.82287723122444e-35	0.501189	0.522	0.289	4.5879997032688e-31	3	si:dkey-152b24.6
si:dkeyp-98a7.73	2.13112301948532e-35	0.495879	0.396	0.188	5.3638235277426e-31	3	si:dkeyp-98a7.7
zgc:1714743	1.33698159288611e-34	0.494803	0.524	0.296	3.36504897113506e-30	3	zgc:171474
si:dkey-37o8.13	1.9611164428555e-34	0.492481	0.515	0.299	4.93593397502302e-30	3	si:dkey-37o8.1
birc5b3	7.01423669374539e-34	0.496385	0.458	0.252	1.76541323344878e-29	3	birc5b
slbp4	1.4384434355656e-33	0.495951	0.429	0.226	3.62041828297505e-29	3	slbp
si:ch211-250e5.163	2.2557725973733e-33	0.478761	0.549	0.339	5.67755405032886e-29	3	si:ch211-250e5.16
cpeb1b3	2.55523758420869e-33	0.489628	0.475	0.263	6.43127747569486e-29	3	cpeb1b
zgc:554613	1.59197797539847e-32	0.485857	0.495	0.28	4.0068493662804e-28	3	zgc:55461
pabpn1l3	1.87924050122239e-32	0.491458	0.487	0.276	4.72986041752663e-28	3	pabpn1l
gmnn3	1.96514441503256e-32	0.484297	0.507	0.295	4.94607197819544e-28	3	gmnn
LOC1018854773	5.96548101977666e-32	0.482837	0.482	0.272	1.50145191786759e-27	3	LOC101885477
LOC1005368603	3.84754973782892e-31	0.462633	0.535	0.344	9.68389793514162e-27	3	LOC100536860
si:dkey-241l7.33	5.79129744872697e-31	0.477396	0.545	0.358	1.45761165487009e-26	3	si:dkey-241l7.3
nasp3	5.25270835239014e-30	0.46221	0.538	0.332	1.32205416521307e-25	3	nasp
zmp:0000001323	1.36731023217539e-29	0.412103	0.309	0.138	3.44138312336224e-25	3	zmp:0000001323
BX322787.1	2.17164745893458e-29	0.429274	0.296	0.13	5.46581948939243e-25	3	BX322787.1
h3f3a3	5.94379860039052e-29	0.400316	0.644	0.501	1.49599466973229e-24	3	h3f3a
si:ch1073-263o8.23	6.03675706912665e-29	0.461057	0.449	0.257	1.51939138672849e-24	3	si:ch1073-263o8.2
si:ch211-14a17.10	7.63008415245857e-28	0.345086	0.222	0.084	1.9204158803323e-23	3	si:ch211-14a17.10
crp33	8.70355876166065e-28	0.45277	0.396	0.212	2.19059870472237e-23	3	crp3
ca15b3	9.37919218000584e-28	0.452537	0.435	0.242	2.36064887978567e-23	3	ca15b
elovl7b3	1.10938940601546e-27	0.457149	0.427	0.242	2.79222219600032e-23	3	elovl7b
arhgef10la3	2.49019157014165e-27	0.449155	0.462	0.268	6.26756316288952e-23	3	arhgef10la
pigrl2.33	4.37056617337486e-27	0.447683	0.378	0.197	1.10002780017672e-22	3	pigrl2.3
hsd17b12a3	5.98634098330338e-27	0.433295	0.325	0.159	1.50670216208763e-22	3	hsd17b12a
map1lc3c3	1.88381392271488e-26	0.447968	0.364	0.196	4.74137126208108e-22	3	map1lc3c
si:ch211-251f6.63	3.42122275335805e-26	0.437211	0.511	0.325	8.61087554792689e-22	3	si:ch211-251f6.6
slc16a33	6.14397024577306e-26	0.436872	0.424	0.243	1.54637587115862e-21	3	slc16a3
buc3	8.75241088883943e-26	0.433354	0.34	0.173	2.202894296612e-21	3	buc
si:dkey-208k4.23	1.28585852451608e-25	0.433724	0.478	0.289	3.23637732035452e-21	3	si:dkey-208k4.2
si:ch73-359m17.2	1.68476411226422e-25	0.412135	0.353	0.183	4.24038279415782e-21	3	si:ch73-359m17.2
zgc:925913	7.61362889739085e-25	0.422501	0.373	0.2	1.9162742571843e-20	3	zgc:92591
si:dkey-203a12.9	8.43837800070176e-25	0.401425	0.285	0.134	2.12385535899663e-20	3	si:dkey-203a12.9
spink2.4	1.97266471527215e-24	0.311752	0.184	0.067	4.96499982186847e-20	3	spink2.4
si:dkey-19b23.113	2.23911213262157e-24	0.43019	0.451	0.273	5.63562132659523e-20	3	si:dkey-19b23.11
haus63	2.87562230177525e-24	0.420324	0.376	0.203	7.23765377133813e-20	3	haus6
si:ch211-145c1.13	3.24832708707335e-24	0.430127	0.404	0.228	8.1757144454549e-20	3	si:ch211-145c1.1
si:dkeyp-46h3.53	3.62001330194965e-24	0.427122	0.458	0.284	9.11121147967709e-20	3	si:dkeyp-46h3.5
mibp3	7.95196623864413e-24	0.432707	0.376	0.217	2.00143038260434e-19	3	mibp
rbpms2b3	2.2246401241543e-23	0.420966	0.38	0.215	5.59919672848395e-19	3	rbpms2b
elavl23	3.04207566851958e-23	0.423416	0.382	0.218	7.65660025009694e-19	3	elavl2
si:ch73-90k17.13	4.90182490159963e-23	0.419405	0.415	0.243	1.23374030948361e-18	3	si:ch73-90k17.1
zgc:562313	1.01040913757834e-22	0.416074	0.387	0.222	2.54309875837092e-18	3	zgc:56231
retsatl3	1.18813405075292e-22	0.423611	0.353	0.198	2.99041459234003e-18	3	retsatl
gyg1a3	1.95458164751433e-22	0.407225	0.513	0.365	4.91948654862882e-18	3	gyg1a
gdf33	2.55371930668719e-22	0.413937	0.38	0.218	6.427456123001e-18	3	gdf3
org3	8.10848614965844e-22	0.41782	0.393	0.235	2.04082487900753e-17	3	org
zgc:1719772	2.84043074421223e-20	0.407511	0.376	0.225	7.14908014010777e-16	3	zgc:171977
zglp13	8.62132590887306e-20	0.390818	0.338	0.194	2.16990151800426e-15	3	zglp1
zgc:1134243	2.72086285731419e-19	0.374713	0.295	0.157	6.84813972557408e-15	3	zgc:113424
ypel32	7.26882193124684e-19	0.36975	0.244	0.123	1.82948979187552e-14	3	ypel3
BX001030.13	1.12212261375372e-18	0.355343	0.24	0.118	2.82427040655673e-14	3	BX001030.1
sybu3	1.32973335743126e-18	0.372871	0.298	0.162	3.34680588731874e-14	3	sybu
zgc:566993	1.54370160403293e-18	0.376965	0.398	0.247	3.88534256719049e-14	3	zgc:56699
bmb2	1.71650379266289e-18	0.329955	0.191	0.085	4.32026839575324e-14	3	bmb
gbgt1l43	1.93783579491723e-18	0.367139	0.276	0.146	4.87733891222717e-14	3	gbgt1l4
zgc:1138863	6.01003536826578e-18	0.355999	0.264	0.138	1.51266580183881e-13	3	zgc:113886
CDPF13	1.02122481399667e-17	0.386718	0.395	0.265	2.57032073434822e-13	3	CDPF1
CR847984.13	1.20513810864249e-17	0.364331	0.289	0.16	3.03321210564227e-13	3	CR847984.1
cldn7b3	1.29873013800308e-17	0.364033	0.282	0.156	3.26877388433995e-13	3	cldn7b
si:ch73-160p18.33	1.33533533416201e-17	0.380321	0.375	0.236	3.36090550255237e-13	3	si:ch73-160p18.3
snu13b3	1.73341272048999e-17	0.350698	0.511	0.389	4.36282647620125e-13	3	snu13b
si:ch211-146l10.73	2.20644116801386e-17	0.367775	0.318	0.185	5.55339177577409e-13	3	si:ch211-146l10.7
zgc:1717503	3.30680386237767e-17	0.368739	0.298	0.171	8.32289464121836e-13	3	zgc:171750
zgc:922872	3.38005891151757e-17	0.351088	0.245	0.129	8.50727027439858e-13	3	zgc:92287
zgc:1738563	4.7039570446419e-17	0.372185	0.349	0.216	1.18393894856592e-12	3	zgc:173856
zgc:1629453	6.96290769324317e-17	0.352999	0.285	0.158	1.75249423731237e-12	3	zgc:162945
elovl7a3	1.65785999753842e-16	0.352934	0.309	0.179	4.17266782780445e-12	3	elovl7a
larp6a3	1.98668458541803e-16	0.370939	0.375	0.246	5.00028643303865e-12	3	larp6a
tph1a3	2.56673644599893e-16	0.341146	0.256	0.138	6.4602189609347e-12	3	tph1a
zgc:1118682	2.63939237160727e-16	0.342947	0.264	0.144	6.64308666009833e-12	3	zgc:111868
kpna23	3.63520309254837e-16	0.348924	0.275	0.154	9.149442663635e-12	3	kpna2
AL929192.13	4.12191883671891e-16	0.335051	0.289	0.16	1.03744575201378e-11	3	AL929192.1
si:ch211-226h8.61	6.1433694714154e-16	0.307387	0.167	0.075	1.54622466226054e-11	3	si:ch211-226h8.6
nfr3	7.84033860388018e-16	0.324525	0.213	0.108	1.9733348232106e-11	3	nfr
CR383662.23	1.17280498278184e-15	0.292575	0.182	0.084	2.95183286116362e-11	3	CR383662.2
gstp13	1.17304448908331e-15	0.344084	0.467	0.363	2.95243567457379e-11	3	gstp1
mkrn43	1.20833843840516e-15	0.348026	0.358	0.224	3.04126701562194e-11	3	mkrn4
si:ch73-78o10.13	1.38651210344734e-15	0.328513	0.244	0.13	3.4897123131666e-11	3	si:ch73-78o10.1
rasl11b3	2.78593019174932e-15	0.327504	0.244	0.131	7.01190769961385e-11	3	rasl11b
cdca7a3	2.86121973435138e-15	0.356568	0.344	0.219	7.20140394938898e-11	3	cdca7a
sox19b3	1.13483314947475e-14	0.300395	0.193	0.095	2.85626155391301e-10	3	sox19b
rdh10b3	1.34611371751891e-14	0.341732	0.291	0.175	3.38803361562334e-10	3	rdh10b
pou5f33	1.67624919344982e-14	0.326493	0.256	0.143	4.21895159499386e-10	3	pou5f3
si:dkey-46g23.23	1.80068630168456e-14	0.329953	0.251	0.142	4.53214735270988e-10	3	si:dkey-46g23.2
zp3c3	2.0931980253768e-14	0.336191	0.305	0.186	5.26837011007086e-10	3	zp3c
mad2l13	2.70338695620052e-14	0.332561	0.3	0.183	6.80415463006108e-10	3	mad2l1
CT009596.12	2.74414686651175e-14	0.300173	0.178	0.088	6.90674324832342e-10	3	CT009596.1
ctsla3	3.10906195538271e-14	0.317455	0.48	0.384	7.82519803550275e-10	3	ctsla
zp2l13	3.34946474804464e-14	0.334392	0.273	0.161	8.43026782435356e-10	3	zp2l1
cdca83	4.27215023806854e-14	0.335645	0.273	0.162	1.07525749341947e-09	3	cdca8
ctsba3	4.58899626687844e-14	0.320675	0.485	0.374	1.15500447041063e-09	3	ctsba
BX284697.13	6.17018045463723e-14	0.307171	0.211	0.111	1.55297271862764e-09	3	BX284697.1
si:ch1073-190k2.13	1.26056449719696e-13	0.330948	0.3	0.185	3.17271478299503e-09	3	si:ch1073-190k2.1
zgc:1628793	1.42746792970704e-13	0.324203	0.295	0.178	3.59279403227966e-09	3	zgc:162879
h2afva3	1.97948736773267e-13	0.334097	0.42	0.321	4.98217175584636e-09	3	h2afva
si:dkey-68o6.53	2.15499361832741e-13	0.320667	0.218	0.12	5.42390343796825e-09	3	si:dkey-68o6.5
cx43.42	2.49796016427252e-13	0.315224	0.218	0.121	6.28711593745751e-09	3	cx43.4
inka1b3	2.67935321379406e-13	0.319661	0.298	0.181	6.74366410379827e-09	3	inka1b
dynll13	2.68326303941387e-13	0.29016	0.529	0.453	6.75350474390078e-09	3	dynll1
zgc:1034823	2.91560091478722e-13	0.322076	0.3	0.186	7.33827594242795e-09	3	zgc:103482
pabpc1l3	2.93584332488317e-13	0.316595	0.242	0.139	7.38922406439844e-09	3	pabpc1l
rcc13	2.97184142627266e-13	0.326699	0.315	0.199	7.47982768578565e-09	3	rcc1
tent5c2	3.39562830657909e-13	0.321906	0.238	0.137	8.5464568848289e-09	3	tent5c
yrdc2	3.9606507633172e-13	0.310906	0.218	0.12	9.96856190619306e-09	3	yrdc
cdc203	4.5579405903161e-13	0.312977	0.255	0.15	1.14718806717666e-08	3	cdc20
CABZ01059627.23	5.10883430906817e-13	0.309087	0.231	0.131	1.28584250724937e-08	3	CABZ01059627.2
sinup3	5.72504500971192e-13	0.319853	0.315	0.2	1.44093657849439e-08	3	sinup
fdx13	6.62266430528854e-13	0.338467	0.324	0.218	1.66685837899807e-08	3	fdx1
zgc:1737423	9.11810962523026e-13	0.313581	0.258	0.153	2.2949370115742e-08	3	zgc:173742
degs23	1.11387577762441e-12	0.285886	0.196	0.104	2.80351394470287e-08	3	degs2
pttg1ipb	1.12838688477276e-12	0.304283	0.204	0.111	2.84003695028456e-08	3	pttg1ipb
ddx39ab3	1.29146876020977e-12	0.335034	0.385	0.287	3.25049772257198e-08	3	ddx39ab
si:dkey-216e24.32	1.56620735160896e-12	0.297959	0.216	0.121	3.9419872832646e-08	3	si:dkey-216e24.3
mcm3l2	3.13888698702914e-12	0.265288	0.169	0.085	7.90026465765363e-08	3	mcm3l
CU467646.23	3.64118745711472e-12	0.287681	0.22	0.123	9.16450471081205e-08	3	CU467646.2
znf395a2	3.83372512934989e-12	0.282897	0.18	0.095	9.64910277806073e-08	3	znf395a
dynll2a2	4.61159775170541e-12	0.296258	0.231	0.134	1.16069303812673e-07	3	dynll2a
larp6b3	4.75587352453384e-12	0.305144	0.304	0.193	1.19700580738992e-07	3	larp6b
BX537276.13	5.06181738994386e-12	0.282146	0.215	0.119	1.27400881887497e-07	3	BX537276.1
zgc:1532841	6.32159898372412e-12	0.282412	0.184	0.098	1.59108324821352e-07	3	zgc:153284
zgc:868392	6.89425701946808e-12	0.287574	0.196	0.107	1.73521554922992e-07	3	zgc:86839
BX005461.11	8.59705197963146e-12	0.257443	0.156	0.077	2.16379201275344e-07	3	BX005461.1
patl23	1.49212241480589e-11	0.299806	0.273	0.171	3.75552290582495e-07	3	patl2
prdx13	2.43524900884497e-11	0.304328	0.262	0.164	6.1292782303619e-07	3	prdx1
LOC1018838973	2.58751639300368e-11	0.289048	0.262	0.162	6.51252000955096e-07	3	LOC101883897
dazl1	3.57294878132656e-11	0.266661	0.191	0.104	8.99275478772083e-07	3	dazl
zgc:1655393	4.97069502888818e-11	0.282192	0.205	0.118	1.25107423182087e-06	3	zgc:165539
tacc31	5.51300060448308e-11	0.271229	0.173	0.093	1.38756712214235e-06	3	tacc3
tac3b3	5.91212887332597e-11	0.274845	0.207	0.118	1.48802371612741e-06	3	tac3b
dctpp13	7.12610283762011e-11	0.299777	0.267	0.173	1.7935688232006e-06	3	dctpp1
si:dkeyp-114g9.13	7.29021407159583e-11	0.268658	0.185	0.102	1.83487397967995e-06	3	si:dkeyp-114g9.1
pttg13	8.69662804104427e-11	0.29434	0.249	0.156	2.18885431165043e-06	3	pttg1
plk13	1.03864842448309e-10	0.285644	0.273	0.175	2.6141742195815e-06	3	plk1
pif12	1.26731231905414e-10	0.267123	0.187	0.105	3.18969837582737e-06	3	pif1
zgc:1141233	1.28801416078228e-10	0.258972	0.184	0.101	3.24180284127292e-06	3	zgc:114123
prrg22	1.49869063012364e-10	0.25786	0.164	0.087	3.77205444695818e-06	3	prrg2
hspa53	1.5479795298863e-10	0.29564	0.396	0.313	3.89610967877083e-06	3	hspa5
faub3	1.66200070153589e-10	0.308453	0.291	0.198	4.18308956569568e-06	3	faub
si:ch211-226h8.81	2.15085455949421e-10	0.272551	0.173	0.095	5.41348584079097e-06	3	si:ch211-226h8.8
mos2	2.2034293021882e-10	0.277011	0.224	0.134	5.54581121067748e-06	3	mos
nanos33	2.31549099438563e-10	0.259896	0.182	0.101	5.82785928376918e-06	3	nanos3
rbm4.33	2.66743055619787e-10	0.256397	0.502	0.444	6.71365596689442e-06	3	rbm4.3
zgc:1526522	4.72384430748007e-10	0.261865	0.195	0.112	1.18894437374966e-05	3	zgc:152652
fbxo321	7.82023567387231e-10	0.263829	0.18	0.102	1.96827511675692e-05	3	fbxo32
zgc:660243	8.94447851097218e-10	0.267719	0.227	0.14	2.25123579642659e-05	3	zgc:66024
si:ch211-69g19.23	1.183496079094e-09	0.264145	0.202	0.12	2.97874128147169e-05	3	si:ch211-69g19.2
chia.43	1.19282796571074e-09	0.26948	0.233	0.145	3.00222870689736e-05	3	chia.4
si:dkey-188i13.113	1.32723582075226e-09	0.287178	0.398	0.315	3.34051983725137e-05	3	si:dkey-188i13.11
eif4a1a3	1.44740242430154e-09	0.254424	0.469	0.425	3.64296716172455e-05	3	eif4a1a
parn3	1.6210320949178e-09	0.282044	0.229	0.146	4.07997567969862e-05	3	parn
cox173	2.05121834923308e-09	0.266233	0.44	0.376	5.16271146318475e-05	3	cox17
si:ch73-340n8.41	2.2242335027238e-09	0.275039	0.205	0.126	5.59817330300553e-05	3	si:ch73-340n8.4
si:dkey-42i9.83	3.1832529325638e-09	0.254479	0.207	0.125	8.01192930596983e-05	3	si:dkey-42i9.8
zgc:1630302	3.86979847916411e-09	0.25908	0.202	0.122	9.73989579220816e-05	3	zgc:163030
g3bp13	4.08753151669331e-09	0.297436	0.289	0.209	0.000102879	3	g3bp1
cx44.23	4.14418894014155e-09	0.253231	0.193	0.115	0.000104305	3	cx44.2
si:ch211-210c8.71	4.42844446094016e-09	0.279997	0.202	0.126	0.00011146	3	si:ch211-210c8.7
rnf42	4.75544169669082e-09	0.270523	0.211	0.132	0.00011969	3	rnf4
tram23	5.89262311155757e-09	0.273709	0.209	0.131	0.000148311	3	tram2
cstf11	9.84942463466169e-09	0.253347	0.164	0.095	0.0002479	3	cstf1
aurkb1	1.14469583586104e-08	0.259078	0.202	0.126	0.000288108	3	aurkb
f11r.12	1.20425944447968e-08	0.286114	0.255	0.176	0.0003031	3	f11r.1
ankrd223	1.48244802671067e-08	0.258885	0.222	0.141	0.000373117	3	ankrd22
zc3h11a3	1.48778601119826e-08	0.282969	0.295	0.216	0.000374461	3	zc3h11a
marcksb2	2.89560364752412e-08	0.274131	0.251	0.175	0.000728794	3	marcksb
chchd102	1.08719445293786e-07	0.259197	0.224	0.15	0.00273636	3	chchd10
BX957362.12	1.53180805546752e-07	0.254314	0.2	0.132	0.00385541	3	BX957362.1
snrpb22	1.57783452704881e-07	0.256785	0.218	0.148	0.00397125	3	snrpb2
hprt11	2.53017361686013e-07	0.252249	0.184	0.119	0.00636819	3	hprt1
ddx193	2.6247584944059e-07	0.253945	0.22	0.15	0.00660625	3	ddx19
cbx3a2	3.99356856733738e-07	0.256534	0.351	0.296	0.0100514	3	cbx3a
zgc:1102392	4.86378300610101e-07	0.26689	0.278	0.213	0.0122417	3	zgc:110239
selenoh2	6.52697010233787e-07	0.257038	0.307	0.244	0.0164277	3	selenoh
zgc:566763	8.81926629510699e-07	0.254872	0.355	0.295	0.0221972	3	zgc:56676
drap1	1.73282952132478e-05	0.256011	0.264	0.217	0.436136	3	drap1
hbba13	2.51335052928978e-132	0.951829	0.879	0.336	6.32585194716946e-128	4	hbba1
si:ch211-5k11.83	2.65966887420281e-123	0.889511	0.837	0.341	6.69412058948105e-119	4	si:ch211-5k11.8
hbaa13	1.43883074887077e-107	0.883984	0.729	0.265	3.62139311183283e-103	4	hbaa1
si:dkey-240e12.64	1.63089911607273e-98	0.733317	0.976	0.554	4.10480998524345e-94	4	si:dkey-240e12.6
zgc:1534994	1.16664311301778e-97	0.77438	0.963	0.496	2.93632405115446e-93	4	zgc:153499
h1m4	7.550168895886e-92	0.689757	0.976	0.588	1.90030200940555e-87	4	h1m
h2af1al4	1.40031936394207e-90	0.702301	0.991	0.578	3.52446380710579e-86	4	h2af1al
cldnd4	1.75451986161481e-89	0.696584	0.987	0.591	4.41595103969832e-85	4	cldnd
si:dkey-241l7.24	6.11756250693229e-89	0.670341	0.993	0.629	1.53972930736979e-84	4	si:dkey-241l7.2
mt24	3.14209589251693e-87	0.708694	0.943	0.52	7.90834115187585e-83	4	mt2
si:dkey-241l7.54	2.7053645926453e-86	0.678606	0.958	0.571	6.80913214322897e-82	4	si:dkey-241l7.5
tmsb54	3.70503700160812e-86	0.731525	0.903	0.474	9.32520762934747e-82	4	tmsb5
zp34	8.24252946176897e-85	0.687194	0.965	0.571	2.07456224023263e-80	4	zp3
zgc:1717764	1.1295463152362e-84	0.714811	0.883	0.482	2.842955120818e-80	4	zgc:171776
zp2.24	2.05784027530987e-81	0.692672	0.919	0.516	5.17937818892741e-77	4	zp2.2
si:ch211-226h8.144	2.06305782840781e-81	0.680118	0.943	0.554	5.19251024831961e-77	4	si:ch211-226h8.14
si:ch73-189n23.14	2.93220315003893e-81	0.708508	0.936	0.51	7.38006210833298e-77	4	si:ch73-189n23.1
crp24	8.19096203721882e-81	0.713225	0.899	0.475	2.0615832351476e-76	4	crp2
cldng4	1.64595085596967e-78	0.688302	0.89	0.501	4.14269370939007e-74	4	cldng
si:dkeyp-98a7.94	7.6361645305358e-77	0.691851	0.907	0.498	1.92194625069056e-72	4	si:dkeyp-98a7.9
zp2.54	6.10702899030948e-76	0.672717	0.945	0.55	1.53707812657099e-71	4	zp2.5
zp3.24	7.33300731359028e-76	0.664632	0.923	0.545	1.84564461075754e-71	4	zp3.2
zp2.34	8.48691544124161e-76	0.684436	0.901	0.506	2.1360717474061e-71	4	zp2.3
zp2.14	2.00060716490047e-75	0.680108	0.921	0.522	5.03532817333799e-71	4	zp2.1
acp5a4	9.74108633505105e-75	0.66157	0.907	0.527	2.451734019669e-70	4	acp5a
zgc:1751354	1.80999749801476e-74	0.69678	0.872	0.466	4.55558270275335e-70	4	zgc:175135
si:ch211-12h2.84	2.42982100651177e-72	0.641585	0.888	0.536	6.11561649128948e-68	4	si:ch211-12h2.8
zgc:771184	1.27449489982539e-70	0.671927	0.808	0.445	3.20777621337053e-66	4	zgc:77118
zgc:1717794	1.4311552398487e-70	0.65839	0.868	0.5	3.60207462317518e-66	4	zgc:171779
CR790368.14	2.10500872141168e-68	0.647534	0.883	0.508	5.29809645092106e-64	4	CR790368.1
si:dkey-241l7.44	5.1299395755598e-68	0.600705	0.934	0.598	1.29115449177265e-63	4	si:dkey-241l7.4
si:dkey-229d11.34	1.20980821091252e-66	0.684695	0.824	0.425	3.04496628604572e-62	4	si:dkey-229d11.3
si:zfos-1505d6.34	1.2352649422525e-66	0.656069	0.896	0.5	3.10903833315531e-62	4	si:zfos-1505d6.3
BX649337.14	6.8040000061987e-66	0.66821	0.802	0.425	1.71249876156015e-61	4	BX649337.1
zp2.64	4.53184596799264e-65	0.648456	0.859	0.489	1.14062031168407e-60	4	zp2.6
epcam4	1.09780128125725e-64	0.629459	0.839	0.494	2.76305604479637e-60	4	epcam
rrm24	4.19645652073656e-63	0.618746	0.824	0.488	1.05620614170418e-58	4	rrm2
zar1l4	1.38191508249239e-62	0.661704	0.727	0.387	3.47814207112509e-58	4	zar1l
si:ch211-125e6.124	2.00248363636471e-62	0.646993	0.87	0.488	5.04005106436633e-58	4	si:ch211-125e6.12
ccna14	1.47428676054809e-61	0.63358	0.815	0.465	3.71063234762348e-57	4	ccna1
CU571163.14	6.0409035439317e-59	0.652305	0.727	0.391	1.52043501297217e-54	4	CU571163.1
lamp24	7.95336189604026e-59	0.580636	0.83	0.545	2.00178165561437e-54	4	lamp2
si:dkeyp-98a7.44	6.90164995769649e-58	0.631573	0.76	0.414	1.73707627785263e-53	4	si:dkeyp-98a7.4
zp3b4	1.57855359665671e-57	0.644372	0.714	0.377	3.97306154742528e-53	4	zp3b
si:dkeyp-98a7.84	1.79618006523152e-56	0.624973	0.793	0.447	4.5208056061812e-52	4	si:dkeyp-98a7.8
zar14	5.18296306798939e-56	0.62235	0.762	0.429	1.30449997458225e-51	4	zar1
si:ch211-226h8.44	1.49299169939164e-55	0.625974	0.778	0.431	3.75771080819881e-51	4	si:ch211-226h8.4
si:dkey-241l7.64	1.7096400236828e-54	0.584698	0.833	0.517	4.30299297560723e-50	4	si:dkey-241l7.6
mid1ip1l4	2.45267765036489e-54	0.558536	0.808	0.535	6.1731443782034e-50	4	mid1ip1l
tuba4l4	5.75469493177448e-54	0.616573	0.703	0.395	1.44839916737832e-49	4	tuba4l
LOC1104378214	2.09249611773413e-53	0.632754	0.736	0.405	5.26660347872504e-49	4	LOC110437821
npm2b4	5.63297460527769e-53	0.619025	0.694	0.386	1.41776337840234e-48	4	npm2b
zp3a.24	5.40337340303771e-52	0.583994	0.795	0.481	1.35997505181056e-47	4	zp3a.2
zgc:1952454	1.0012795030951e-50	0.609037	0.685	0.379	2.52012038134005e-46	4	zgc:195245
si:ch211-12h2.64	1.50132585626795e-50	0.579217	0.769	0.465	3.77868704764081e-46	4	si:ch211-12h2.6
si:dkeyp-20e4.84	1.80135407533481e-50	0.619354	0.731	0.397	4.53382807221018e-46	4	si:dkeyp-20e4.8
spink2.14	8.71296765826253e-50	0.574643	0.72	0.427	2.1929668299081e-45	4	spink2.1
slbp24	1.32037200535196e-49	0.602071	0.696	0.387	3.32324430027035e-45	4	slbp2
si:dkey-90l23.14	4.60971945576385e-49	0.588927	0.753	0.438	1.1602202898212e-44	4	si:dkey-90l23.1
thy14	1.865818457287e-48	0.571812	0.731	0.441	4.69607847514564e-44	4	thy1
si:ch211-14a17.74	4.22321718304134e-48	0.591085	0.687	0.399	1.06294153279968e-43	4	si:ch211-14a17.7
qdprb24	1.00597672670703e-47	0.585149	0.714	0.424	2.53194282344891e-43	4	qdprb2
siva14	2.9404836990242e-47	0.57318	0.711	0.419	7.400903422074e-43	4	siva1
cth14	5.72390806862726e-45	0.576833	0.654	0.371	1.44065042179279e-40	4	cth1
AL929032.14	9.02849742508201e-45	0.600309	0.581	0.309	2.27238251691889e-40	4	AL929032.1
btg44	1.87572589809743e-44	0.578718	0.641	0.36	4.72101451292142e-40	4	btg4
gapdh4	7.93772919999214e-43	0.555305	0.676	0.412	1.99784706234602e-38	4	gapdh
si:dkeyp-46h3.84	1.07106991204868e-42	0.581483	0.623	0.343	2.69577586163533e-38	4	si:dkeyp-46h3.8
si:dkey-229d11.54	1.22051453819108e-42	0.566866	0.659	0.381	3.07191304117313e-38	4	si:dkey-229d11.5
nanog4	1.61328277332618e-42	0.564254	0.628	0.351	4.06047141218466e-38	4	nanog
zgc:1362544	1.08659297573942e-41	0.569125	0.601	0.322	2.73484586063855e-37	4	zgc:136254
zgc:1715174	1.32774904127351e-41	0.564195	0.648	0.38	3.3418115619813e-37	4	zgc:171517
zgc:1734434	2.44914089673373e-41	0.564366	0.601	0.322	6.16424272298912e-37	4	zgc:173443
ccnb24	3.0222403649294e-41	0.558761	0.645	0.376	7.60667677449081e-37	4	ccnb2
si:dkeyp-50f7.24	3.52065145444023e-41	0.54613	0.665	0.394	8.86112764568062e-37	4	si:dkeyp-50f7.2
LOC1005374994	4.64346978416826e-41	0.575394	0.588	0.314	1.16871490997731e-36	4	LOC100537499
LOC1005351624	6.37417534151365e-40	0.568762	0.577	0.3	1.60431619170557e-35	4	LOC100535162
gtf3ab4	1.108455780809e-39	0.562798	0.577	0.312	2.78987235471817e-35	4	gtf3ab
si:dkeyp-46h3.24	2.59212164221767e-39	0.541737	0.65	0.397	6.52411096129766e-35	4	si:dkeyp-46h3.2
si:dkeyp-46h3.64	4.65854494405084e-39	0.542659	0.674	0.402	1.17250917696816e-34	4	si:dkeyp-46h3.6
ctss2.14	7.74591968017151e-39	0.474772	0.749	0.528	1.94957052430237e-34	4	ctss2.1
si:ch211-132b12.84	1.56776455517403e-38	0.549325	0.588	0.335	3.94590660891753e-34	4	si:ch211-132b12.8
kpna74	5.97852961695193e-38	0.55114	0.579	0.321	1.50473611929063e-33	4	kpna7
si:dkeyp-75b4.101	1.0157155481481e-37	0.489142	0.667	0.43	2.55645446313395e-33	4	si:dkeyp-75b4.10
si:dkey-152b24.64	5.33320245443426e-37	0.547222	0.535	0.291	1.34231372575656e-32	4	si:dkey-152b24.6
haus64	2.89926870860394e-36	0.549374	0.421	0.203	7.29716941268525e-32	4	haus6
s100a14	1.14706404042582e-35	0.526465	0.612	0.356	2.88704548334776e-31	4	s100a1
si:dkey-90l23.24	3.02501635255491e-35	0.530424	0.584	0.338	7.61366365774545e-31	4	si:dkey-90l23.2
wu:fi42e034	7.96645072562057e-35	0.525424	0.579	0.343	2.00507598313144e-30	4	wu:fi42e03
zpcx4	9.78716583511893e-35	0.522352	0.577	0.332	2.46333176904108e-30	4	zpcx
si:dkey-208k4.24	9.99458628348805e-34	0.527688	0.515	0.289	2.51553742169111e-29	4	si:dkey-208k4.2
ccnb14	3.71244515296808e-32	0.495645	0.621	0.387	9.34385320550535e-28	4	ccnb1
hnrnpabb4	3.71081967819063e-31	0.394415	0.733	0.593	9.339762048038e-27	4	hnrnpabb
ca15b4	4.8889764046804e-30	0.505677	0.452	0.244	1.23050647129401e-25	4	ca15b
zgc:1719773	5.24454010814021e-30	0.520561	0.423	0.224	1.31999829981781e-25	4	zgc:171977
si:ch211-145c1.14	9.78530979844446e-30	0.51488	0.434	0.228	2.46286462317048e-25	4	si:ch211-145c1.1
gmnn4	2.383541902124e-29	0.498669	0.502	0.297	5.99913661345589e-25	4	gmnn
avd4	1.33439346405489e-28	0.491766	0.471	0.259	3.35853490967976e-24	4	avd
ccna24	2.33408974816106e-28	0.493048	0.476	0.279	5.87467048714658e-24	4	ccna2
zgc:1714744	3.54016955923935e-28	0.489022	0.507	0.298	8.91025276364951e-24	4	zgc:171474
pigrl2.34	5.66514531931278e-28	0.497066	0.388	0.198	1.42586042541783e-23	4	pigrl2.3
larp6b4	5.67688385791936e-28	0.496249	0.374	0.191	1.42881489819972e-23	4	larp6b
cpeb1b4	6.03390217991496e-28	0.486656	0.469	0.265	1.5186728396628e-23	4	cpeb1b
gdf34	1.00918919839652e-27	0.48766	0.412	0.218	2.54002829344421e-23	4	gdf3
lsm14b4	3.49429138052885e-27	0.482583	0.491	0.295	8.79478197565307e-23	4	lsm14b
zgc:925914	8.92518584588147e-26	0.474814	0.383	0.201	2.24638002554991e-21	4	zgc:92591
arhgef10la4	4.45759414744415e-25	0.477745	0.454	0.27	1.12193187097022e-20	4	arhgef10la
zglp14	6.07470325315106e-25	0.473342	0.366	0.194	1.52894206178559e-20	4	zglp1
si:ch211-250e5.164	6.8581312038607e-25	0.461455	0.524	0.342	1.7261230426997e-20	4	si:ch211-250e5.16
si:ch211-251f6.64	9.33315631492725e-25	0.457952	0.5	0.327	2.34906211290404e-20	4	si:ch211-251f6.6
nasp4	1.46418801019385e-24	0.454391	0.529	0.335	3.68521480285691e-20	4	nasp
si:dkey-37o8.14	2.09777816642757e-24	0.461867	0.491	0.302	5.27989786708155e-20	4	si:dkey-37o8.1
si:ch73-14h10.24	2.87439395891244e-24	0.460771	0.458	0.266	7.23456215518671e-20	4	si:ch73-14h10.2
uchl14	5.71839952143946e-24	0.44201	0.533	0.34	1.4392639755511e-19	4	uchl1
birc5b4	2.85283912223358e-23	0.452048	0.434	0.255	7.18031078674968e-19	4	birc5b
slbp5	6.17589215894733e-23	0.46263	0.396	0.23	1.55441029748545e-18	4	slbp
pabpn1l4	7.93268393765933e-23	0.447483	0.46	0.279	1.99657722026948e-18	4	pabpn1l
h3f3a4	1.53927329137787e-22	0.380555	0.619	0.503	3.87419694706897e-18	4	h3f3a
elovl7b4	1.85196473937584e-21	0.438883	0.416	0.244	4.66121005253506e-17	4	elovl7b
si:ch211-146l10.84	1.82757057059386e-20	0.42659	0.476	0.302	4.59981236912768e-16	4	si:ch211-146l10.8
zp3a.14	2.1923643757184e-20	0.412215	0.537	0.378	5.51796189724565e-16	4	zp3a.1
si:dkeyp-98a7.74	5.45318460716383e-20	0.425565	0.35	0.192	1.37251203377706e-15	4	si:dkeyp-98a7.7
zgc:554614	6.24395292166426e-20	0.418957	0.452	0.284	1.57154051085368e-15	4	zgc:55461
LOC1018854774	1.60831785775042e-19	0.420843	0.441	0.276	4.04797521617203e-15	4	LOC101885477
si:dkey-241l7.34	4.99127272783713e-19	0.406185	0.509	0.361	1.25625343286933e-14	4	si:dkey-241l7.3
mkrn44	5.22068936570703e-19	0.427057	0.374	0.225	1.3139953064548e-14	4	mkrn4
si:ch73-90k17.14	5.47567419507939e-19	0.413934	0.407	0.245	1.37817243815953e-14	4	si:ch73-90k17.1
si:dkeyp-46h3.54	8.0157241147025e-19	0.407794	0.447	0.286	2.01747760242947e-14	4	si:dkeyp-46h3.5
si:dkey-19b23.114	2.14710022900478e-18	0.411286	0.434	0.275	5.40403656638213e-14	4	si:dkey-19b23.11
si:ch211-146l10.74	4.49327925844036e-18	0.408769	0.326	0.186	1.13091345655685e-13	4	si:ch211-146l10.7
si:ch1073-263o8.24	5.35183261560242e-18	0.410023	0.412	0.26	1.34700275102097e-13	4	si:ch1073-263o8.2
si:ch211-226l4.64	5.73138497754253e-18	0.405884	0.452	0.289	1.44253228499768e-13	4	si:ch211-226l4.6
AL929192.14	6.11451222097552e-18	0.395944	0.302	0.161	1.53896158089733e-13	4	AL929192.1
org4	8.52137085747312e-18	0.413196	0.385	0.237	2.14474383111741e-13	4	org
zgc:562314	3.24638535304948e-17	0.393897	0.372	0.225	8.17082729509023e-13	4	zgc:56231
inka1b4	5.57612280826532e-17	0.398429	0.317	0.182	1.4034543496123e-12	4	inka1b
slc16a34	2.68746952750073e-16	0.38994	0.388	0.246	6.76409205376658e-12	4	slc16a3
LOC1018838974	3.26718178997578e-16	0.383494	0.291	0.161	8.22316984719003e-12	4	LOC101883897
elavl24	1.04735435342502e-15	0.38515	0.361	0.221	2.63608617213544e-11	4	elavl2
zgc:1655394	1.04759059789577e-15	0.360821	0.233	0.117	2.63668077584387e-11	4	zgc:165539
rbpms2b4	1.15719974363283e-15	0.389412	0.35	0.218	2.91255603474946e-11	4	rbpms2b
sinup4	1.33841918995057e-15	0.385449	0.333	0.2	3.36866725918659e-11	4	sinup
mibp4	1.59455368072216e-15	0.384436	0.35	0.22	4.01333215900961e-11	4	mibp
zgc:566994	1.94444937585184e-15	0.380161	0.385	0.249	4.8939846340815e-11	4	zgc:56699
cldn7b4	2.02493645275616e-15	0.372876	0.282	0.157	5.09656255794198e-11	4	cldn7b
tph1a4	2.28907780556512e-15	0.364284	0.26	0.139	5.76137992882686e-11	4	tph1a
zgc:1526523	2.66867633830307e-15	0.35336	0.225	0.111	6.71679147587499e-11	4	zgc:152652
zgc:1738564	2.75254407326955e-15	0.378628	0.352	0.217	6.92787817801213e-11	4	zgc:173856
rasl11b4	2.85780866753163e-15	0.359751	0.251	0.131	7.19281863531036e-11	4	rasl11b
si:dkey-203a12.21	6.06684365392192e-15	0.325876	0.383	0.243	1.52696387925561e-10	4	si:dkey-203a12.2
zgc:1717504	9.25448763933248e-15	0.377117	0.295	0.172	2.32926199394359e-10	4	zgc:171750
zgc:1628794	3.45761502925393e-14	0.365024	0.302	0.179	8.70247126712922e-10	4	zgc:162879
BX537276.14	5.87975609661293e-14	0.345571	0.227	0.119	1.47987581195651e-09	4	BX537276.1
si:dkey-68o6.54	8.53493118819754e-14	0.347702	0.229	0.12	2.14815683075744e-09	4	si:dkey-68o6.5
pabpc1l4	1.22584469304937e-13	0.344296	0.253	0.14	3.08532850793596e-09	4	pabpc1l
zp3c4	1.73199323331969e-13	0.3522	0.308	0.187	4.35925376894232e-09	4	zp3c
rbm4.34	3.64439456582763e-13	0.3119	0.515	0.444	9.17257668273157e-09	4	rbm4.3
rcc14	8.73321132700906e-13	0.352135	0.317	0.2	2.19806195889491e-08	4	rcc1
crp34	9.75877666566248e-13	0.350629	0.335	0.216	2.45618649898059e-08	4	crp3
si:ch73-15b2.52	1.01430839778721e-12	0.312635	0.187	0.093	2.55291280639063e-08	4	si:ch73-15b2.5
ddx39ab4	1.27755548649357e-12	0.356371	0.392	0.287	3.21547940395568e-08	4	ddx39ab
snu13b4	1.2881303819392e-12	0.325183	0.485	0.391	3.24209535830278e-08	4	snu13b
zgc:1034824	1.39582405831949e-12	0.344184	0.304	0.187	3.51314957238432e-08	4	zgc:103482
zgc:1737424	1.93924482806231e-12	0.340682	0.262	0.153	4.88088530775003e-08	4	zgc:173742
buc4	2.34876558971115e-12	0.342811	0.291	0.176	5.91160811274398e-08	4	buc
chia.44	2.57086769426445e-12	0.336239	0.251	0.145	6.4706168996942e-08	4	chia.4
pou5f34	3.08518570020648e-12	0.334767	0.251	0.145	7.76510388884969e-08	4	pou5f3
zgc:660244	3.150705284974e-12	0.328454	0.244	0.14	7.93001013175107e-08	4	zgc:66024
CR847984.14	3.24883318446363e-12	0.328119	0.273	0.162	8.1769882419765e-08	4	CR847984.1
si:ch73-78o10.14	3.82094152468589e-12	0.3197	0.236	0.131	9.61692772348193e-08	4	si:ch73-78o10.1
mos3	5.44749358967519e-12	0.339895	0.236	0.135	1.37107966158535e-07	4	mos
si:ch73-359m17.21	5.8994366253231e-12	0.311331	0.304	0.187	1.48482920422757e-07	4	si:ch73-359m17.2
CABZ01075618.1	6.48837027748265e-12	0.258397	0.128	0.054	1.63305791513961e-07	4	CABZ01075618.1
zgc:1141301	1.10086410534394e-11	0.278361	0.156	0.074	2.77076486674016e-07	4	zgc:114130
dynll2a3	1.38744406675468e-11	0.324867	0.233	0.135	3.49205797161485e-07	4	dynll2a
ankrd224	1.50564780291998e-11	0.329163	0.242	0.141	3.78956495516931e-07	4	ankrd22
LOC1005368604	1.63557981677478e-11	0.318533	0.449	0.35	4.11659084084045e-07	4	LOC100536860
kmt5ab1	1.84651194823274e-11	0.30051	0.174	0.088	4.64748592250699e-07	4	kmt5ab
retsatl4	1.85159761510371e-11	0.338023	0.311	0.202	4.66028603745454e-07	4	retsatl
zgc:566764	2.0990653184079e-11	0.348935	0.388	0.294	5.28313749990084e-07	4	zgc:56676
patl24	2.28337930137936e-11	0.330809	0.278	0.171	5.74703736364172e-07	4	patl2
CDPF14	2.36582931865277e-11	0.347828	0.368	0.267	5.95455581211717e-07	4	CDPF1
CU655961.42	2.57150082284966e-11	0.301299	0.172	0.087	6.4722104210303e-07	4	CU655961.4
si:ch73-160p18.34	3.32878516697425e-11	0.33598	0.348	0.239	8.3782193867575e-07	4	si:ch73-160p18.3
cdt12	3.38630877319354e-11	0.296658	0.17	0.086	8.52300055125082e-07	4	cdt1
lpcat43	5.4794943320903e-11	0.301276	0.196	0.105	1.37913392844381e-06	4	lpcat4
cdca7a4	5.85409835763113e-11	0.335439	0.322	0.221	1.47341801563218e-06	4	cdca7a
si:ch73-281n10.22	8.56269979466951e-11	0.308284	0.456	0.392	2.15514591132037e-06	4	si:ch73-281n10.2
tac3b4	1.03573046147859e-10	0.300942	0.211	0.119	2.60682999849547e-06	4	tac3b
nfr4	1.21393246484475e-10	0.298839	0.198	0.109	3.05534662076775e-06	4	nfr
tmem54a3	1.22849802351004e-10	0.308341	0.236	0.139	3.09200667537242e-06	4	tmem54a
si:ch211-202f5.3	1.31748412203136e-10	0.291339	0.172	0.089	3.31597578674073e-06	4	si:ch211-202f5.3
hsd17b12a4	1.34285817545805e-10	0.31505	0.264	0.164	3.37983974181036e-06	4	hsd17b12a
dynll14	1.36434839669564e-10	0.277936	0.513	0.455	3.43392847964324e-06	4	dynll1
map1lc3c4	1.64110348648852e-10	0.323925	0.304	0.2	4.13049336514294e-06	4	map1lc3c
snx10a2	2.07067864601729e-10	0.305396	0.216	0.125	5.21169108416091e-06	4	snx10a
elovl7a4	3.5001033132654e-10	0.308021	0.282	0.181	8.80941002915768e-06	4	elovl7a
dctpp14	5.16194639511018e-10	0.321835	0.267	0.174	1.29921028818528e-05	4	dctpp1
gyg1a4	5.94110992343951e-10	0.306155	0.447	0.37	1.49531795663049e-05	4	gyg1a
ypel33	6.73233683431639e-10	0.303509	0.214	0.126	1.69446185782909e-05	4	ypel3
zgc:1134244	1.11988841688571e-09	0.297325	0.256	0.16	2.81864715645965e-05	4	zgc:113424
oclna	1.46740706563101e-09	0.260144	0.152	0.078	3.69331684348669e-05	4	oclna
vstm2l3	1.65819588007446e-09	0.265594	0.174	0.094	4.17351321055941e-05	4	vstm2l
si:ch1073-190k2.14	1.79236368725275e-09	0.298583	0.286	0.187	4.51120016444645e-05	4	si:ch1073-190k2.1
si:ch211-157c3.42	1.97876107464786e-09	0.269255	0.165	0.088	4.9803437487812e-05	4	si:ch211-157c3.4
zgc:1138864	2.67457772714601e-09	0.292088	0.229	0.14	6.7316446814538e-05	4	zgc:113886
cx44.24	4.17285999097276e-09	0.276673	0.2	0.116	0.000105027	4	cx44.2
sybu4	6.33678494549581e-09	0.287602	0.258	0.165	0.000159491	4	sybu
ctsla4	6.44056577277115e-09	0.27598	0.458	0.386	0.000162103	4	ctsla
sox19b4	6.82086309475025e-09	0.260536	0.174	0.097	0.000171674	4	sox19b
phex1	6.84011396000526e-09	0.260917	0.159	0.085	0.000172159	4	phex
mad2l14	7.27717536956064e-09	0.300627	0.273	0.185	0.000183159	4	mad2l1
h2afx2	8.36514359101313e-09	0.294134	0.22	0.137	0.000210542	4	h2afx
rnf43	8.82322933073609e-09	0.295655	0.214	0.133	0.000222072	4	rnf4
dnd12	9.29177865559213e-09	0.274152	0.187	0.108	0.000233865	4	dnd1
zgc:1141234	1.05831089038582e-08	0.264012	0.181	0.102	0.000266366	4	zgc:114123
zgc:1017442	1.23954752040233e-08	0.28701	0.214	0.132	0.000311982	4	zgc:101744
cdc204	1.71365429830447e-08	0.280235	0.238	0.152	0.00043131	4	cdc20
cox174	1.91298897007754e-08	0.270148	0.427	0.378	0.00048148	4	cox17
zgc:922873	1.92332760306114e-08	0.27364	0.214	0.132	0.000484082	4	zgc:92287
snrpb23	2.05741483652021e-08	0.300893	0.229	0.148	0.000517831	4	snrpb2
aif1l1	2.1187683539211e-08	0.299162	0.269	0.187	0.000533273	4	aif1l
bzw1b2	2.2485363412611e-08	0.266479	0.452	0.403	0.000565934	4	bzw1b
si:dkey-42i9.84	2.69390750918057e-08	0.282127	0.205	0.126	0.00067803	4	si:dkey-42i9.8
zgc:1129802	2.95944867470515e-08	0.257516	0.163	0.091	0.000744864	4	zgc:112980
zgc:1630303	3.04991879620494e-08	0.266315	0.203	0.123	0.000767634	4	zgc:163030
si:dkey-46g23.24	3.63985691322206e-08	0.275979	0.225	0.144	0.000916116	4	si:dkey-46g23.2
cpm2	3.95788060321547e-08	0.26016	0.183	0.108	0.000996159	4	cpm
si:dkey-92i17.2	4.23634777330895e-08	0.270365	0.161	0.091	0.00106625	4	si:dkey-92i17.2
fbxo322	4.32128844357035e-08	0.266578	0.176	0.103	0.00108763	4	fbxo32
pttg14	7.1624579041022e-08	0.276181	0.238	0.158	0.00180272	4	pttg1
CABZ01059627.24	1.17774912488594e-07	0.266646	0.209	0.133	0.00296428	4	CABZ01059627.2
smn1	1.56670351731542e-07	0.255977	0.159	0.092	0.00394324	4	smn1
larp6a4	2.15716568253077e-07	0.277869	0.328	0.249	0.00542937	4	larp6a
pif13	2.2638346595601e-07	0.252098	0.176	0.106	0.00569785	4	pif1
si:dkey-203a12.91	3.39661812988172e-07	0.250438	0.216	0.139	0.00854895	4	si:dkey-203a12.9
zp2l14	4.22126106622162e-07	0.261004	0.24	0.163	0.0106245	4	zp2l1
si:dkey-188i13.114	5.00030579495717e-07	0.280974	0.379	0.316	0.0125853	4	si:dkey-188i13.11
CABZ01059627.13	5.08157737199574e-07	0.254606	0.209	0.136	0.0127898	4	CABZ01059627.1
tent5c3	5.4335875812219e-07	0.264611	0.209	0.139	0.0136758	4	tent5c
zgc:1629454	6.25586542907288e-07	0.259291	0.236	0.162	0.0157454	4	zgc:162945
zgc:868393	7.63894330489616e-07	0.257156	0.174	0.109	0.0192265	4	zgc:86839
BX284697.14	1.00236138173853e-06	0.250102	0.181	0.114	0.0252284	4	BX284697.1
cnih11	1.43909603288697e-06	0.258645	0.181	0.116	0.0362206	4	cnih1
aurkb2	2.3349822057617e-06	0.253082	0.192	0.128	0.0587692	4	aurkb
pcf111	4.55776797529843e-06	0.265453	0.295	0.239	0.114714	4	pcf11
aktip1	4.60663498781632e-06	0.264865	0.2	0.139	0.115944	4	aktip
fdx14	4.00062703407913e-05	0.251016	0.273	0.222	1	4	fdx1
anp32b2	4.02905887904096e-05	0.252088	0.3	0.257	1	4	anp32b
ccl36.1	0	1.92986	0.905	0.072	0	5	ccl36.1
XLOC-042595	0	1.81899	0.966	0.135	0	5	XLOC-042595
XLOC-000431	0	1.81196	0.99	0.252	0	5	XLOC-000431
ccl38.6	0	1.77196	0.893	0.081	0	5	ccl38.6
XLOC-013964	0	1.72791	0.968	0.145	0	5	XLOC-013964
XLOC-010899	0	1.69554	0.976	0.232	0	5	XLOC-010899
LOC103910871	0	1.65396	0.951	0.142	0	5	LOC103910871
si:ch211-214p16.1	0	1.59668	0.99	0.231	0	5	si:ch211-214p16.1
CR936442.1	0	1.5455	0.939	0.141	0	5	CR936442.1
dusp2	0	1.39574	0.881	0.153	0	5	dusp2
XLOC-028370	0	1.378	0.801	0.117	0	5	XLOC-028370
XLOC-025423	0	1.33195	0.837	0.145	0	5	XLOC-025423
XLOC-020301	0	1.31001	0.692	0.063	0	5	XLOC-020301
XLOC-026836	0	1.30381	0.636	0.058	0	5	XLOC-026836
ccl34b.4	0	1.29044	0.573	0.018	0	5	ccl34b.4
LOC100536213	0	1.22631	0.738	0.083	0	5	LOC100536213
CR753876.1	0	1.22626	0.716	0.093	0	5	CR753876.1
ccl32b.3	0	1.20088	0.575	0.011	0	5	ccl32b.3
LOC108190717	0	1.20059	0.682	0.075	0	5	LOC108190717
BX005105.1	0	1.09594	0.585	0.024	0	5	BX005105.1
XLOC-032002	0	1.04565	0.5	0.03	0	5	XLOC-032002
si:dkey-183i3.6	0	1.04153	0.505	0.029	0	5	si:dkey-183i3.6
si:ch73-223p23.2	0	0.891905	0.464	0.016	0	5	si:ch73-223p23.2
LOC101882070	0	0.887431	0.432	0.007	0	5	LOC101882070
si:dkey-109a10.2	0	0.880459	0.454	0.017	0	5	si:dkey-109a10.2
CR848749.2	0	0.82071	0.386	0.014	0	5	CR848749.2
LOC100004978	0	0.782269	0.364	0.003	0	5	LOC100004978
si:dkey-183p4.10	0	0.781963	0.4	0.022	0	5	si:dkey-183p4.10
LOC108185170	0	0.717731	0.337	0.003	0	5	LOC108185170
si:dkey-260g12.1	0	0.706699	0.376	0.021	0	5	si:dkey-260g12.1
FP016106.1	0	0.682453	0.337	0.014	0	5	FP016106.1
cxcr3.1	0	0.603816	0.301	0.011	0	5	cxcr3.1
si:ch211-93g21.1	2.00235937872583e-302	0.732296	0.371	0.023	5.03973832031504e-298	5	si:ch211-93g21.1
XLOC-043760	1.09682108195273e-290	0.881003	0.444	0.037	2.76058898116682e-286	5	XLOC-043760
si:ch73-285p12.4	1.18882684216079e-279	0.515218	0.252	0.009	2.9921582790345e-275	5	si:ch73-285p12.4
zgc:136605	8.07878246769812e-268	0.604106	0.277	0.013	2.03334875929494e-263	5	zgc:136605
si:rp71-81e14.2	2.24882361601566e-258	0.696917	0.347	0.024	5.66006415914983e-254	5	si:rp71-81e14.2
tnfsf14	1.90339218277759e-257	0.503159	0.231	0.008	4.79064778483292e-253	5	tnfsf14
faslg	5.24808216709753e-254	0.496348	0.233	0.009	1.32088980063678e-249	5	faslg
XLOC-023492	5.29754474968477e-246	0.984353	0.57	0.078	1.33333903804816e-241	5	XLOC-023492
c3a.5	5.72593177764875e-244	0.872961	0.485	0.053	1.44115976911641e-239	5	c3a.5
gzm3	1.31376762616433e-241	0.364707	0.165	0.003	3.306621738293e-237	5	gzm3
wasb	2.85815276197016e-241	1.07624	0.784	0.156	7.19368468660269e-237	5	wasb
si:ch211-119e14.1	1.31477548248227e-237	0.849215	0.495	0.059	3.30915841185963e-233	5	si:ch211-119e14.1
si:ch211-167j9.5	1.27370110952424e-235	0.577635	0.291	0.018	3.20577832256156e-231	5	si:ch211-167j9.5
gpr183a	7.72056109217364e-232	0.821701	0.454	0.051	1.94318802128918e-227	5	gpr183a
FP236356.1	9.31547519835032e-226	0.752569	0.391	0.037	2.34461195267279e-221	5	FP236356.1
si:ch73-226l13.2	8.94625891927912e-225	0.473316	0.223	0.01	2.25168390739336e-220	5	si:ch73-226l13.2
ptpn6	8.10016373669739e-224	0.897621	0.534	0.075	2.03873021088937e-219	5	ptpn6
wasa	4.66526841196867e-222	0.861957	0.541	0.077	1.1742014066084e-217	5	wasa
BX005183.3	1.28994588547042e-218	0.859062	0.5	0.066	3.2466647991405e-214	5	BX005183.3
LOC103910136	4.12296274432651e-213	0.607059	0.299	0.022	1.03770849311954e-208	5	LOC103910136
si:ch211-132g1.1	1.68550259818455e-208	0.4943	0.26	0.016	4.2422414893707e-204	5	si:ch211-132g1.1
gzmk	5.28134238309775e-208	0.450135	0.206	0.009	1.32926106440187e-203	5	gzmk
sla2	2.09271769955591e-206	0.826028	0.451	0.056	5.26716117801227e-202	5	sla2
LOC103909107	5.42401246276465e-205	0.586897	0.265	0.017	1.36516969675323e-200	5	LOC103909107
id3	3.96617962475056e-204	1.09205	0.784	0.19	9.98247749753469e-200	5	id3
LOC100535806	4.94127366615562e-197	0.622774	0.303	0.025	1.24366916903471e-192	5	LOC100535806
XLOC-008993	3.11557169884402e-196	0.585617	0.296	0.024	7.84158240882052e-192	5	XLOC-008993
si:ch73-266m14.1	9.89900229104827e-196	0.288783	0.112	0.001	2.49147988663394e-191	5	si:ch73-266m14.1
lpar6b	1.01651217511534e-190	0.434986	0.214	0.011	2.5584594935478e-186	5	lpar6b
ccl38a.5	4.86101310562433e-189	0.469981	0.17	0.006	1.22346838855459e-184	5	ccl38a.5
si:dkey-27i16.2	2.83053580778896e-184	0.820386	0.5	0.077	7.12417557462402e-180	5	si:dkey-27i16.2
mrps15	8.4988384458506e-183	0.889534	0.585	0.108	2.13907264843614e-178	5	mrps15
kctd5a	8.59316393364092e-181	0.963846	0.675	0.158	2.16281343045808e-176	5	kctd5a
arpc1b	5.65473593201371e-180	1.07331	0.925	0.287	1.42324048672853e-175	5	arpc1b
cabz01093075.1	1.95775994683973e-178	0.451574	0.218	0.013	4.92748601020092e-174	5	cabz01093075.1
btg1	3.49420087666868e-177	1.01697	0.9	0.312	8.79455418648739e-173	5	btg1
cd247l	1.27112990244977e-173	0.43686	0.221	0.014	3.19930685147582e-169	5	cd247l
XLOC-043761	2.55140148851393e-173	0.514192	0.223	0.014	6.42162240644072e-169	5	XLOC-043761
il2rb	5.24048770848084e-170	0.456327	0.218	0.014	1.31897835134754e-165	5	il2rb
si:ch73-46n24.1	1.65918084810817e-166	0.260184	0.1	0.001	4.17599227660345e-162	5	si:ch73-46n24.1
ncaldb	2.35243619918404e-166	0.701637	0.43	0.062	5.92084666972632e-162	5	ncaldb
XLOC-033137	7.85070331922249e-165	0.571466	0.284	0.027	1.97594351841511e-160	5	XLOC-033137
si:dkeyp-85e10.3	8.00123320155895e-162	0.4437	0.226	0.016	2.01383038450037e-157	5	si:dkeyp-85e10.3
ccl38a.4	4.75065543252374e-160	0.511608	0.163	0.007	1.1956924658119e-155	5	ccl38a.4
LOC110439931	9.87553260642157e-160	0.450777	0.226	0.017	2.48557280171024e-155	5	LOC110439931
coro1a	2.98088063396817e-157	0.946984	0.786	0.211	7.5025784676345e-153	5	coro1a
cyth4a	8.65650383115506e-157	0.410011	0.204	0.013	2.17875544926342e-152	5	cyth4a
rgs13	6.9861542830255e-156	0.893425	0.566	0.117	1.75834517149469e-151	5	rgs13
pfn1	1.12433500781927e-154	0.979816	0.995	0.508	2.82983878118031e-150	5	pfn1
rplp2	7.33620052780193e-150	0.558794	0.993	0.75	1.84644831084247e-145	5	rplp2
LOC101885675	1.67698730062465e-149	0.34516	0.155	0.007	4.22080933694219e-145	5	LOC101885675
entpd3	5.50374687991259e-149	0.419506	0.197	0.013	1.3852380522052e-144	5	entpd3
si:ch211-196f2.6	1.80544241538368e-145	0.362175	0.184	0.011	4.54411801527917e-141	5	si:ch211-196f2.6
CU499336.2	3.36232471642822e-144	0.507166	0.272	0.028	8.46263507877819e-140	5	CU499336.2
XLOC-042596	1.50093685537872e-143	0.582112	0.294	0.033	3.77770797130269e-139	5	XLOC-042596
hcst	2.80740866302905e-140	0.576899	0.325	0.042	7.06596686397781e-136	5	hcst
ptprc	2.92992515832654e-137	0.76643	0.534	0.113	7.37432863099208e-133	5	ptprc
nitr2b	7.96497509306101e-134	0.343712	0.102	0.003	2.00470458117253e-129	5	nitr2b
nitr10a	1.72611127305931e-133	0.273025	0.1	0.002	4.34444946316299e-129	5	nitr10a
si:ch211-226m16.2	4.65771343565953e-133	0.63566	0.371	0.058	1.17229989462115e-128	5	si:ch211-226m16.2
rplp1	7.40659322543889e-131	0.414248	1	0.873	1.86416544891072e-126	5	rplp1
FP101882.1	2.94261948205305e-130	0.480263	0.255	0.027	7.40627897437933e-126	5	FP101882.1
rac2	6.11833540100598e-130	0.850805	0.709	0.204	1.53992383707919e-125	5	rac2
rpl18a	1.49554061418838e-129	0.499107	0.993	0.778	3.76412617185073e-125	5	rpl18a
rplp2l	2.86940839363947e-129	0.519496	0.995	0.767	7.22201398595118e-125	5	rplp2l
rpl37	1.0278489435983e-128	0.437387	1	0.845	2.58699300614256e-124	5	rpl37
si:dkey-171c9.3	1.26936918382868e-128	0.473627	0.252	0.027	3.1948752987784e-124	5	si:dkey-171c9.3
CR855337.1	5.0882189524077e-128	0.486145	0.25	0.027	1.28065382813149e-123	5	CR855337.1
themis	2.04626104329182e-127	0.282932	0.141	0.007	5.15023441986119e-123	5	themis
rps20	2.83113712488074e-127	0.345799	0.993	0.914	7.12568902961232e-123	5	rps20
si:ch211-25d12.7	4.26914134849865e-127	0.351138	0.177	0.013	1.07450018600363e-122	5	si:ch211-25d12.7
h1fx	1.87198525579668e-126	0.922002	0.614	0.168	4.71159969031466e-122	5	h1fx
rps27.1	3.41865156985537e-126	0.602161	0.983	0.669	8.60440413616899e-122	5	rps27.1
rps29	3.63719213166063e-126	0.431996	0.998	0.827	9.15444887617665e-122	5	rps29
laptm5	1.1198108530041e-125	0.769433	0.624	0.154	2.81845193592602e-121	5	laptm5
rps2	2.284788184153e-125	0.471192	0.99	0.824	5.75058338069468e-121	5	rps2
tagapb	1.12827814769759e-124	0.596106	0.359	0.058	2.83976326994005e-120	5	tagapb
rps6	8.35428545961306e-124	0.480763	0.995	0.782	2.10269010733001e-119	5	rps6
sh2d1ab	2.17972039755251e-122	0.374902	0.158	0.01	5.48613826859992e-118	5	sh2d1ab
itk	1.00607072837891e-121	0.312509	0.146	0.008	2.53217941625688e-117	5	itk
wdr19	2.80782538941818e-120	0.48628	0.238	0.026	7.06701572262663e-116	5	wdr19
sept12	2.04332498940335e-119	0.574912	0.333	0.052	5.1428446658293e-115	5	sept12
rps17	2.86474402595269e-119	0.478813	0.976	0.76	7.21027423892034e-115	5	rps17
capgb	1.40998211997287e-118	0.699193	0.478	0.102	3.54878399775972e-114	5	capgb
arhgdig	1.01391054525866e-117	0.823069	0.714	0.227	2.55191145136152e-113	5	arhgdig
slc6a15	7.03804357795795e-117	0.314235	0.138	0.008	1.77140518813624e-112	5	slc6a15
rpl11	1.2244414655577e-116	0.454784	0.998	0.808	3.08179672466216e-112	5	rpl11
rps15a	1.23710981652643e-114	0.503126	0.995	0.773	3.11368169721537e-110	5	rps15a
rps26l	8.41994257839547e-114	0.590831	0.978	0.654	2.11921534755636e-109	5	rps26l
rpl36	1.39328359050255e-113	0.474254	0.99	0.783	3.50675546893587e-109	5	rpl36
wu:fb55g09	1.63381175110807e-113	0.828927	0.714	0.234	4.11214079636391e-109	5	wu:fb55g09
rps5	2.1834572760988e-112	0.549896	0.978	0.692	5.49554361821308e-108	5	rps5
zgc:64051	3.35076144367494e-112	0.714749	0.583	0.148	8.43353147758545e-108	5	zgc:64051
calm1b	1.83990904289432e-111	0.620744	0.42	0.084	4.6308670700607e-107	5	calm1b
rpl19	3.90674571195703e-110	0.388868	0.995	0.847	9.83288828242464e-106	5	rpl19
XLOC-011085	5.16640280145296e-110	0.566613	0.325	0.054	1.3003319210977e-105	5	XLOC-011085
si:dkey-78o7.3	6.19089166331769e-110	0.426637	0.197	0.019	1.55818552274043e-105	5	si:dkey-78o7.3
rpl34	2.52592618784456e-109	0.470379	0.993	0.777	6.35750362218597e-105	5	rpl34
rps21	5.57621979236525e-109	0.508506	0.99	0.742	1.40347875954041e-104	5	rps21
adgre5b.3	1.03259944090047e-108	0.4653	0.252	0.032	2.59894953280239e-104	5	adgre5b.3
samsn1b	1.18569600654093e-108	0.378639	0.189	0.018	2.98427827886287e-104	5	samsn1b
rpl15	1.85243761141126e-108	0.502261	0.983	0.736	4.66240022416101e-104	5	rpl15
rpl32	4.30090864964059e-108	0.441368	0.99	0.807	1.08249569802804e-103	5	rpl32
cxcr4b	1.8677459041274e-107	0.810503	0.609	0.169	4.70092966609826e-103	5	cxcr4b
rps16	1.11909592162821e-106	0.50837	0.99	0.729	2.81665252514605e-102	5	rps16
BX511079.2	1.2672972325729e-106	0.30131	0.141	0.009	3.18966040466273e-102	5	BX511079.2
cd40lg	6.27711224900726e-106	0.276658	0.129	0.008	1.57988638195264e-101	5	cd40lg
skap1	1.79367406923613e-105	0.376078	0.189	0.018	4.51449826486042e-101	5	skap1
ptmaa	2.51017713767319e-105	0.801907	0.891	0.378	6.31786483780965e-101	5	ptmaa
grap2a	6.30450597893248e-105	0.486978	0.272	0.039	1.58678110983752e-100	5	grap2a
rsl24d1	6.56833970832621e-105	0.753178	0.883	0.429	1.65318542118862e-100	5	rsl24d1
rpl7a	4.80413808523116e-104	0.427005	0.993	0.804	1.20915351467183e-99	5	rpl7a
zgc:174945	1.7078835161983e-103	0.378078	0.197	0.02	4.29857202191951e-99	5	zgc:174945
csk	3.55259765514562e-103	0.600311	0.425	0.09	8.94153303823602e-99	5	csk
hmgn2	1.33358993088837e-102	0.866582	0.886	0.427	3.35651249705294e-98	5	hmgn2
rpl35	1.02834548623873e-101	0.422698	0.99	0.798	2.58824275431426e-97	5	rpl35
rpl8	3.17337182005204e-101	0.455513	0.99	0.773	7.98705953388899e-97	5	rpl8
rps7	1.06906866095521e-100	0.414024	0.993	0.815	2.69073891275817e-96	5	rps7
tox	1.47715537096235e-100	0.349628	0.17	0.015	3.71785235317513e-96	5	tox
rpl26	5.50607133861806e-100	0.385979	0.993	0.836	1.38582309521678e-95	5	rpl26
si:dkey-185m8.2	7.33721435241584e-100	0.491925	0.269	0.041	1.84670348035954e-95	5	si:dkey-185m8.2
srgn	1.6487357060967e-99	0.738691	0.699	0.221	4.14970289867478e-95	5	srgn
XLOC-005449	1.78601800246709e-99	0.537884	0.289	0.046	4.49522871040941e-95	5	XLOC-005449
tspan33a	2.20611730305123e-99	0.294001	0.15	0.012	5.55257664004963e-95	5	tspan33a
si:ch211-132g1.4	2.22574174197464e-99	0.34186	0.17	0.015	5.60196939037598e-95	5	si:ch211-132g1.4
rpl27	2.32152177673027e-99	0.460561	0.985	0.755	5.84303815985241e-95	5	rpl27
syk	4.46091816080108e-99	0.572871	0.359	0.069	1.12276849189202e-94	5	syk
cebpb	1.40402314850712e-97	0.829764	0.852	0.336	3.53378586247756e-93	5	cebpb
rpl18	5.17371995697729e-97	0.458555	0.993	0.767	1.30217357597161e-92	5	rpl18
pik3r1	7.40240609211952e-97	0.602323	0.376	0.08	1.86311158932556e-92	5	pik3r1
BX901920.1	2.43144419222088e-95	0.585712	0.34	0.065	6.11970188740072e-91	5	BX901920.1
sh2b3	4.98300390451406e-95	0.512867	0.303	0.053	1.25417225272714e-90	5	sh2b3
rps28	8.93603786970908e-95	0.402403	0.993	0.821	2.24911137142708e-90	5	rps28
tox2	1.25009430710589e-94	0.274175	0.133	0.01	3.14636236155483e-90	5	tox2
si:ch73-264p11.1	8.43604228900164e-94	0.393033	0.192	0.021	2.12326748371882e-89	5	si:ch73-264p11.1
rps14	1.09968910529411e-92	0.45694	0.99	0.751	2.76780750911475e-88	5	rps14
rpl23	2.24487058150066e-91	0.322427	0.988	0.869	5.65011476657902e-87	5	rpl23
tagapa	4.33111069263015e-91	0.659553	0.41	0.095	1.09009725022808e-86	5	tagapa
rps9	3.66164005276777e-90	0.435415	0.988	0.77	9.2159818488112e-86	5	rps9
cytip	1.36486665784609e-89	0.266834	0.141	0.012	3.43523289113283e-85	5	cytip
rpl10	5.05154268448357e-89	0.429281	0.981	0.766	1.27142277825767e-84	5	rpl10
il12rb2l	1.74286521070548e-88	0.448831	0.243	0.037	4.38661744882462e-84	5	il12rb2l
rpl10a	2.57826923581123e-88	0.435745	0.978	0.758	6.4892458396133e-84	5	rpl10a
rpsa	2.98034201375652e-88	0.465956	0.995	0.744	7.50122281442378e-84	5	rpsa
rps12	1.32114592917403e-87	0.377429	0.993	0.835	3.32519218913812e-83	5	rps12
rps19	2.46131726461972e-87	0.345909	0.993	0.859	6.19488942332137e-83	5	rps19
nitr1m	2.58907748327945e-86	0.333447	0.119	0.008	6.51644911766604e-82	5	nitr1m
slc25a5	2.63908406351341e-86	0.389548	0.985	0.801	6.6423106794569e-82	5	slc25a5
si:dkey-211g8.4	6.0505116870794e-86	0.257967	0.126	0.01	1.52285328652101e-81	5	si:dkey-211g8.4
cmah	2.58991795694857e-85	0.287109	0.143	0.013	6.51856450584386e-81	5	cmah
LOC103909115	4.33413807636359e-85	0.617727	0.524	0.153	1.09085921243995e-80	5	LOC103909115
tmsb4x	6.38613809085596e-85	0.63874	1	0.676	1.60732709608754e-80	5	tmsb4x
rpl22	4.40678528124578e-84	0.506696	0.981	0.684	1.10914378743675e-79	5	rpl22
rpl38	1.28222694424352e-82	0.478149	0.988	0.719	3.22723699596652e-78	5	rpl38
rplp0	1.835238330843e-82	0.347239	0.983	0.847	4.61911135489875e-78	5	rplp0
si:ch211-105j21.9	1.89188525201186e-82	0.386375	0.209	0.029	4.76168599078865e-78	5	si:ch211-105j21.9
rpl28	1.49661507083417e-81	0.438038	0.981	0.742	3.76683047178252e-77	5	rpl28
rpl21	2.08299835241828e-81	0.433227	0.988	0.749	5.24269855320156e-77	5	rpl21
rps3	2.56027666061228e-81	0.480376	0.973	0.691	6.44396032709506e-77	5	rps3
rpl7	3.02269612774456e-81	0.386673	0.978	0.799	7.60782388392028e-77	5	rpl7
rps15	4.33096943549045e-81	0.512237	0.976	0.675	1.09006169721859e-76	5	rps15
ptger4b	5.69514838752159e-81	0.305507	0.148	0.015	1.43341189765531e-76	5	ptger4b
CR786582.2	9.51588670910665e-81	0.256178	0.117	0.009	2.39505352581505e-76	5	CR786582.2
sesn1	4.04450178073346e-80	0.689924	0.502	0.157	1.0179606531928e-75	5	sesn1
CABZ01079663.1	5.12023737988893e-80	0.410369	0.221	0.033	1.28871254614425e-75	5	CABZ01079663.1
zfp36l1a	5.17316834149503e-80	0.695832	0.646	0.235	1.30203473987088e-75	5	zfp36l1a
faua	5.49421261477282e-80	0.501832	0.983	0.68	1.38283837301217e-75	5	faua
rpl39	5.98041245375407e-80	0.335773	0.99	0.87	1.50521001048536e-75	5	rpl39
rps13	7.85777847711749e-80	0.468878	0.988	0.716	1.9777242649057e-75	5	rps13
si:ch211-284f22.3	1.4646859319412e-79	0.382339	0.201	0.028	3.68646802210279e-75	5	si:ch211-284f22.3
rps24	5.78883427296125e-79	0.428289	0.981	0.751	1.45699169816162e-74	5	rps24
naca	1.64465769202505e-78	0.551542	0.956	0.607	4.13943894505785e-74	5	naca
gzm3.3	4.86878999658033e-78	0.261022	0.119	0.009	1.2254257542393e-73	5	gzm3.3
cotl1	1.32507727523182e-77	0.709797	0.743	0.292	3.33508699403098e-73	5	cotl1
rpl9	3.42677247252726e-77	0.557013	0.973	0.618	8.62484363610387e-73	5	rpl9
rpl29	2.74219733724411e-76	0.389994	0.993	0.803	6.90183647810969e-72	5	rpl29
rpl35a	4.01732268241912e-76	0.426131	0.983	0.752	1.01111994593807e-71	5	rpl35a
b2m	8.49813283298561e-76	0.693239	0.684	0.279	2.13889505273415e-71	5	b2m
rps4x	2.17609654995117e-75	0.468834	0.971	0.702	5.47701740657209e-71	5	rps4x
rps26	4.92780376222729e-75	0.439558	0.983	0.725	1.24027892891499e-70	5	rps26
LOC100151196	6.20209601526443e-75	0.393945	0.218	0.035	1.56100554608191e-70	5	LOC100151196
mbnl1	7.32914150290117e-75	0.622945	0.529	0.172	1.8446716248652e-70	5	mbnl1
rpl30	2.57693889964352e-74	0.465444	0.976	0.699	6.48589751651277e-70	5	rpl30
rps18	1.14516300841178e-73	0.457156	0.971	0.717	2.88226077587161e-69	5	rps18
CR385050.1	1.30823904068302e-73	0.254358	0.121	0.011	3.29270684149508e-69	5	CR385050.1
scinlb	1.69560413339498e-73	0.478959	0.333	0.075	4.26766604334183e-69	5	scinlb
si:ch211-191c10.1	4.00995053831476e-73	0.442587	0.255	0.048	1.00926445098844e-68	5	si:ch211-191c10.1
rpl36a	4.60407384315573e-73	0.372873	0.993	0.803	1.15879934558387e-68	5	rpl36a
hsp90ab1	1.27985754347093e-72	0.383124	0.988	0.784	3.22127345116198e-68	5	hsp90ab1
CR381673.1	6.62795314213042e-72	0.438865	0.262	0.05	1.6681895263428e-67	5	CR381673.1
pip5k1ba	1.57536270652462e-71	0.25684	0.124	0.012	3.96503039605183e-67	5	pip5k1ba
rps10	8.01960369387932e-71	0.467801	0.973	0.685	2.01845405371249e-66	5	rps10
ms4a17a.6	8.46558098243842e-71	0.40586	0.238	0.043	2.13070207746993e-66	5	ms4a17a.6
mfng	9.90420266818568e-71	0.387647	0.218	0.037	2.49278876955565e-66	5	mfng
gnai2b	1.51515643497524e-70	0.446481	0.286	0.06	3.81349723118919e-66	5	gnai2b
actb2	8.00899524570636e-70	0.382374	0.998	0.864	2.01578401339183e-65	5	actb2
lcp1	4.64919587700419e-69	0.47877	0.335	0.08	1.17015611028318e-64	5	lcp1
rps25	9.86416099075114e-69	0.435227	0.985	0.716	2.48271067976216e-64	5	rps25
rpl24	3.39835688739378e-68	0.401446	0.985	0.769	8.5533244498814e-64	5	rpl24
tpt1	9.73292669793482e-68	0.361201	0.983	0.795	2.44968032060321e-63	5	tpt1
map2k6	1.4791259890883e-67	0.491947	0.328	0.081	3.72281220193634e-63	5	map2k6
si:dkeyp-68b7.12	2.17388110275936e-66	0.441491	0.267	0.056	5.47144134753504e-62	5	si:dkeyp-68b7.12
rasal3	2.87861434058732e-66	0.309891	0.167	0.023	7.24518443382422e-62	5	rasal3
arhgef3l	6.57893549449446e-66	0.318719	0.18	0.027	1.65585227460931e-61	5	arhgef3l
ccni	7.13653827569959e-66	0.636478	0.653	0.282	1.79619531861083e-61	5	ccni
il34	9.20547153171769e-66	0.41398	0.233	0.043	2.31692512981802e-61	5	il34
si:ch1073-220m6.1	1.51591314517998e-65	0.266236	0.143	0.017	3.81540179510348e-61	5	si:ch1073-220m6.1
lbh	2.63547678750645e-65	0.566936	0.512	0.161	6.63323152647499e-61	5	lbh
crip1	1.20430873660989e-64	0.624056	0.672	0.257	3.03112465917343e-60	5	crip1
nsa2	2.8608978923519e-64	0.619135	0.767	0.349	7.20059390526049e-60	5	nsa2
si:ch211-121a2.2	7.31761130023382e-64	0.33319	0.187	0.03	1.84176958815585e-59	5	si:ch211-121a2.2
XLOC-014079	8.89417679744758e-64	0.337194	0.184	0.028	2.23857535814958e-59	5	XLOC-014079
rps3a	1.27332268433649e-63	0.373137	0.976	0.772	3.20482586420652e-59	5	rps3a
si:ch211-102c2.4	1.34917544073599e-63	0.561505	0.442	0.133	3.39573966678842e-59	5	si:ch211-102c2.4
si:dkey-262k9.2	2.2513972321529e-63	0.336703	0.187	0.03	5.66654169360564e-59	5	si:dkey-262k9.2
ikzf1	3.53760409431956e-63	0.308756	0.182	0.028	8.90379574499291e-59	5	ikzf1
unc119b	4.84610717384285e-63	0.373456	0.209	0.036	1.21971671458451e-58	5	unc119b
rps23	1.66956085099006e-62	0.421396	0.968	0.715	4.20211770585689e-58	5	rps23
rpl13	3.32020475319927e-62	0.34581	0.983	0.799	8.35662334332724e-58	5	rpl13
eif3f	3.61627011029133e-62	0.604815	0.835	0.418	9.10179024059224e-58	5	eif3f
rpl23a	6.94110946966342e-61	0.494083	0.947	0.624	1.74700784241959e-56	5	rpl23a
arrdc3b	1.8451804450892e-60	0.354695	0.189	0.032	4.644134662245e-56	5	arrdc3b
cd74a	3.54361590693202e-60	0.475069	0.607	0.206	8.9189268761572e-56	5	cd74a
gpr132b	6.69994086349093e-60	0.350254	0.184	0.031	1.68630811593203e-55	5	gpr132b
si:ch211-230g15.5	1.55663345771461e-59	0.288869	0.141	0.018	3.9178907497219e-55	5	si:ch211-230g15.5
prkacba	5.57628419562289e-59	0.263806	0.133	0.017	1.40349496919632e-54	5	prkacba
zbtb32	1.04291924438146e-58	0.366008	0.218	0.041	2.62492344618371e-54	5	zbtb32
sept9b	2.63458482643373e-58	0.375722	0.216	0.042	6.63098654965106e-54	5	sept9b
rps8a	7.95691734077184e-58	0.364628	0.985	0.781	2.00267652549886e-53	5	rps8a
dok2	2.32697234124469e-57	0.34146	0.189	0.033	5.85675668567877e-53	5	dok2
phf11	2.84320408394711e-57	0.265579	0.141	0.019	7.15606035888649e-53	5	phf11
RASSF5	3.23748332572844e-57	0.382869	0.243	0.052	8.1484217825259e-53	5	RASSF5
prf1.9	6.38707056363155e-57	0.264227	0.126	0.015	1.60756179016042e-52	5	prf1.9
lgals17	1.55639170113638e-56	0.409746	0.226	0.047	3.91728227259016e-52	5	lgals17
fli1b	1.70489816407765e-56	0.316787	0.177	0.03	4.29105818916705e-52	5	fli1b
ptpn4b	1.99666624367578e-56	0.281673	0.155	0.023	5.02540926870758e-52	5	ptpn4b
nme2b.1	2.14251152875014e-56	0.286941	0.995	0.853	5.39248726671123e-52	5	nme2b.1
msna	2.30820975416491e-56	0.585725	0.563	0.231	5.80953313025767e-52	5	msna
XLOC-041870	1.12244517573865e-55	0.343961	0.158	0.024	2.82508226281662e-51	5	XLOC-041870
wipf1a	1.37327318589883e-55	0.405678	0.257	0.059	3.45639128158876e-51	5	wipf1a
rpl27a	1.42788395945432e-55	0.570503	0.891	0.482	3.59384113755059e-51	5	rpl27a
itga4	1.57653125675635e-55	0.413932	0.255	0.059	3.96797152013005e-51	5	itga4
gfi1ab	1.60058438620769e-55	0.269402	0.141	0.019	4.02851084164614e-51	5	gfi1ab
rps11	2.1821696111639e-55	0.357961	0.964	0.759	5.49230269433843e-51	5	rps11
myl12.1	3.61255443417088e-55	0.580923	0.767	0.379	9.09243825536469e-51	5	myl12.1
nkl.2	3.63541412276459e-55	0.525802	0.451	0.15	9.14997380558621e-51	5	nkl.2
slc44a2	6.98980506496324e-55	0.363788	0.218	0.045	1.7592640368006e-50	5	slc44a2
CR318588.1	1.3450128244986e-54	0.84776	0.49	0.199	3.38526277798052e-50	5	CR318588.1
fam49a	2.26301573392384e-54	0.362898	0.221	0.046	5.69578430071291e-50	5	fam49a
ccl33.3	2.64123189810981e-54	0.363474	0.233	0.049	6.64771656435257e-50	5	ccl33.3
glipr1a	2.94685803812406e-54	0.398827	0.25	0.058	7.41694699615445e-50	5	glipr1a
XLOC-043043	4.54381992111191e-54	0.330425	0.201	0.038	1.14363403594466e-49	5	XLOC-043043
p2ry10	4.6590779398357e-54	0.255647	0.131	0.018	1.17264332667725e-49	5	p2ry10
FERMT3 (1 of many)	1.39897757066016e-53	0.33868	0.192	0.037	3.52108664759455e-49	5	FERMT3 (1 of many)
tmc8	9.1084344125143e-53	0.302809	0.175	0.031	2.29250185728572e-48	5	tmc8
zgc:152791	1.79329653241602e-52	0.430489	0.26	0.062	4.51354804243787e-48	5	zgc:152791
arpc3	1.90924314598679e-52	0.565202	0.658	0.299	4.80537407413415e-48	5	arpc3
si:ch211-132p1.3	6.12068596208527e-52	0.447755	0.296	0.082	1.54051544979724e-47	5	si:ch211-132p1.3
tefa	2.1498078564857e-51	0.49387	0.388	0.13	5.41085139398887e-47	5	tefa
rpl3	2.24341355102476e-51	0.26494	0.99	0.872	5.64644756657422e-47	5	rpl3
arhgap27	2.25117492604006e-51	0.259222	0.136	0.02	5.66598217135023e-47	5	arhgap27
il21r.1	3.55276752491173e-50	0.258059	0.136	0.02	8.94196058345033e-46	5	il21r.1
ifi45	4.31224008226002e-50	0.507117	0.379	0.121	1.08534770630403e-45	5	ifi45
rpl31	4.71561752296977e-50	0.440355	0.939	0.645	1.18687377435626e-45	5	rpl31
ccr9a	4.84996578536161e-50	0.42947	0.299	0.081	1.22068788851766e-45	5	ccr9a
rpl5a	4.43879439445308e-49	0.537264	0.867	0.479	1.11720016113989e-44	5	rpl5a
uba52	1.23761127651899e-48	0.451846	0.927	0.62	3.11494382187066e-44	5	uba52
rpl6	1.34356034478854e-48	0.437553	0.954	0.658	3.38160703179828e-44	5	rpl6
zgc:114188	1.40778482007264e-48	0.494541	0.966	0.616	3.54325361364082e-44	5	zgc:114188
CR855389.1	1.51606571466925e-48	0.27848	0.15	0.025	3.81578579725104e-44	5	CR855389.1
si:ch211-196l7.4	1.74830356954827e-48	0.54321	0.646	0.303	4.40030525419603e-44	5	si:ch211-196l7.4
fcer1g	2.08219758280307e-48	0.332845	0.189	0.038	5.24068309615704e-44	5	fcer1g
lpar5a	4.8830460812788e-48	0.336429	0.184	0.037	1.22901386819706e-43	5	lpar5a
ppiaa	5.05156959829348e-48	0.32013	0.976	0.798	1.27142955219449e-43	5	ppiaa
histh1l	8.00879434359676e-48	0.473858	0.333	0.103	2.01573344833987e-43	5	histh1l
arpc4	5.91303927978549e-47	0.505974	0.532	0.216	1.48825285632921e-42	5	arpc4
sik1	6.55698220068877e-47	0.478969	0.34	0.109	1.65032685009136e-42	5	sik1
rack1	1.21497482026982e-46	0.351017	0.951	0.738	3.0579701251371e-42	5	rack1
rpl13a	2.49080016157686e-46	0.334441	0.961	0.758	6.2690949266728e-42	5	rpl13a
bcl2l10	3.45755133043361e-46	0.515347	0.522	0.205	8.70231094356837e-42	5	bcl2l10
sat1a.2	4.7776299964515e-46	0.52952	0.624	0.288	1.20248169380688e-41	5	sat1a.2
pycard	8.31003558956613e-46	0.388983	0.252	0.067	2.0915528575379e-41	5	pycard
mcl1a	1.17465315926785e-45	0.456064	0.908	0.615	2.95648453656126e-41	5	mcl1a
hmgn3	1.62339900771926e-45	0.385091	0.226	0.056	4.08593296252861e-41	5	hmgn3
ikzf2	1.73371554284844e-45	0.26128	0.15	0.026	4.36358864979524e-41	5	ikzf2
FQ323156.1	2.48017411236713e-45	0.454872	0.456	0.161	6.24235022341683e-41	5	FQ323156.1
notch2	2.54993869090223e-45	0.453406	0.337	0.113	6.41794069113182e-41	5	notch2
eef1g	1.82515499483012e-44	0.449843	0.915	0.611	4.59373260648793e-40	5	eef1g
vaspa	2.39216363201388e-44	0.379744	0.26	0.07	6.02083664541572e-40	5	vaspa
btf3	2.58893413300398e-43	0.461937	0.908	0.577	6.51608831935772e-39	5	btf3
lasp1	5.3947655242247e-43	0.484066	0.527	0.227	1.35780853479211e-38	5	lasp1
si:ch73-234b20.5	5.73254901558661e-43	0.393738	0.303	0.094	1.44282526173299e-38	5	si:ch73-234b20.5
vsir	7.90378108649155e-43	0.385524	0.274	0.08	1.98930266165906e-38	5	vsir
tnip1	1.76013302890817e-42	0.3962	0.265	0.076	4.43007882045898e-38	5	tnip1
hmgn6	1.97194575226407e-42	0.500796	0.561	0.256	4.96319026387344e-38	5	hmgn6
si:ch211-241f5.3	6.25949521961097e-42	0.385445	0.235	0.063	1.57545235182388e-37	5	si:ch211-241f5.3
tnrc6c1	1.2628284326671e-41	0.452235	0.35	0.126	3.17841288217982e-37	5	tnrc6c1
pnrc2	1.49106209849788e-41	0.491582	0.932	0.555	3.75285419570933e-37	5	pnrc2
zgc:162944	1.73595145279616e-41	0.504252	0.532	0.244	4.36921621154266e-37	5	zgc:162944
cd74b	2.42814960937244e-41	0.408298	0.558	0.213	6.1114097518295e-37	5	cd74b
si:rp71-68n21.9	3.69346353934917e-41	0.297989	0.18	0.04	9.29607838218794e-37	5	si:rp71-68n21.9
nfkbie	5.17322806217012e-41	0.394258	0.286	0.088	1.3020497709676e-36	5	nfkbie
eef1da	5.59256065268393e-41	0.483933	0.823	0.481	1.40759159067402e-36	5	eef1da
rpl12	1.89486024579403e-40	0.303754	0.973	0.793	4.76917375263899e-36	5	rpl12
celf2	3.50490783290493e-40	0.473255	0.529	0.233	8.82150252463841e-36	5	celf2
elf1	4.21324032573412e-40	0.389658	0.303	0.098	1.06043045758402e-35	5	elf1
rps27a	1.4167796647569e-39	0.346201	0.966	0.745	3.56589273822664e-35	5	rps27a
sept2	4.41656542905316e-39	0.439341	0.403	0.158	1.11160535283839e-34	5	sept2
zgc:152863	6.62542423911323e-39	0.301692	0.177	0.04	1.66755302674241e-34	5	zgc:152863
spry2	7.31793304086037e-39	0.331642	0.218	0.059	1.84185056705415e-34	5	spry2
serbp1a	1.06477695626299e-38	0.479383	0.811	0.471	2.67993712121831e-34	5	serbp1a
nptna	2.31573797643416e-38	0.346238	0.24	0.066	5.82848091288714e-34	5	nptna
abi3a	2.39756365340032e-38	0.274007	0.175	0.04	6.03442795924327e-34	5	abi3a
ube2e3	2.65079568819696e-38	0.432496	0.381	0.149	6.67178766762294e-34	5	ube2e3
rps27.2	3.20139416938369e-38	0.489057	0.888	0.505	8.05758898492181e-34	5	rps27.2
si:dkey-165a24.10	1.5776410418031e-37	0.257481	0.146	0.03	3.97076473811423e-33	5	si:dkey-165a24.10
arl11	2.75111360715511e-37	0.272927	0.136	0.026	6.9242778378487e-33	5	arl11
skia	5.20808894429818e-37	0.306503	0.17	0.04	1.31082390639041e-32	5	skia
ptmab	7.59145547865453e-37	0.471938	0.852	0.53	1.91069342942256e-32	5	ptmab
ccr2	9.25476273407471e-37	0.296644	0.18	0.043	2.32933123253926e-32	5	ccr2
cfl1	9.82836382620666e-37	0.451319	0.883	0.567	2.47370089141796e-32	5	cfl1
mknk2b	2.36091031520133e-36	0.45081	0.444	0.19	5.94217517233023e-32	5	mknk2b
cox6b1	2.41436161701512e-36	0.380244	0.323	0.114	6.07670675386536e-32	5	cox6b1
si:ch73-248e21.7	8.25746702346399e-36	0.265706	0.172	0.041	2.07832187513565e-31	5	si:ch73-248e21.7
cish	8.40386555438058e-36	0.31123	0.194	0.051	2.11516892138205e-31	5	cish
clic1	2.20027832251449e-35	0.372791	0.306	0.108	5.53788050993672e-31	5	clic1
arpc2	2.39648059032773e-35	0.452487	0.544	0.259	6.03170199779587e-31	5	arpc2
mob1a	1.78746030637009e-34	0.405662	0.391	0.159	4.49885884510288e-30	5	mob1a
il16	3.10223186350289e-34	0.28852	0.18	0.046	7.80800737725042e-30	5	il16
rpl17	3.31580665361193e-34	0.33142	0.961	0.739	8.34555376647586e-30	5	rpl17
si:dkey-112e7.2	4.72392954529654e-34	0.433812	0.444	0.199	1.18896582725569e-29	5	si:dkey-112e7.2
litaf	9.1656935330484e-34	0.408378	0.333	0.129	2.30691340533295e-29	5	litaf
[truncated: 20,548 more rows]
