# Supplementary material for: Direct male development in chromosomally ZZ zebrafish
Source: Front Cell Dev Biol. 2024 Mar 11;12:1362228. doi: 10.3389/fcell.2024.1362228 (PMC10961373; doi:10.3389/fcell.2024.1362228)
Supplement: Supplementary file 9 [file Table4.XLSX]

## Sheet: 19dpf_SoupxNoCluster_Subset2_al
	p_val	avg_log2FC	pct.1	pct.2	p_val_adj	cluster	gene
pcolcea	1.34115412680494e-157	1.51989	0.798	0.095	2.70872898990793e-153	0	pcolcea
scara3	1.1269219508615e-116	0.925037	0.42	0.02	2.27604426415497e-112	0	scara3
fn1a	4.49060686477671e-115	1.3131	0.741	0.129	9.06967868478952e-111	0	fn1a
igfbp5b	4.23105780257908e-112	1.47016	0.725	0.124	8.54546744386896e-108	0	igfbp5b
thbs3a	3.51390659173863e-111	0.820374	0.326	0.007	7.09703714333451e-107	0	thbs3a
slit3	1.32889866865767e-104	0.9997	0.492	0.044	2.68397664108791e-100	0	slit3
ccl25b	4.94464296304927e-100	1.48267	0.72	0.136	9.98669539247061e-96	0	ccl25b
plpp3	1.68565969847126e-97	1.18084	0.591	0.082	3.4045268930024e-93	0	plpp3
mfap5	1.12864650589964e-93	1.15613	0.668	0.116	2.27952734796551e-89	0	mfap5
crhbp	5.19794322397712e-92	0.708467	0.275	0.006	1.04982859294666e-87	0	crhbp
pmp22a	4.11782839490036e-91	1.19283	0.876	0.27	8.31677800918026e-87	0	pmp22a
spon2b	3.75052520374516e-87	0.760753	0.254	0.005	7.57493575400409e-83	0	spon2b
si:dkey-261h17.1	3.7941872795823e-87	1.28689	0.767	0.204	7.66312004857237e-83	0	si:dkey-261h17.1
FP102783.1	7.8978037910025e-87	0.681313	0.28	0.009	1.59511943166877e-82	0	FP102783.1
ptx3a	3.15863023569513e-85	1.06252	0.409	0.037	6.37948548703345e-81	0	ptx3a
mustn1a	3.62034775617982e-85	0.614235	0.264	0.007	7.31201636315639e-81	0	mustn1a
BX640522.2	4.43080273973447e-78	1.03096	0.539	0.081	8.94889229344171e-74	0	BX640522.2
osr1	1.83785900940078e-73	1.02166	0.539	0.095	3.71192384128675e-69	0	osr1
CR383676.1	1.32540268951269e-72	0.72291	0.933	0.637	2.67691581200878e-68	0	CR383676.1
col1a2	2.1057551552972e-71	1.09246	0.886	0.281	4.25299368715375e-67	0	col1a2
emid1	3.44392748251432e-71	0.858483	0.383	0.04	6.95570033643417e-67	0	emid1
emilin2a	2.15194367576924e-70	0.565092	0.212	0.005	4.34628064195114e-66	0	emilin2a
rbp4	1.1017985360257e-69	1.10591	0.72	0.174	2.2253025032111e-65	0	rbp4
si:ch211-227m13.1	7.40491526091439e-68	0.519026	0.233	0.009	1.49557073524688e-63	0	si:ch211-227m13.1
fstb	1.7767422190688e-66	0.70033	0.306	0.024	3.58848625985326e-62	0	fstb
neu3.5	3.69271897544407e-66	0.561851	0.202	0.005	7.45818451470439e-62	0	neu3.5
vasna	8.18422541191506e-66	0.86455	0.451	0.069	1.65296800644449e-61	0	vasna
klf2a	1.79347627958237e-65	1.04512	0.601	0.141	3.62228404187252e-61	0	klf2a
plpp1a	4.49688450466876e-64	1.02928	0.487	0.09	9.08235763407949e-60	0	plpp1a
zcchc24	4.19610949515232e-62	0.743741	0.368	0.045	8.47488234735914e-58	0	zcchc24
endouc	8.85850072926039e-61	0.910488	0.492	0.088	1.78915139228872e-56	0	endouc
tgfbr3	4.59226251604408e-60	0.779747	0.347	0.041	9.27499260365423e-56	0	tgfbr3
krt94	2.58524207588231e-59	1.00735	0.829	0.32	5.22141342065951e-55	0	krt94
col1a1b	5.93292728256811e-59	1.02181	0.762	0.256	1.19827332326028e-54	0	col1a1b
mgp	7.54069764635398e-59	0.622272	0.238	0.014	1.52299470363411e-54	0	mgp
htra1a	1.08212461142307e-58	0.698513	0.285	0.024	2.18556707769117e-54	0	htra1a
fstl1b	4.40673321212386e-57	0.973233	0.72	0.238	8.90027906852657e-53	0	fstl1b
col1a1a	6.43063161966169e-57	0.980108	0.803	0.267	1.29879466822307e-52	0	col1a1a
fgl2b	6.44565121548706e-56	0.40524	0.161	0.003	1.30182817599192e-51	0	fgl2b
si:ch73-173h19.3	3.70510580327937e-55	0.446211	0.171	0.005	7.48320219088335e-51	0	si:ch73-173h19.3
id2b	2.8323719244177e-54	0.799113	0.358	0.05	5.72054157574644e-50	0	id2b
sost	5.27380519741495e-53	0.72793	0.342	0.045	1.0651504357219e-48	0	sost
mfap2	1.27166510633952e-52	0.931274	0.668	0.211	2.56838201527394e-48	0	mfap2
icn	3.72586074399857e-52	1.02496	0.72	0.216	7.5251209446539e-48	0	icn
eda	1.22521028344001e-51	0.444072	0.187	0.009	2.47455720946378e-47	0	eda
colec12	1.75845372444636e-51	0.800116	0.425	0.083	3.55154898726431e-47	0	colec12
dcn	2.02570071058889e-51	0.945334	0.71	0.24	4.09130772517637e-47	0	dcn
CABZ01092746.1	1.26568206863452e-50	0.901345	0.601	0.173	2.55629807402115e-46	0	CABZ01092746.1
nova2	6.30995374460583e-50	0.681362	0.321	0.043	1.27442135779804e-45	0	nova2
fbln5	7.73169127246667e-49	0.769452	0.404	0.076	1.56156968630009e-44	0	fbln5
nfixb	3.43712196165262e-48	0.840507	0.544	0.142	6.9419552259498e-44	0	nfixb
AL732488.1	1.01262183086532e-47	0.608184	0.264	0.029	2.04519231179868e-43	0	AL732488.1
XLOC-016094	1.0213534018841e-47	0.763408	0.409	0.081	2.06282746578532e-43	0	XLOC-016094
adgrg6	4.06858173379227e-47	0.378352	0.135	0.003	8.21731452774024e-43	0	adgrg6
crispld2	5.23489286521069e-46	0.511574	0.202	0.014	1.0572913119866e-41	0	crispld2
LOC100537342	1.26907655198631e-45	0.532449	0.223	0.019	2.56315391204675e-41	0	LOC100537342
adrb3a	4.94571617313567e-45	0.323519	0.13	0.003	9.98886295488211e-41	0	adrb3a
CR855311.1	1.15777773070203e-44	0.924694	0.399	0.081	2.3383636826989e-40	0	CR855311.1
abi3bpa	1.87509758118691e-44	0.292557	0.109	0.001	3.7871345847232e-40	0	abi3bpa
BX663503.3	2.97527466723631e-44	0.61352	0.28	0.036	6.00916224541718e-40	0	BX663503.3
wnt7bb	5.04472885432981e-44	0.456876	0.166	0.009	1.01888388670899e-39	0	wnt7bb
igf2b	3.22972337618437e-43	0.849239	0.492	0.135	6.52307230287957e-39	0	igf2b
tsku	3.26672569287065e-43	0.639644	0.337	0.057	6.59780588189085e-39	0	tsku
efnb1	5.59636302033313e-43	0.686609	0.383	0.077	1.13029743921668e-38	0	efnb1
emp2	2.18637201710788e-42	0.728612	0.368	0.073	4.41581556295278e-38	0	emp2
dpysl3	2.395080149896e-42	0.483305	0.212	0.019	4.83734337874495e-38	0	dpysl3
flnb	2.42733807869573e-42	0.577892	0.259	0.032	4.90249471754176e-38	0	flnb
fgfr2	9.62648647349743e-42	0.598335	0.264	0.035	1.94426147305228e-37	0	fgfr2
ddr2l	3.95602148610368e-41	0.501088	0.228	0.024	7.98997659548361e-37	0	ddr2l
lrp1aa	6.2856613213389e-41	0.753795	0.415	0.099	1.26951501707082e-36	0	lrp1aa
rspo3	1.34616971322948e-40	0.488231	0.218	0.022	2.71885896980957e-36	0	rspo3
nfia	3.53569839742733e-40	0.783416	0.534	0.171	7.14105005328398e-36	0	nfia
znf385a	6.82789592794775e-40	0.670197	0.363	0.073	1.37903014056761e-35	0	znf385a
nid1a	8.97916623959882e-40	0.534257	0.254	0.033	1.81352220541177e-35	0	nid1a
adamts15b	1.37909303450354e-39	0.510566	0.212	0.021	2.78535420178679e-35	0	adamts15b
col6a3	1.07371271207111e-37	0.769691	0.523	0.164	2.16857756457002e-33	0	col6a3
cdh10a	3.80244697676949e-37	0.369633	0.15	0.009	7.67980215898135e-33	0	cdh10a
si:ch211-105c13.3	5.65627468068814e-37	0.657131	0.383	0.085	1.14239779725858e-32	0	si:ch211-105c13.3
crabp1b	1.52383061191943e-36	0.288606	0.109	0.003	3.07768068689367e-32	0	crabp1b
rbp5	2.9685630302463e-36	0.817479	0.513	0.17	5.99560675218846e-32	0	rbp5
hsd11b2	6.93829009990962e-36	0.818059	0.674	0.258	1.40132645147875e-31	0	hsd11b2
sema3bl	9.83109037291008e-36	0.516581	0.233	0.031	1.98558532261665e-31	0	sema3bl
tgfbr2b	1.37488915081349e-35	0.490472	0.212	0.025	2.776863617898e-31	0	tgfbr2b
cdh6	2.67366481635359e-35	0.596967	0.326	0.063	5.40000082958935e-31	0	cdh6
col5a1	4.24211495555193e-35	0.783291	0.58	0.214	8.56779957572823e-31	0	col5a1
LOC108180269	1.01530910428968e-34	0.613218	0.306	0.06	2.05061979793387e-30	0	LOC108180269
zgc:195173	1.19081558842458e-34	0.772315	0.554	0.209	2.40509024394112e-30	0	zgc:195173
rgs5a	2.08880739030367e-34	0.641025	0.347	0.073	4.21876428619632e-30	0	rgs5a
loxl1	2.18448498985814e-34	0.581076	0.295	0.054	4.41200433401649e-30	0	loxl1
ugt5g1	2.25400777222434e-34	0.355076	0.15	0.011	4.5524194975615e-30	0	ugt5g1
clu	7.25710410159606e-34	0.578265	0.264	0.044	1.46571731539936e-29	0	clu
add3a	2.05392663404712e-33	0.753985	0.523	0.195	4.14831562278498e-29	0	add3a
rem1	4.15223565986522e-33	0.382793	0.161	0.014	8.38627036222979e-29	0	rem1
prrx1a	6.94093747835658e-33	0.356566	0.166	0.015	1.40186114250368e-28	0	prrx1a
mdka	7.35145439185413e-33	0.759493	0.56	0.194	1.48477324352278e-28	0	mdka
kirrel1a	1.51684681958749e-32	0.547214	0.275	0.05	3.06357552152085e-28	0	kirrel1a
fbn2b	1.90233485418863e-32	0.746351	0.461	0.154	3.84214570500477e-28	0	fbn2b
fbln2	1.26104708189718e-31	0.442553	0.212	0.029	2.54693679130774e-27	0	fbln2
s100a10b	1.54323733834933e-31	0.724422	0.829	0.425	3.11687645226414e-27	0	s100a10b
gpr78a	7.69996295446462e-31	0.33982	0.145	0.012	1.55516151791322e-26	0	gpr78a
akap12b	1.23823839725119e-30	0.680637	0.43	0.128	2.50087009092822e-26	0	akap12b
lrrc17	2.30006262644899e-30	0.702373	0.461	0.157	4.64543648663903e-26	0	lrrc17
hapln3	4.90996638244452e-30	0.376787	0.15	0.013	9.91665910262319e-26	0	hapln3
CU929237.1	6.42323421728872e-30	0.509764	0.238	0.04	1.2973006148658e-25	0	CU929237.1
si:dkey-7j14.5	7.83204668740086e-30	0.308199	0.135	0.01	1.58183846945435e-25	0	si:dkey-7j14.5
aadac	1.51599046596057e-29	0.262331	0.109	0.005	3.06184594410057e-25	0	aadac
fpr1	1.89138481368877e-29	0.441082	0.166	0.018	3.82002990820721e-25	0	fpr1
col6a2	4.29071517290026e-29	0.613879	0.378	0.105	8.66595743470665e-25	0	col6a2
CR847566.1	5.81609950610408e-29	0.625977	0.389	0.111	1.17467761724784e-24	0	CR847566.1
adcy6b	5.89408388014932e-29	0.266276	0.104	0.005	1.19042812127376e-24	0	adcy6b
slc6a4a	7.61980587456109e-29	0.340152	0.15	0.014	1.5389721924851e-24	0	slc6a4a
cyp1c2	2.71173996141122e-28	0.457426	0.187	0.025	5.47690120006223e-24	0	cyp1c2
marcksl1a	3.82499127499767e-28	0.65209	0.782	0.491	7.7253348781128e-24	0	marcksl1a
tmem100a	6.06329244329156e-28	0.444407	0.218	0.036	1.2246031747716e-23	0	tmem100a
tnfsf10l	7.20614311389428e-28	0.584368	0.337	0.089	1.45542472471323e-23	0	tnfsf10l
lrp1ab	1.32505243962883e-27	0.623554	0.358	0.104	2.67620841231836e-23	0	lrp1ab
asip2b	1.74576234797267e-27	0.575792	0.264	0.053	3.52591621420041e-23	0	asip2b
zgc:153704	4.28555999423293e-27	0.479103	0.197	0.029	8.65554552035225e-23	0	zgc:153704
wscd2	1.32669130055008e-26	0.358628	0.161	0.019	2.67951841972099e-22	0	wscd2
ablim1b	2.94258545948772e-26	0.543826	0.269	0.06	5.94313985252734e-22	0	ablim1b
sparc	6.30401599098579e-26	0.649283	0.736	0.373	1.2732221096994e-21	0	sparc
cebpd	6.60669779212412e-26	0.689644	0.565	0.255	1.33435475307531e-21	0	cebpd
abhd15a	7.81996584581046e-26	0.521903	0.254	0.054	1.57939850187834e-21	0	abhd15a
abca1a	3.84846508658137e-25	0.536632	0.285	0.07	7.77274493536838e-21	0	abca1a
cebpa	1.25170350972756e-24	0.644044	0.43	0.152	2.52806557859676e-20	0	cebpa
cxcl8b.1	2.31932749063284e-24	0.692174	0.337	0.094	4.68434573283114e-20	0	cxcl8b.1
slit2	2.63258374455284e-24	0.347045	0.15	0.019	5.31702938887338e-20	0	slit2
adamts15a	4.26317069554789e-24	0.548601	0.326	0.093	8.61032585379807e-20	0	adamts15a
kank2	6.73408490941207e-24	0.480421	0.238	0.051	1.36008312915396e-19	0	kank2
ptges	1.01835903944087e-23	0.397054	0.161	0.022	2.05677975195873e-19	0	ptges
col5a2a	1.61725905741958e-23	0.611039	0.43	0.161	3.26637811827032e-19	0	col5a2a
cdc42ep1b	1.67360630638356e-23	0.289208	0.135	0.015	3.38018265700288e-19	0	cdc42ep1b
si:ch1073-459j12.1	8.37410531265951e-23	0.611012	0.44	0.163	1.69131804999784e-18	0	si:ch1073-459j12.1
anxa1a	3.27568263343485e-22	0.627883	0.575	0.253	6.61589621474836e-18	0	anxa1a
kita	4.11191672213568e-22	0.336122	0.135	0.016	8.30483820369744e-18	0	kita
fbxo34	4.49537931095572e-22	0.412938	0.187	0.034	9.07931759433726e-18	0	fbxo34
c6	5.35289393829378e-22	0.681039	0.461	0.194	1.08112398871719e-17	0	c6
dhrs3b	8.71774010499386e-22	0.446937	0.238	0.055	1.76072196900561e-17	0	dhrs3b
cxcl18b	8.77138607606684e-22	0.617159	0.358	0.117	1.77155684578322e-17	0	cxcl18b
mfge8b	9.17626016568582e-22	0.460654	0.181	0.033	1.85332926566356e-17	0	mfge8b
cyp2n13	9.83730574026972e-22	0.471435	0.223	0.049	1.98684064036227e-17	0	cyp2n13
cyp2ad3	1.06823897140796e-21	0.55927	0.321	0.099	2.15752225055266e-17	0	cyp2ad3
NC-002333.4	1.76223866409068e-21	0.555494	0.876	0.561	3.55919342986394e-17	0	NC-002333.4
lxn	1.95440163067815e-21	0.642925	0.508	0.247	3.94730497348067e-17	0	lxn
agtr2	3.43804508915062e-21	0.375287	0.181	0.033	6.94381966655751e-17	0	agtr2
htra1b	4.17643236764565e-21	0.359143	0.145	0.021	8.43514045293392e-17	0	htra1b
id1	4.89588796280134e-21	0.666703	0.549	0.251	9.88822491846988e-17	0	id1
cyp2p7	9.95737939866011e-21	0.406556	0.212	0.046	2.01109191714738e-16	0	cyp2p7
tril	1.17591219288379e-20	0.405613	0.197	0.04	2.37498985596738e-16	0	tril
CABZ01039096.1	1.9657030711966e-20	0.341536	0.155	0.025	3.97013049289578e-16	0	CABZ01039096.1
RAMP1	3.56589182179825e-20	0.305859	0.124	0.015	7.20203171248593e-16	0	RAMP1
enpep	4.15946679076473e-20	0.293446	0.13	0.017	8.40087507730752e-16	0	enpep
ccdc80	6.24253096520074e-20	0.439926	0.233	0.058	1.26080397904159e-15	0	ccdc80
si:ch211-204a13.2	6.54989906619831e-20	0.350608	0.171	0.031	1.32288311440007e-15	0	si:ch211-204a13.2
ctsla	7.57012359716842e-20	0.567179	0.565	0.288	1.52893786292011e-15	0	ctsla
mmp14a	1.07526374344668e-19	0.44136	0.285	0.085	2.17171018263926e-15	0	mmp14a
col6a1	1.24408938300722e-19	0.526662	0.358	0.127	2.51268732685968e-15	0	col6a1
ramp2	1.31401277687398e-19	0.515126	0.207	0.047	2.65391160545237e-15	0	ramp2
cxcl12a	1.4810198870373e-19	0.52029	0.28	0.08	2.99121586584924e-15	0	cxcl12a
si:ch211-251b21.1	1.66249441659862e-19	0.349952	0.145	0.022	3.35773997320423e-15	0	si:ch211-251b21.1
im:7151449	2.27359413775782e-19	0.38175	0.155	0.027	4.59197808002947e-15	0	im:7151449
efemp2a	4.77749111422444e-19	0.325655	0.166	0.03	9.6490988033991e-15	0	efemp2a
c1qtnf2	5.67121223318469e-19	0.341746	0.176	0.035	1.14541473473631e-14	0	c1qtnf2
angptl1a	6.99964673964395e-19	0.456573	0.238	0.061	1.41371865200589e-14	0	angptl1a
cyp1c1	7.18868862732962e-19	0.370784	0.15	0.026	1.45189944206176e-14	0	cyp1c1
iqsec1b	9.1414632814477e-19	0.366558	0.166	0.031	1.84630133895399e-14	0	iqsec1b
TCIM (1 of many)	1.63801992033738e-18	0.32882	0.124	0.017	3.30830883310541e-14	0	TCIM (1 of many)
fgfr1a	1.8968355653415e-18	0.304464	0.135	0.021	3.83103879132022e-14	0	fgfr1a
AL954191.1	2.54837475193284e-18	0.398045	0.14	0.023	5.14695248647876e-14	0	AL954191.1
sostdc1a	2.60802604754259e-18	0.583229	0.264	0.078	5.26743020822177e-14	0	sostdc1a
loxa	5.00584116618996e-18	0.380877	0.192	0.043	1.01102974033539e-13	0	loxa
vim	8.3036884089512e-18	0.470988	0.285	0.09	1.67709594795587e-13	0	vim
cd82b	9.24692150242022e-18	0.415106	0.254	0.074	1.86760073584381e-13	0	cd82b
fzd7b	9.89802696226262e-18	0.487142	0.28	0.091	1.99910450556818e-13	0	fzd7b
dhrs3a	1.85436493481741e-17	0.431679	0.238	0.067	3.74526085885071e-13	0	dhrs3a
tmem176	6.18872839538119e-17	0.462513	0.358	0.138	1.24993747401514e-12	0	tmem176
tgfb1a	6.49334499865971e-17	0.318022	0.166	0.035	1.3114608893793e-12	0	tgfb1a
ppap2d	6.91220203330245e-17	0.326431	0.15	0.029	1.3960574446661e-12	0	ppap2d
si:ch211-198c19.3	7.5783638745659e-17	0.590899	0.404	0.166	1.53060215174607e-12	0	si:ch211-198c19.3
kitlga	9.55214871270397e-17	0.29272	0.135	0.023	1.92924747550482e-12	0	kitlga
lhfpl6	1.17450937642777e-16	0.324212	0.155	0.031	2.37215658757117e-12	0	lhfpl6
tent5c	1.47498175358692e-16	0.297766	0.135	0.023	2.97902064771951e-12	0	tent5c
antxr2a	1.4907353713925e-16	0.532318	0.482	0.245	3.01083822960143e-12	0	antxr2a
fgfr4	2.10843901986538e-16	0.301679	0.135	0.023	4.2584142884221e-12	0	fgfr4
fkbp1ab	2.96395565811381e-16	0.348295	0.161	0.033	5.98630124269246e-12	0	fkbp1ab
si:dkey-26m3.3	3.29453837971979e-16	0.268241	0.145	0.028	6.65397916552006e-12	0	si:dkey-26m3.3
si:ch73-46j18.5	5.141234057111e-16	0.502892	0.674	0.373	1.03837504251471e-11	0	si:ch73-46j18.5
pdgfra	6.16841882366358e-16	0.475619	0.316	0.118	1.24583554981533e-11	0	pdgfra
LO018188.1	6.57770848963016e-16	0.430371	0.254	0.079	1.3284997836506e-11	0	LO018188.1
bag2	1.21800499270178e-15	0.29911	0.135	0.025	2.46000468375978e-11	0	bag2
c7a	1.56388555689775e-15	0.36313	0.171	0.04	3.15857965926639e-11	0	c7a
sc:d0202	1.92430704217477e-15	0.347954	0.15	0.031	3.88652293308039e-11	0	sc:d0202
slc7a1	2.08327813012863e-15	0.286135	0.14	0.027	4.20759683942079e-11	0	slc7a1
tead1b	2.12034378596757e-15	0.39046	0.192	0.051	4.2824583445187e-11	0	tead1b
LOC103909284	2.200854388074e-15	0.470218	0.326	0.128	4.44506560759306e-11	0	LOC103909284
klf6a	3.36332321879195e-15	0.521581	0.466	0.243	6.7929039049941e-11	0	klf6a
ca5a	3.68304766565717e-15	0.269899	0.135	0.026	7.43865137032778e-11	0	ca5a
meis1a	4.26104277761628e-15	0.320307	0.171	0.04	8.6060280979516e-11	0	meis1a
gpc6a	6.7488611781793e-15	0.264495	0.124	0.022	1.36306749215687e-10	0	gpc6a
klf3	7.54048868881011e-15	0.344683	0.187	0.049	1.52295250047898e-10	0	klf3
dock9b	7.9178628421367e-15	0.275266	0.104	0.015	1.59917075822635e-10	0	dock9b
eva1ba	8.48937733568412e-15	0.375231	0.223	0.067	1.71459954048812e-10	0	eva1ba
gpc1b	1.45744311962024e-14	0.335289	0.155	0.035	2.94359786869701e-10	0	gpc1b
dpt	1.65972648232734e-14	0.303923	0.119	0.021	3.35214957635653e-10	0	dpt
egfra	1.92942026534006e-14	0.33786	0.171	0.043	3.89685010990732e-10	0	egfra
itga5	2.81417648611822e-14	0.307858	0.145	0.032	5.68379224901297e-10	0	itga5
si:ch1073-291c23.2	5.63713803620631e-14	0.428175	0.311	0.124	1.13853276917259e-09	0	si:ch1073-291c23.2
bicc1b	5.76385116835062e-14	0.323003	0.15	0.035	1.16412502047178e-09	0	bicc1b
col4a1	1.2392315377201e-13	0.44524	0.311	0.123	2.50287593673329e-09	0	col4a1
hoxb5b	1.68725828724874e-13	0.250641	0.104	0.017	3.40775556275627e-09	0	hoxb5b
june	1.8304632465344e-13	0.251619	0.109	0.019	3.69698661902552e-09	0	june
cd81a	2.96183988918219e-13	0.457346	0.679	0.422	5.98202802418126e-09	0	cd81a
tns1b	3.25071242524777e-13	0.306253	0.155	0.038	6.56546388527292e-09	0	tns1b
si:ch211-133n4.4	4.33691531390141e-13	0.430225	0.295	0.121	8.75926785948668e-09	0	si:ch211-133n4.4
s100v2	6.53428597815466e-13	0.446157	0.456	0.234	1.3197297390079e-08	0	s100v2
hic1	7.01932504812959e-13	0.447179	0.295	0.123	1.41769307997073e-08	0	hic1
cdon	7.17712381011329e-13	0.446798	0.311	0.133	1.44956369592858e-08	0	cdon
mmp14b	7.31958279383006e-13	0.442231	0.269	0.105	1.47833613686986e-08	0	mmp14b
rbpjb	9.34487606408231e-13	0.381242	0.223	0.077	1.8873846186627e-08	0	rbpjb
lamb1a	1.15026353576774e-12	0.425882	0.301	0.127	2.32318726319011e-08	0	lamb1a
cd28l	1.53283604437458e-12	0.307565	0.161	0.043	3.09586895882334e-08	0	cd28l
capn2a	3.05919613022349e-12	0.336317	0.181	0.054	6.17865842421237e-08	0	capn2a
pdgfrb	3.1106477570695e-12	0.338972	0.181	0.054	6.28257527495327e-08	0	pdgfrb
boc	3.27902526836798e-12	0.412214	0.342	0.154	6.6226473345228e-08	0	boc
si:ch211-39i22.1	3.37739351258013e-12	0.509707	0.352	0.17	6.82132167735808e-08	0	si:ch211-39i22.1
foxp4	3.61874579133488e-12	0.455782	0.363	0.177	7.30878087475906e-08	0	foxp4
zeb1b	4.19452074668783e-12	0.327845	0.155	0.042	8.47167355208541e-08	0	zeb1b
asic1b	4.24661654543633e-12	0.274376	0.13	0.03	8.57689143681776e-08	0	asic1b
lpar1	5.09090746152243e-12	0.36511	0.249	0.092	1.02821058000368e-07	0	lpar1
tgm1l1	5.12272916152943e-12	0.297995	0.145	0.037	1.0346376087541e-07	0	tgm1l1
CABZ01072614.1	5.60885702955353e-12	0.467273	0.342	0.162	1.13282085425893e-07	0	CABZ01072614.1
rpz5	1.08387161355065e-11	0.416107	0.461	0.24	2.18909549788825e-07	0	rpz5
mt-atp6	1.17495757622305e-11	0.465756	0.648	0.405	2.3730618166977e-07	0	mt-atp6
ank3b	1.51902917054949e-11	0.270377	0.14	0.036	3.0679832157588e-07	0	ank3b
bmp1a	1.8430002341354e-11	0.256401	0.13	0.031	3.72230757288326e-07	0	bmp1a
mt-nd2	1.994855947183e-11	0.421205	0.596	0.356	4.02901055652551e-07	0	mt-nd2
rnd3b	2.37238254609256e-11	0.349991	0.233	0.087	4.79150102834315e-07	0	rnd3b
itgb1a	2.84475004508329e-11	0.33457	0.207	0.072	5.74554166605473e-07	0	itgb1a
atoh8	3.53941658030964e-11	0.31133	0.171	0.052	7.14855966725138e-07	0	atoh8
pitx2	5.32837517015687e-11	0.310172	0.135	0.035	1.07617193311658e-06	0	pitx2
sdc2	6.03563910237098e-11	0.368513	0.269	0.114	1.21901802950587e-06	0	sdc2
ghra	8.1431644223665e-11	0.315307	0.155	0.046	1.64467491838536e-06	0	ghra
junba	8.67569222627905e-11	0.44402	0.58	0.391	1.75222955894158e-06	0	junba
dedd1	1.01586673440692e-10	0.458846	0.368	0.201	2.05174604348166e-06	0	dedd1
mt-cyb	1.03647240241078e-10	0.433392	0.606	0.359	2.09336331114906e-06	0	mt-cyb
rbms3	1.16894718813989e-10	0.285665	0.15	0.044	2.36092263588614e-06	0	rbms3
si:dkey-238c7.16	1.37836210685245e-10	0.34315	0.259	0.106	2.78387794720989e-06	0	si:dkey-238c7.16
mt-co2	1.49822955086093e-10	0.449822	0.689	0.442	3.02597422387382e-06	0	mt-co2
stom	1.53657669749084e-10	0.260818	0.124	0.031	3.10342395592225e-06	0	stom
COX3	1.5460031210962e-10	0.387008	0.808	0.579	3.12246250367799e-06	0	COX3
arrdc3a	2.02598755125297e-10	0.285443	0.181	0.06	4.09188705726563e-06	0	arrdc3a
znf704	2.42928071667895e-10	0.294008	0.15	0.045	4.90641826347648e-06	0	znf704
lama4	2.63270380457573e-10	0.363008	0.228	0.091	5.3172718741016e-06	0	lama4
zfp36l1b	2.91514016192789e-10	0.412592	0.363	0.188	5.88770858504577e-06	0	zfp36l1b
rnd3a	3.18968226325732e-10	0.306938	0.161	0.051	6.44220126710082e-06	0	rnd3a
fxyd6l	3.83359172826932e-10	0.377284	0.295	0.137	7.74270521358555e-06	0	fxyd6l
eif4ebp3l	3.94987787177359e-10	0.420217	0.363	0.189	7.97756833762113e-06	0	eif4ebp3l
sik2b	3.96744901128737e-10	0.349369	0.181	0.064	8.0130567680971e-06	0	sik2b
ahnak	4.45205983572741e-10	0.392592	0.363	0.189	8.99182525021865e-06	0	ahnak
pabpc1b	5.60218516242003e-10	0.382107	0.259	0.114	1.13147333725397e-05	0	pabpc1b
jun	7.17952406951686e-10	0.412672	0.591	0.369	1.45004847632032e-05	0	jun
cadm4	1.16688901160159e-09	0.260804	0.15	0.047	2.35676573673173e-05	0	cadm4
tenm3	1.20619264175653e-09	0.402812	0.285	0.136	2.43614727855567e-05	0	tenm3
rgcc	1.23850742519558e-09	0.31113	0.192	0.069	2.50141344666751e-05	0	rgcc
fzd2	1.34679142910315e-09	0.358745	0.244	0.108	2.72011464935964e-05	0	fzd2
anxa2a	1.85687302002555e-09	0.405406	0.352	0.175	3.7503264385456e-05	0	anxa2a
col6a4a	2.36821290472063e-09	0.357033	0.326	0.158	4.78307960366425e-05	0	col6a4a
plekho2	2.49152490742016e-09	0.347913	0.212	0.086	5.03213285551649e-05	0	plekho2
slc38a5b	2.69484886178886e-09	0.414677	0.347	0.195	5.44278624615497e-05	0	slc38a5b
hoxc8a	4.99122477740698e-09	0.277637	0.171	0.061	0.000100808	0	hoxc8a
tnfaip6	6.83659821422286e-09	0.266105	0.119	0.033	0.000138079	0	tnfaip6
c1qtnf5	7.05000342315013e-09	0.294199	0.197	0.075	0.000142389	0	c1qtnf5
meis2b	7.59594358332783e-09	0.31963	0.212	0.088	0.000153415	0	meis2b
hspb1	8.37829555043133e-09	0.408655	0.321	0.169	0.000169216	0	hspb1
glipr2l	9.3280546626109e-09	0.281297	0.15	0.051	0.000188399	0	glipr2l
si:ch211-106h4.12	1.0787402374484e-08	0.340282	0.155	0.053	0.000217873	0	si:ch211-106h4.12
nfil3-6	1.60608687258028e-08	0.34748	0.275	0.133	0.000324381	0	nfil3-6
grb10a	1.94798939944338e-08	0.262471	0.161	0.057	0.000393435	0	grb10a
pbx1a	2.06106235815882e-08	0.359071	0.233	0.107	0.000416273	0	pbx1a
rbm5	2.37041115044925e-08	0.328291	0.218	0.096	0.000478752	0	rbm5
meis1b	2.39079941862295e-08	0.350288	0.29	0.148	0.00048287	0	meis1b
ddit3	2.68218755869072e-08	0.407158	0.337	0.193	0.000541721	0	ddit3
proza	3.0135683175933e-08	0.257484	0.155	0.056	0.00060865	0	proza
mt-nd3	3.08738162618422e-08	0.330125	0.446	0.259	0.000623558	0	mt-nd3
tmem176l.1	3.21364318430185e-08	0.358619	0.487	0.314	0.00064906	0	tmem176l.1
dlc1	3.51329793636043e-08	0.251929	0.119	0.036	0.000709581	0	dlc1
olfml3b	3.51619414222476e-08	0.318049	0.228	0.103	0.000710166	0	olfml3b
twist1a	3.66904204815365e-08	0.255014	0.119	0.036	0.000741036	0	twist1a
grb10b	4.42951627875591e-08	0.263541	0.15	0.054	0.000894629	0	grb10b
cast	4.71804886457645e-08	0.278927	0.202	0.085	0.000952904	0	cast
plod2	6.12176558493626e-08	0.260069	0.15	0.054	0.00123641	0	plod2
mt-nd1	6.68165217663896e-08	0.358167	0.528	0.342	0.00134949	0	mt-nd1
purab	9.70915147588271e-08	0.327641	0.223	0.105	0.00196096	0	purab
rarga	1.05245368846155e-07	0.328853	0.187	0.08	0.00212564	0	rarga
ip6k2b	1.05862114684329e-07	0.368039	0.29	0.159	0.0021381	0	ip6k2b
ccdc3b	1.88530125572164e-07	0.265751	0.155	0.06	0.00380774	0	ccdc3b
si:ch211-212k18.8	2.46634240457598e-07	0.268922	0.171	0.071	0.00498127	0	si:ch211-212k18.8
si:dkey-7j14.6	2.72476034169145e-07	0.341278	0.461	0.313	0.0055032	0	si:dkey-7j14.6
spry4	3.94150307668348e-07	0.257342	0.15	0.058	0.00796065	0	spry4
chd3	4.3278554301514e-07	0.338031	0.373	0.233	0.00874097	0	chd3
pmp22b	4.37913979012113e-07	0.258838	0.14	0.052	0.00884455	0	pmp22b
yap1	4.51685766950028e-07	0.283899	0.197	0.09	0.0091227	0	yap1
gng7	4.58695232182294e-07	0.285815	0.212	0.101	0.00926427	0	gng7
sptan1	4.66551517001277e-07	0.281143	0.197	0.09	0.00942294	0	sptan1
mt-nd4	4.9350839343683e-07	0.32324	0.606	0.426	0.00996739	0	mt-nd4
aoc2	5.51972166478441e-07	0.337208	0.249	0.126	0.0111482	0	aoc2
si:ch211-212k18.9	5.80110954380459e-07	0.298034	0.223	0.111	0.0117165	0	si:ch211-212k18.9
zfp36l1a	7.91723039578841e-07	0.347142	0.44	0.303	0.0159904	0	zfp36l1a
zgc:153372	8.0942372072371e-07	0.269916	0.135	0.051	0.0163479	0	zgc:153372
ackr3b	1.07363510358728e-06	0.265579	0.166	0.07	0.0216842	0	ackr3b
nrp1a	1.42973027022424e-06	0.292816	0.218	0.106	0.0288763	0	nrp1a
flna	1.48041628223028e-06	0.318736	0.285	0.161	0.0299	0	flna
tuba8l3	1.51699527191793e-06	0.273931	0.347	0.196	0.0306388	0	tuba8l3
tspan4b	1.5845421784118e-06	0.267898	0.207	0.1	0.032003	0	tspan4b
myl6	2.95899902061126e-06	0.323919	0.326	0.196	0.0597629	0	myl6
ckap4	3.62027475315607e-06	0.301258	0.254	0.142	0.0731187	0	ckap4
BX284696.1	4.07163923280921e-06	0.308834	0.259	0.151	0.0822349	0	BX284696.1
socs3a	4.53100248835118e-06	0.327131	0.56	0.422	0.0915127	0	socs3a
cald1a	4.53476550131747e-06	0.333528	0.352	0.231	0.0915887	0	cald1a
gstt1b	5.15693746052445e-06	0.285868	0.295	0.175	0.104155	0	gstt1b
wu:fb16f03	6.15659687364316e-06	0.264955	0.202	0.103	0.124345	0	wu:fb16f03
b2ml	7.3617323147765e-06	0.276722	0.549	0.441	0.148685	0	b2ml
zgc:158463	7.45774537425496e-06	0.278392	0.218	0.112	0.150624	0	zgc:158463
klf13	7.59941089351362e-06	0.278459	0.187	0.093	0.153485	0	klf13
cnn3a	8.21115077438718e-06	0.263307	0.238	0.13	0.165841	0	cnn3a
mgst1.1	9.47584104749883e-06	0.266733	0.228	0.125	0.191384	0	mgst1.1
vat1	1.25773471396555e-05	0.305924	0.342	0.218	0.254025	0	vat1
cyp3c1	2.17810599091592e-05	0.25145	0.171	0.085	0.439912	0	cyp3c1
rbfox2	2.30455960448217e-05	0.276839	0.15	0.071	0.465452	0	rbfox2
fosab	2.31461498601423e-05	0.310144	0.56	0.456	0.467483	0	fosab
cldn5a	2.59636152733404e-05	0.286497	0.223	0.121	0.524387	0	cldn5a
mt-co1	2.61896477294565e-05	0.255878	0.725	0.584	0.528952	0	mt-co1
mmp16a	3.67962119096185e-05	0.268663	0.218	0.119	0.743173	0	mmp16a
serinc5	4.26939806430283e-05	0.2567	0.202	0.111	0.86229	0	serinc5
slc43a2a	4.75451633875787e-05	0.286118	0.187	0.1	0.96027	0	slc43a2a
jpt1b	5.4413401711339e-05	0.261742	0.451	0.327	1	0	jpt1b
socs3b	5.44303481026419e-05	0.276646	0.238	0.141	1	0	socs3b
hdlbpa	5.64541046614412e-05	0.291003	0.373	0.262	1	0	hdlbpa
aldh9a1a.1	0.000110322	0.288158	0.43	0.335	1	0	aldh9a1a.1
celf2	0.000272221	0.267315	0.44	0.354	1	0	celf2
dnmt3ab	0.000313165	0.263659	0.249	0.164	1	0	dnmt3ab
ncor2	0.000320396	0.252203	0.197	0.119	1	0	ncor2
mafba	0.000465632	0.259219	0.228	0.147	1	0	mafba
adam10a	0.00054172	0.263162	0.249	0.166	1	0	adam10a
tspan14	0.000551161	0.266339	0.254	0.174	1	0	tspan14
sdc4	0.000587826	0.250135	0.347	0.261	1	0	sdc4
arl6ip5b	0.00104359	0.254376	0.212	0.139	1	0	arl6ip5b
gadd45ba	0.00105773	0.261414	0.337	0.248	1	0	gadd45ba
inhbaa	3.35850632308022e-207	1.43064	0.83	0.056	6.78317522072511e-203	1	inhbaa
nid2a	2.36122895785441e-198	1.32024	0.813	0.057	4.76897412617855e-194	1	nid2a
osr2	1.24738802794478e-168	1.11142	0.654	0.036	2.51934960004007e-164	1	osr2
rbp41	4.34310197937448e-152	1.5754	0.962	0.154	8.77176306774264e-148	1	rbp4
pdgfra1	3.23107671043435e-135	1.05626	0.742	0.078	6.52580563206426e-131	1	pdgfra
nr2f1a	1.50411470070803e-118	1.09351	0.747	0.099	3.03786046102e-114	1	nr2f1a
lrrtm1	4.323020192491e-117	0.740023	0.335	0.006	8.73120388277408e-113	1	lrrtm1
ndnf	4.78604172919316e-115	0.860425	0.489	0.032	9.66636848045142e-111	1	ndnf
robo2	2.35793999410767e-114	0.884622	0.571	0.052	4.76233140609926e-110	1	robo2
col18a1a	1.30415052762166e-109	0.935679	0.555	0.05	2.63399282063747e-105	1	col18a1a
hsd11b21	1.48257688984629e-102	1.31806	0.929	0.236	2.99436054442255e-98	1	hsd11b2
nid1b	1.53036785375573e-102	0.999206	0.676	0.095	3.09088395423044e-98	1	nid1b
c61	2.34654362829548e-101	1.10729	0.863	0.157	4.73931416606838e-97	1	c6
cd248a	4.41712311669926e-100	0.910111	0.626	0.078	8.92126355879748e-96	1	cd248a
dio2	5.34975051946748e-97	0.643957	0.374	0.019	1.08048911241685e-92	1	dio2
col6a4a1	4.39830422467093e-92	1.01809	0.725	0.121	8.88325504256788e-88	1	col6a4a
nme2b.2	1.5302803764544e-82	0.773477	0.418	0.037	3.09070727632495e-78	1	nme2b.2
dkk3b	3.94805656035615e-82	0.855771	0.703	0.119	7.97388983495131e-78	1	dkk3b
caln2	1.25488727766054e-81	0.479182	0.258	0.007	2.534495834691e-77	1	caln2
tpbga	1.14945373991327e-80	0.450644	0.253	0.007	2.32155171850283e-76	1	tpbga
nlgn4xa	3.58250651800099e-78	0.43143	0.22	0.004	7.23558841440659e-74	1	nlgn4xa
mxra8a	1.02108141491483e-76	0.864261	0.615	0.107	2.06227813370348e-72	1	mxra8a
mdka1	7.62283617084367e-76	1.02192	0.78	0.174	1.5395842214253e-71	1	mdka
cldn5a1	4.14535894091822e-75	0.83814	0.577	0.087	8.37238145297254e-71	1	cldn5a
inka1a	5.48480461558103e-75	0.693014	0.445	0.049	1.1077659882089e-70	1	inka1a
postnb	3.33344752688765e-73	0.901813	0.747	0.14	6.73256397005499e-69	1	postnb
si:ch1073-291c23.21	3.65368572459707e-73	0.793057	0.593	0.098	7.3793490579687e-69	1	si:ch1073-291c23.2
cspg5a	1.59888891741533e-72	0.436709	0.236	0.007	3.22927594650374e-68	1	cspg5a
cd82a	9.48329564175398e-72	0.768296	0.599	0.1	1.91534122076505e-67	1	cd82a
fn1b	1.0623023811003e-71	0.903193	0.692	0.135	2.14553211910828e-67	1	fn1b
col27a1b	2.75925460053492e-69	0.669645	0.407	0.044	5.57286651670038e-65	1	col27a1b
atp1a3b	4.19865232904404e-69	0.577406	0.346	0.029	8.48001810897025e-65	1	atp1a3b
si:ch211-197h24.9	7.59971115884152e-69	0.848625	0.615	0.124	1.53491366275122e-64	1	si:ch211-197h24.9
vegfaa	3.2238664339042e-67	0.497814	0.286	0.017	6.51124303655631e-63	1	vegfaa
nrxn1a	6.20023487228145e-67	0.430676	0.209	0.006	1.25226143715468e-62	1	nrxn1a
slco2b1	2.07404874880042e-65	0.680707	0.418	0.051	4.1889562579522e-61	1	slco2b1
esr2b	9.48732423744049e-65	0.533083	0.352	0.033	1.91615487623586e-60	1	esr2b
CABZ01092746.11	3.77211364570185e-63	0.876107	0.725	0.164	7.61853793022403e-59	1	CABZ01092746.1
pcdh18b	1.13842825530705e-61	0.60844	0.385	0.045	2.29928354724364e-57	1	pcdh18b
zgc:1951731	1.4101001183392e-61	0.84469	0.758	0.191	2.84797920900969e-57	1	zgc:195173
lrrc171	1.18202486175806e-60	0.772557	0.659	0.14	2.38733561329275e-56	1	lrrc17
nrp1a1	1.36511500961954e-60	0.695842	0.495	0.08	2.75712278492859e-56	1	nrp1a
pmp22a1	6.11280745275145e-60	0.930572	0.907	0.27	1.23460372123221e-55	1	pmp22a
BX569787.1	1.02743208892904e-58	0.673736	0.467	0.074	2.07510459000999e-54	1	BX569787.1
zgc:158343	5.69734589210353e-58	0.877318	0.654	0.164	1.15069294982815e-53	1	zgc:158343
cd81a1	3.29856847329445e-57	0.896692	0.934	0.399	6.66211874551281e-53	1	cd81a
si:dkey-9i23.16	6.32724044102042e-57	0.626461	0.451	0.071	1.2779127518729e-52	1	si:dkey-9i23.16
spon1b	1.8566658638766e-56	0.624446	0.423	0.061	3.74990804527156e-52	1	spon1b
tnfsf10	5.95561294394597e-56	0.724057	0.516	0.096	1.20285514628877e-51	1	tnfsf10
gstm.1	1.91032503617715e-55	0.841436	0.89	0.291	3.85828347556699e-51	1	gstm.1
ar	3.96379635743401e-55	0.633473	0.467	0.079	8.00567950310947e-51	1	ar
luzp2	1.05019983541636e-54	0.417292	0.231	0.014	2.12108860759043e-50	1	luzp2
grhl1	5.97749264427042e-54	0.493455	0.302	0.03	1.2072741893633e-49	1	grhl1
shisal1b	3.68865698298179e-53	0.309594	0.176	0.006	7.44998050852833e-49	1	shisal1b
col5a11	7.47738108760403e-53	0.782158	0.764	0.198	1.51020665826339e-48	1	col5a1
dcn1	8.02345893577758e-53	0.872662	0.83	0.231	1.620498001259e-48	1	dcn
col1a1a1	3.55669578973231e-52	0.844217	0.912	0.26	7.18345848652234e-48	1	col1a1a
si:ch211-106j24.1	1.51819504851695e-51	0.431268	0.236	0.017	3.06629853948967e-47	1	si:ch211-106j24.1
cxcl18b1	1.75555240832384e-51	0.8785	0.505	0.105	3.54568919909167e-47	1	cxcl18b
gas1a	2.88362822234632e-51	0.700746	0.516	0.106	5.82406392067286e-47	1	gas1a
tmem1761	4.3746187236876e-51	0.67208	0.56	0.12	8.83541743623185e-47	1	tmem176
ptprz1b	2.98223766543622e-50	0.358281	0.192	0.01	6.02322541288153e-46	1	ptprz1b
nr2f2	2.01844978800612e-49	0.619924	0.418	0.07	4.07666303683597e-45	1	nr2f2
prkag2a	2.11522256047314e-49	0.351352	0.187	0.009	4.2721150053876e-45	1	prkag2a
ccbe1	4.55382870121856e-49	0.486204	0.269	0.026	9.19736782785113e-45	1	ccbe1
si:dkey-7j14.61	5.61482602029894e-49	0.789977	0.802	0.281	1.13402641131978e-44	1	si:dkey-7j14.6
cyp3c11	5.53221319409484e-48	0.540756	0.396	0.063	1.11734109881133e-43	1	cyp3c1
aebp1	1.23054104736665e-47	0.565564	0.418	0.071	2.48532375336642e-43	1	aebp1
myct1a	3.60380146777793e-46	0.329632	0.225	0.017	7.27859782447108e-42	1	myct1a
tmem119b	5.31369092225216e-46	0.504245	0.269	0.029	1.07320615556727e-41	1	tmem119b
sema4c	5.60037111228791e-46	0.349407	0.198	0.013	1.13110695354879e-41	1	sema4c
tmem176l.11	8.71434627589015e-46	0.773026	0.797	0.285	1.76003651734153e-41	1	tmem176l.1
fosab1	2.00687783810065e-45	0.851963	0.885	0.425	4.05329116961188e-41	1	fosab
ece1	3.71767551142286e-45	0.549671	0.368	0.059	7.50858923042076e-41	1	ece1
adrb2a	3.7285418810387e-45	0.423416	0.242	0.023	7.53053603713386e-41	1	adrb2a
snai2	1.02241820536927e-44	0.415064	0.275	0.031	2.06497804938431e-40	1	snai2
pbx1b	1.80185222391286e-44	0.474068	0.324	0.045	3.6392009366368e-40	1	pbx1b
ptprga	3.15353616837971e-44	0.585251	0.423	0.08	6.3691969992765e-40	1	ptprga
srgap1b	1.41191999989329e-43	0.299338	0.165	0.008	2.85165482378448e-39	1	srgap1b
junba1	1.45936762510602e-43	0.810338	0.857	0.365	2.94748479242662e-39	1	junba
si:ch211-195o20.7	2.45113962157024e-43	0.428615	0.291	0.036	4.95056669368541e-39	1	si:ch211-195o20.7
qkia	4.33726665244226e-43	0.745189	0.808	0.321	8.75997745793763e-39	1	qkia
col1a21	5.7618376915278e-43	0.818942	0.929	0.281	1.16371835855787e-38	1	col1a2
zgc:136930	1.06547962805995e-42	0.282602	0.115	0.002	2.15194920479268e-38	1	zgc:136930
loxl2b	2.48355381447601e-42	0.492273	0.324	0.048	5.0160336390972e-38	1	loxl2b
si:ch211-286o17.1	2.86974573846606e-42	0.580362	0.429	0.085	5.7960254679799e-38	1	si:ch211-286o17.1
scube1	5.17212092636552e-42	0.36252	0.214	0.018	1.04461326349804e-37	1	scube1
ntn1a	7.8377975064266e-42	0.309444	0.176	0.011	1.58299996237298e-37	1	ntn1a
pbx1a1	1.04705320703489e-41	0.523857	0.44	0.088	2.11473336224836e-37	1	pbx1a
cpn1	4.49651754372433e-41	0.679635	0.588	0.161	9.08161648306004e-37	1	cpn1
gstm.3	5.87995564154448e-41	0.774006	0.819	0.241	1.18757464092274e-36	1	gstm.3
hic11	2.04084271621916e-40	0.581824	0.473	0.107	4.12189003394783e-36	1	hic1
cplx2l	2.13471159205178e-40	0.336649	0.209	0.018	4.31147700246698e-36	1	cplx2l
itga9	3.8787275963178e-40	0.516938	0.33	0.053	7.83386612628306e-36	1	itga9
cux1a	4.65595170450228e-39	0.556637	0.401	0.084	9.40362565758325e-35	1	cux1a
jun1	6.87345779783856e-39	0.78533	0.819	0.348	1.38823227142945e-34	1	jun
mmp16a1	9.35079111489487e-39	0.605699	0.445	0.098	1.88857928147532e-34	1	mmp16a
vstm4a	1.90931924125442e-38	0.356313	0.231	0.025	3.85625207156155e-34	1	vstm4a
c4	2.68020322785336e-38	0.342269	0.181	0.014	5.41320645929543e-34	1	c4
ch25h	2.85939311048854e-38	0.388786	0.198	0.017	5.7751162652537e-34	1	ch25h
si:ch211-212k18.91	3.49684362181248e-38	0.523591	0.429	0.092	7.06257506297467e-34	1	si:ch211-212k18.9
tshz3b	5.96127147730224e-38	0.429802	0.291	0.043	1.20399800027073e-33	1	tshz3b
tmem88b	1.57239391828211e-37	0.558495	0.478	0.111	3.17576399675438e-33	1	tmem88b
sptlc2a	1.61087789350505e-37	0.473013	0.335	0.06	3.25349008151215e-33	1	sptlc2a
cpox	1.72185501836518e-37	0.450599	0.33	0.058	3.47763058059216e-33	1	cpox
ier2a	1.82321532314913e-37	0.767749	0.758	0.331	3.68234798816429e-33	1	ier2a
mfap21	1.85733852436108e-37	0.619683	0.714	0.209	3.75126661765208e-33	1	mfap2
socs3a1	2.62852030161649e-37	0.764663	0.841	0.396	5.30882245317483e-33	1	socs3a
ms4a17a.11	9.06194277650269e-37	0.512595	0.429	0.098	1.83024058257025e-32	1	ms4a17a.11
crispld1a	1.30270909212182e-36	0.25948	0.148	0.008	2.63108155335844e-32	1	crispld1a
nfic	2.65655505970912e-36	0.528006	0.423	0.095	5.36544425409451e-32	1	nfic
cyp27c1	3.45683664655857e-36	0.433381	0.291	0.045	6.98177297505434e-32	1	cyp27c1
ckba	5.41736496430672e-36	0.515618	0.418	0.095	1.09414520184103e-31	1	ckba
si:dkey-188i13.10	1.5613752789896e-35	0.587654	0.511	0.14	3.15350965097529e-31	1	si:dkey-188i13.10
nog1	4.10449385150572e-35	0.361749	0.192	0.018	8.28984623188611e-31	1	nog1
pgrmc1	4.66478097471599e-35	0.609354	0.599	0.191	9.42145813463389e-31	1	pgrmc1
snai1a	9.39489938530657e-35	0.378786	0.275	0.041	1.89748782885037e-30	1	snai1a
sh3gl1b	2.60495590545016e-34	0.398733	0.291	0.048	5.26122944223769e-30	1	sh3gl1b
CU459094.2	2.89993563265844e-34	0.327444	0.214	0.024	5.85699999728025e-30	1	CU459094.2
tmem47	3.07875214922559e-34	0.38355	0.236	0.031	6.21815571579093e-30	1	tmem47
fam198a	7.19758234262981e-34	0.369752	0.253	0.036	1.45369570574094e-29	1	fam198a
col12a1b	1.43823773746422e-33	0.434872	0.286	0.046	2.90480875835649e-29	1	col12a1b
nck1a	2.14110185698487e-32	0.369172	0.291	0.05	4.32438342055234e-28	1	nck1a
mtss1la	3.62361705150638e-32	0.329281	0.192	0.021	7.31861935892744e-28	1	mtss1la
spry2	4.979571799634e-32	0.450414	0.407	0.096	1.00572411637208e-27	1	spry2
si:ch73-46j18.51	5.57433283134974e-32	0.688854	0.863	0.357	1.12584800194771e-27	1	si:ch73-46j18.5
col1a1b1	6.87144882505049e-32	0.590571	0.786	0.257	1.38782651919545e-27	1	col1a1b
XLOC-000431	1.09566001192613e-31	0.631113	0.665	0.234	2.21290452608721e-27	1	XLOC-000431
lama5	1.22468643960982e-31	0.44495	0.269	0.045	2.47349920207995e-27	1	lama5
zgc:92744	1.74403799028545e-31	0.662817	0.56	0.178	3.52243352897952e-27	1	zgc:92744
rhoua	4.5681367984282e-31	0.395437	0.275	0.047	9.22626589178543e-27	1	rhoua
myl9b	6.07477440851225e-31	0.543988	0.571	0.173	1.22692218728722e-26	1	myl9b
chd31	6.87096801123783e-31	0.592347	0.604	0.211	1.3877294092297e-26	1	chd3
cdon1	1.14118242442597e-30	0.493643	0.456	0.12	2.30484614261313e-26	1	cdon
ms4a17a.8	1.20734195014354e-30	0.33709	0.225	0.032	2.43846853670491e-26	1	ms4a17a.8
cald1a1	2.59283675832333e-30	0.55876	0.626	0.205	5.23675240078562e-26	1	cald1a
loxl2a	5.2198391248894e-30	0.455731	0.297	0.057	1.05425090805391e-25	1	loxl2a
fstl1b1	3.15942431688894e-29	0.557555	0.72	0.241	6.38108929282059e-25	1	fstl1b
enc1	3.36764316341716e-29	0.431017	0.308	0.063	6.80162889715363e-25	1	enc1
rgs7bpb	3.97681357409069e-29	0.305787	0.209	0.029	8.03197037559097e-25	1	rgs7bpb
eva1ba1	4.79836384690189e-29	0.431024	0.302	0.06	9.69125546158775e-25	1	eva1ba
kif26ba	5.25846432538899e-29	0.283761	0.154	0.014	1.06205203979881e-24	1	kif26ba
irf1b	6.20278926257938e-29	0.255205	0.148	0.013	1.25277734736316e-24	1	irf1b
ctbp2a	8.55117577670391e-29	0.337834	0.269	0.049	1.72708097162089e-24	1	ctbp2a
si:ch211-132p1.3	9.79993075127812e-29	0.505073	0.434	0.123	1.97929201383564e-24	1	si:ch211-132p1.3
tenm31	1.07356202471555e-28	0.49625	0.445	0.122	2.16827322131801e-24	1	tenm3
cldn11a	1.96115793744524e-28	0.557507	0.544	0.166	3.96095068625815e-24	1	cldn11a
raraa	2.09774817129361e-28	0.387138	0.286	0.055	4.23682198156169e-24	1	raraa
tbx2a	3.93882214914575e-28	0.251867	0.154	0.015	7.95523909462968e-24	1	tbx2a
tagln	4.37025039381496e-28	0.558005	0.423	0.113	8.82659472038807e-24	1	tagln
h2afy2	6.74561797667694e-28	0.562269	0.593	0.228	1.36241246274944e-23	1	h2afy2
tnfrsf19	1.06425216644053e-27	0.39071	0.231	0.038	2.14947010055993e-23	1	tnfrsf19
sypl1	2.22748177197012e-27	0.262789	0.176	0.021	4.49884493484805e-23	1	sypl1
rrbp1b	3.17923704602174e-27	0.337196	0.225	0.037	6.42110506185011e-23	1	rrbp1b
si:ch1073-459j12.11	3.76265680771814e-27	0.547228	0.511	0.158	7.59943795454832e-23	1	si:ch1073-459j12.1
pkig	8.04146369742544e-27	0.421117	0.396	0.105	1.62413442296902e-22	1	pkig
mgst1.11	9.33381598051418e-27	0.458837	0.401	0.109	1.88515081358445e-22	1	mgst1.1
cpxm1a	1.29062425201652e-26	0.310784	0.214	0.033	2.60667380179777e-22	1	cpxm1a
socs3b1	1.35811607842298e-26	0.513647	0.423	0.124	2.7429870435909e-22	1	socs3b
sult1st1	2.00023706314455e-26	0.360929	0.302	0.066	4.03987879643304e-22	1	sult1st1
marcksl1b	2.06322697181635e-26	0.577076	0.665	0.248	4.16709951497748e-22	1	marcksl1b
b2m	3.55764099756514e-26	0.583941	0.731	0.323	7.1853675227823e-22	1	b2m
mxra8b	4.56044501378551e-26	0.342918	0.253	0.048	9.2107307943426e-22	1	mxra8b
XLOC-005605	4.72086744969026e-26	0.401969	0.33	0.076	9.53473598813941e-22	1	XLOC-005605
ptenb	5.66798132022315e-26	0.451364	0.385	0.106	1.14476218724547e-21	1	ptenb
c1qtnf6a	6.2170193818531e-26	0.365334	0.258	0.05	1.25565140455287e-21	1	c1qtnf6a
esr2a	6.78582177416182e-26	0.290728	0.192	0.027	1.37053242372746e-21	1	esr2a
snx17	7.33074953488532e-26	0.431246	0.346	0.086	1.48059148356079e-21	1	snx17
col5a2a1	7.3353377192342e-26	0.454746	0.511	0.154	1.48151815915373e-21	1	col5a2a
zgc:113531	1.25976080836492e-25	0.410815	0.258	0.051	2.54433890465463e-21	1	zgc:113531
cox4i2	1.89453176106419e-25	0.324766	0.242	0.044	3.82638579782135e-21	1	cox4i2
tob1b	1.95451819572118e-25	0.450898	0.429	0.127	3.94754039989807e-21	1	tob1b
aldh2.2	1.97085178723637e-25	0.438953	0.385	0.108	3.98052935468129e-21	1	aldh2.2
snap23.2	3.30255507335931e-25	0.272525	0.154	0.017	6.6701704816638e-21	1	snap23.2
ngdn	7.82684173421017e-25	0.398326	0.374	0.105	1.58078722505843e-20	1	ngdn
celf21	1.78639635165484e-24	0.562941	0.725	0.327	3.60798471143729e-20	1	celf2
cebpd1	2.15029390563426e-24	0.544578	0.654	0.248	4.34294860120952e-20	1	cebpd
selenbp1	2.40071856477884e-24	0.464425	0.407	0.122	4.84873128528382e-20	1	selenbp1
fzd21	3.13715344587512e-24	0.395029	0.363	0.097	6.33610881463397e-20	1	fzd2
colec121	3.46195560887645e-24	0.391003	0.357	0.091	6.99211174324777e-20	1	colec12
osr11	3.6076477480062e-24	0.462445	0.396	0.111	7.28636615664812e-20	1	osr1
tcf12	4.05999893640696e-24	0.432911	0.368	0.103	8.19997985186114e-20	1	tcf12
nme3	4.0955033893012e-24	0.424068	0.445	0.138	8.27168819537163e-20	1	nme3
fzd7a	1.19681054865357e-23	0.362995	0.225	0.043	2.41719826511561e-19	1	fzd7a
fbn2b1	1.29728820918342e-23	0.488403	0.473	0.155	2.62013299608776e-19	1	fbn2b
grb10a1	1.44301091460787e-23	0.332933	0.247	0.05	2.91444914423352e-19	1	grb10a
smo	2.2799593417299e-23	0.343583	0.242	0.049	4.60483388249188e-19	1	smo
acss1	2.3894960330041e-23	0.278715	0.192	0.031	4.82606513785838e-19	1	acss1
ywhaz	3.09621373613765e-23	0.538135	0.775	0.422	6.25342288287721e-19	1	ywhaz
cnbpb	3.25569875967907e-23	0.496556	0.67	0.297	6.57553478492383e-19	1	cnbpb
CABZ01068366.1	3.2589283155488e-23	0.379873	0.335	0.087	6.58205751891392e-19	1	CABZ01068366.1
ghrb	4.28663494456826e-23	0.299676	0.214	0.039	8.65771659754451e-19	1	ghrb
hmgb1b	4.65952395982232e-23	0.503783	0.665	0.273	9.41084054165314e-19	1	hmgb1b
SCARF2	5.14170867912426e-23	0.308809	0.203	0.035	1.03847090192273e-18	1	SCARF2
cyp2ad31	5.56253801455348e-23	0.454451	0.352	0.097	1.12346580279937e-18	1	cyp2ad3
wls	6.52450047983314e-23	0.458421	0.467	0.159	1.3177533619119e-18	1	wls
c1qtnf51	6.93428344076071e-23	0.439734	0.286	0.067	1.40051722653044e-18	1	c1qtnf5
wfdc1	7.66013161811061e-23	0.278096	0.154	0.02	1.5471167829098e-18	1	wfdc1
serinc2	7.96009760588006e-23	0.44466	0.5	0.174	1.6077009134596e-18	1	serinc2
ets1	1.22257554966342e-22	0.316363	0.22	0.042	2.46923583765521e-18	1	ets1
boc1	1.34017219064036e-22	0.466926	0.451	0.145	2.70674577343633e-18	1	boc
mmp14a1	1.35276912362077e-22	0.378302	0.319	0.082	2.73218779897688e-18	1	mmp14a
si:dkey-261h17.11	1.41050055878877e-22	0.481114	0.61	0.222	2.84878797858568e-18	1	si:dkey-261h17.1
khdrbs1b	1.66651595069384e-22	0.428921	0.401	0.128	3.36586226561634e-18	1	khdrbs1b
ponzr1	1.67231290341643e-22	0.542975	0.791	0.36	3.37757037103017e-18	1	ponzr1
fkbp7	1.86959174030135e-22	0.387598	0.374	0.107	3.77601443788664e-18	1	fkbp7
olfml3b1	2.85392446814134e-22	0.403174	0.341	0.093	5.76407124830506e-18	1	olfml3b
stxbp6	2.94082103002956e-22	0.294268	0.242	0.05	5.9395762343507e-18	1	stxbp6
mrc2	3.2100263371809e-22	0.281584	0.22	0.042	6.48329019320426e-18	1	mrc2
vdac1	3.51428478104228e-22	0.41161	0.467	0.159	7.09780097227109e-18	1	vdac1
col6a31	5.12288364807041e-22	0.458235	0.5	0.169	1.03466881040078e-17	1	col6a3
pde4ba	5.72983054455664e-22	0.465462	0.429	0.142	1.1572538750841e-17	1	pde4ba
tmem100a1	7.74404565773208e-22	0.278925	0.209	0.038	1.56406490149215e-17	1	tmem100a
robo1	8.75390933871718e-22	0.305765	0.209	0.039	1.76802706914071e-17	1	robo1
jpt1b1	9.97148356162532e-22	0.511388	0.703	0.304	2.01394053494147e-17	1	jpt1b
xirp2a	1.27965138344655e-21	0.355771	0.275	0.066	2.584511899147e-17	1	xirp2a
hoxc9a	1.32720878615451e-21	0.26489	0.176	0.028	2.68056358539626e-17	1	hoxc9a
lamb1a1	1.550972860343e-21	0.423475	0.39	0.119	3.13249988603475e-17	1	lamb1a
dhrs13l1	1.88466522370187e-21	0.330005	0.264	0.062	3.80645835231067e-17	1	dhrs13l1
jcada	2.70993695629804e-21	0.306731	0.209	0.04	5.47325967063515e-17	1	jcada
cxcl12a1	3.64409467519578e-21	0.377114	0.308	0.078	7.35997801549292e-17	1	cxcl12a
eif4g3a	5.4424275483034e-21	0.255843	0.143	0.019	1.09920709193084e-16	1	eif4g3a
ifi45	6.51731062520924e-21	0.513874	0.489	0.176	1.31630122697351e-16	1	ifi45
tsc22d1	7.02339469793904e-21	0.298478	0.22	0.045	1.41851502714275e-16	1	tsc22d1
cnn3b	8.34778311368329e-21	0.277244	0.198	0.037	1.68600175547061e-16	1	cnn3b
CR383676.11	8.97956402775986e-21	0.600218	1	0.632	1.81360254668666e-16	1	CR383676.1
tmeff1b	1.02775771733609e-20	0.367043	0.319	0.087	2.0757622617037e-16	1	tmeff1b
nell2a	1.43969971925003e-20	0.284039	0.17	0.027	2.90776152296928e-16	1	nell2a
entpd1	1.56692975512794e-20	0.384416	0.401	0.127	3.1647280264319e-16	1	entpd1
yap11	2.38586398099843e-20	0.339446	0.302	0.081	4.81872948242252e-16	1	yap1
spred2b	3.08444010033168e-20	0.421046	0.456	0.16	6.22964367063989e-16	1	spred2b
antxr1c	3.46641805702031e-20	0.274428	0.209	0.042	7.00112454976392e-16	1	antxr1c
si:dkey-102m7.3	3.84039466878448e-20	0.348006	0.357	0.109	7.75644511254401e-16	1	si:dkey-102m7.3
igf2b1	6.6295518989601e-20	0.489437	0.418	0.144	1.33897059703297e-15	1	igf2b
hmgb3a	7.06491846989291e-20	0.478561	0.577	0.234	1.42690158336427e-15	1	hmgb3a
mgst3b	1.50959778496542e-19	0.467243	0.61	0.277	3.04893464629466e-15	1	mgst3b
b2ml1	1.98213676663243e-19	0.478001	0.797	0.418	4.00332162756753e-15	1	b2ml
lama41	1.99218592069074e-19	0.385116	0.302	0.085	4.02361790401909e-15	1	lama4
map2k6	2.59224841496695e-19	0.392479	0.39	0.132	5.23556412370875e-15	1	map2k6
nop58	4.10876724577494e-19	0.40568	0.505	0.197	8.29847720629165e-15	1	nop58
cdh2	4.783739472236e-19	0.35874	0.357	0.109	9.66171861207506e-15	1	cdh2
aldh9a1a.11	5.48576190943779e-19	0.451276	0.676	0.312	1.10795933284915e-14	1	aldh9a1a.1
FO744854.1	6.4655338906014e-19	0.254113	0.132	0.018	1.30584387988476e-14	1	FO744854.1
lhfpl2a	6.86368103429479e-19	0.351912	0.275	0.074	1.38625765849652e-14	1	lhfpl2a
lgals17	7.20195247307554e-19	0.363276	0.242	0.059	1.45457834098707e-14	1	lgals17
slc38a5b1	9.45158056236404e-19	0.385307	0.484	0.183	1.90893572618066e-14	1	slc38a5b
mvp	2.37756340222751e-18	0.355243	0.297	0.088	4.8019648034789e-14	1	mvp
zgc:174863	2.83240322640893e-18	0.375944	0.407	0.147	5.72060479637811e-14	1	zgc:174863
mycb	3.37049375243726e-18	0.392512	0.401	0.142	6.80738623179754e-14	1	mycb
ms4a17a.9	3.40356945132965e-18	0.346646	0.374	0.122	6.8741892208505e-14	1	ms4a17a.9
ctdsp2	3.47960851973583e-18	0.367714	0.423	0.154	7.02776532731045e-14	1	ctdsp2
ctdspla	3.74224771162912e-18	0.28763	0.225	0.053	7.55821770317734e-14	1	ctdspla
adh5	5.05105333755242e-18	0.432251	0.687	0.335	1.02016124258546e-13	1	adh5
h3f3c	5.84924739542069e-18	0.480806	0.83	0.505	1.18137249645312e-13	1	h3f3c
cnn3a1	6.67601350449358e-18	0.332734	0.368	0.118	1.34835444750257e-13	1	cnn3a
si:ch211-39i22.11	7.59545548673035e-18	0.376378	0.451	0.162	1.53405414465493e-13	1	si:ch211-39i22.1
agrn	9.1254187415913e-18	0.342786	0.319	0.097	1.8430608232392e-13	1	agrn
BX322530.1	1.16393489966417e-17	0.291552	0.247	0.063	2.35079931685171e-13	1	BX322530.1
f10	1.42565371290758e-17	0.350086	0.33	0.103	2.87939280395943e-13	1	f10
si:dkey-239h2.3	1.55103068384956e-17	0.357634	0.396	0.143	3.13261667217095e-13	1	si:dkey-239h2.3
XLOC-0160941	4.7349005063034e-17	0.318814	0.308	0.092	9.56307855258099e-13	1	XLOC-016094
si:ch211-222l21.1	5.04194389436666e-17	0.485845	0.874	0.504	1.01832140834523e-12	1	si:ch211-222l21.1
dhrs3b1	5.55172915340878e-17	0.284227	0.231	0.057	1.12128273711397e-12	1	dhrs3b
rbfox21	5.89309713628565e-17	0.276115	0.242	0.063	1.19022882861561e-12	1	rbfox2
tgif1	7.03626435905297e-17	0.352875	0.379	0.135	1.42111431259793e-12	1	tgif1
col6a11	7.46823312104038e-17	0.339119	0.379	0.126	1.50835904345652e-12	1	col6a1
tmem98	8.37786217050881e-17	0.250234	0.176	0.036	1.69207682257766e-12	1	tmem98
cyb5r1	8.68940770623244e-17	0.33536	0.264	0.077	1.75499967442777e-12	1	cyb5r1
ifi46	9.40750952990942e-17	0.40133	0.445	0.172	1.90003469975581e-12	1	ifi46
add3a1	9.90055719859056e-17	0.391632	0.495	0.199	1.99961553739934e-12	1	add3a
grpel2	1.11692173952458e-16	0.301492	0.346	0.117	2.25584683731779e-12	1	grpel2
meis2b1	1.60909106263085e-16	0.327169	0.28	0.082	3.24988121919552e-12	1	meis2b
lpar11	1.79946431197827e-16	0.346861	0.291	0.089	3.63437807090251e-12	1	lpar1
wu:fi37e09	1.81995233686385e-16	0.372688	0.44	0.174	3.67575773476391e-12	1	wu:fi37e09
si:ch211-212k18.81	1.95003898713166e-16	0.287737	0.242	0.064	3.93849374230982e-12	1	si:ch211-212k18.8
tmem50a	2.04758153949956e-16	0.361243	0.451	0.178	4.13550043532726e-12	1	tmem50a
tomm20a	2.21275646510276e-16	0.383567	0.478	0.2	4.46910423256805e-12	1	tomm20a
rab13	2.37636789166701e-16	0.273954	0.242	0.065	4.79955023079985e-12	1	rab13
sept10	2.46093837616878e-16	0.27808	0.247	0.068	4.9703572383481e-12	1	sept10
ppib	2.75028839716922e-16	0.427654	0.923	0.621	5.55475747576268e-12	1	ppib
nop56	3.76585005843023e-16	0.407402	0.56	0.26	7.60588736301154e-12	1	nop56
si:ch211-133n4.41	4.91197089634806e-16	0.342677	0.346	0.117	9.92070761935418e-12	1	si:ch211-133n4.4
ube2e2	5.04437638182274e-16	0.268365	0.247	0.069	1.01881269783674e-11	1	ube2e2
cbx1a	5.11053448539067e-16	0.346171	0.357	0.128	1.03217465001435e-11	1	cbx1a
foxo3b	5.34003484138606e-16	0.343532	0.269	0.082	1.07852683691474e-11	1	foxo3b
si:ch73-281n10.2	6.68648979274209e-16	0.441011	0.78	0.406	1.35047034344012e-11	1	si:ch73-281n10.2
ier5l	7.67677779829014e-16	0.28831	0.203	0.05	1.55047881192066e-11	1	ier5l
ephb3	8.15221466211697e-16	0.329824	0.297	0.094	1.64650279530776e-11	1	ephb3
parp12b	1.75516438457134e-15	0.310403	0.236	0.067	3.54490550751873e-11	1	parp12b
atf4b	1.86858690221369e-15	0.422571	0.643	0.339	3.77398496640099e-11	1	atf4b
col4a11	2.06827199800592e-15	0.346476	0.352	0.121	4.17728895437256e-11	1	col4a1
lrp1aa1	2.65815129199801e-15	0.300332	0.33	0.109	5.36866816444838e-11	1	lrp1aa
isg15	2.82808705252942e-15	0.265163	0.176	0.039	5.71188741999366e-11	1	isg15
gmfb	2.87522807198023e-15	0.335475	0.401	0.155	5.80709813697847e-11	1	gmfb
aldh2.1	3.46801207758348e-15	0.260312	0.22	0.06	7.00434399309535e-11	1	aldh2.1
dedd11	3.51301751972044e-15	0.39005	0.456	0.194	7.09524148457938e-11	1	dedd1
pfn2l	4.03932359348928e-15	0.377279	0.549	0.24	8.15822186177031e-11	1	pfn2l
nt5dc2	4.35445018027496e-15	0.267523	0.253	0.075	8.79468302910133e-11	1	nt5dc2
marcksl1a1	5.4068131278376e-15	0.443322	0.846	0.486	1.09201404742936e-10	1	marcksl1a
snx6	5.44857522340422e-15	0.312438	0.269	0.086	1.10044873787095e-10	1	snx6
XLOC-013964	6.41463118485777e-15	0.284506	0.39	0.143	1.29556306040572e-10	1	XLOC-013964
lipf	7.16937207946059e-15	0.276875	0.236	0.068	1.44799807888865e-10	1	lipf
sulf2b	8.56360314365457e-15	0.278208	0.198	0.05	1.72959092692391e-10	1	sulf2b
tuba8l31	8.61196202999022e-15	0.333833	0.473	0.185	1.73935797119713e-10	1	tuba8l3
ciarta	9.71353316898923e-15	0.337325	0.423	0.169	1.96184229414076e-10	1	ciarta
hmgn6	1.19660457473413e-14	0.424128	0.846	0.55	2.41678225959052e-10	1	hmgn6
mmp2	1.37823722062182e-14	0.345974	0.489	0.196	2.78362571448988e-10	1	mmp2
cbx7a	1.40631109385875e-14	0.294259	0.181	0.044	2.84032651626651e-10	1	cbx7a
etv4	1.63006417317763e-14	0.258801	0.198	0.05	3.29224061056685e-10	1	etv4
fam168a	1.81312816437969e-14	0.320983	0.368	0.138	3.66197495359767e-10	1	fam168a
ctsla1	2.17128967462172e-14	0.341451	0.615	0.285	4.3853537558335e-10	1	ctsla
myclb	2.37296268493223e-14	0.284815	0.253	0.077	4.79267273475762e-10	1	myclb
tpm4a	3.33831239793095e-14	0.364291	0.522	0.225	6.74238955010115e-10	1	tpm4a
lgals9l3	3.48079125566872e-14	0.33187	0.418	0.169	7.03015409907411e-10	1	lgals9l3
si:dkey-6n21.12	4.00879411813796e-14	0.280814	0.231	0.067	8.09656148040324e-10	1	si:dkey-6n21.12
nenf	5.3510841714456e-14	0.259982	0.269	0.087	1.08075847010687e-09	1	nenf
si:ch211-222k6.3	5.35194399503052e-14	0.260296	0.203	0.055	1.08093212867631e-09	1	si:ch211-222k6.3
hmgn7	5.82433380439983e-14	0.409519	0.797	0.51	1.17634069847463e-09	1	hmgn7
si:ch211-286b5.5	7.15086446652184e-14	0.327834	0.478	0.206	1.44426009630342e-09	1	si:ch211-286b5.5
serinc51	8.02718942598108e-14	0.338229	0.291	0.103	1.6212514483654e-09	1	serinc5
cab39l	1.35722392084375e-13	0.273347	0.247	0.08	2.74118515292813e-09	1	cab39l
cpne3	1.48050487932187e-13	0.276634	0.22	0.065	2.99017570476638e-09	1	cpne3
ctnnb2	1.58227489706082e-13	0.304724	0.302	0.109	3.19572060959375e-09	1	ctnnb2
sesn1	1.69045283884916e-13	0.396968	0.445	0.199	3.41420759862365e-09	1	sesn1
sparc1	1.9588073330961e-13	0.453289	0.83	0.366	3.9562031706542e-09	1	sparc
rad21a	2.14039594467471e-13	0.360724	0.489	0.232	4.32295768945952e-09	1	rad21a
hspe1	2.24910050348119e-13	0.37647	0.566	0.271	4.54250828688096e-09	1	hspe1
hist2h2l	2.35388347547095e-13	0.370944	0.44	0.193	4.75413845540868e-09	1	hist2h2l
rnf13	3.19849983054738e-13	0.259068	0.209	0.06	6.46001010775654e-09	1	rnf13
id11	3.33695876250553e-13	0.38959	0.549	0.253	6.73965561263242e-09	1	id1
calm2a	4.07220241759448e-13	0.348847	0.5	0.233	8.22462722281557e-09	1	calm2a
sox11a	4.74002563113315e-13	0.26839	0.214	0.063	9.57342976719962e-09	1	sox11a
hnrnpa0b	4.94496075455512e-13	0.392902	0.813	0.49	9.98733723597498e-09	1	hnrnpa0b
nfyba	9.10075209123976e-13	0.31655	0.462	0.211	1.8380788998677e-08	1	nfyba
ptena	9.45704038162839e-13	0.293894	0.313	0.12	1.91003844587749e-08	1	ptena
emd	1.01177592787859e-12	0.278836	0.352	0.138	2.04348384153639e-08	1	emd
smarce1	1.07260130597602e-12	0.310046	0.489	0.228	2.16633285767977e-08	1	smarce1
zgc:112437	1.07403224369542e-12	0.287461	0.192	0.054	2.16922292259164e-08	1	zgc:112437
antxr2a1	1.1727296186731e-12	0.367819	0.511	0.243	2.36856201083407e-08	1	antxr2a
tnfrsf1a	1.18032562416686e-12	0.268401	0.247	0.082	2.38390366312981e-08	1	tnfrsf1a
flot1b	1.36503091359287e-12	0.285651	0.418	0.18	2.75695293618352e-08	1	flot1b
cxxc5a	1.38737943555899e-12	0.25206	0.236	0.076	2.8020902459985e-08	1	cxxc5a
cygb1	1.60052608285757e-12	0.28844	0.269	0.091	3.23258252954743e-08	1	cygb1
col6a21	1.84166822991985e-12	0.279613	0.313	0.113	3.71961732396913e-08	1	col6a2
si:dkey-11f4.14	2.09850702505526e-12	0.345582	0.418	0.186	4.23835463850412e-08	1	si:dkey-11f4.14
aldh6a1	2.85789787500542e-12	0.26197	0.308	0.121	5.77209633814844e-08	1	aldh6a1
grinab	2.96108332704616e-12	0.304831	0.385	0.163	5.98049999563513e-08	1	grinab
csnk1a1	2.96640322106105e-12	0.324383	0.516	0.251	5.991244585577e-08	1	csnk1a1
FO082781.1	3.06181090016058e-12	0.270392	0.253	0.086	6.18393947505432e-08	1	FO082781.1
crim1	4.28832982505426e-12	0.277317	0.198	0.059	8.66113974766208e-08	1	crim1
aip	4.45227253015141e-12	0.285713	0.335	0.136	8.99225482914681e-08	1	aip
appb	5.57593186622195e-12	0.253296	0.231	0.075	1.12617095902085e-07	1	appb
vdrb	6.08360160827083e-12	0.290227	0.253	0.089	1.22870501682246e-07	1	vdrb
bsg	7.11767005513946e-12	0.360057	0.665	0.366	1.43755582103652e-07	1	bsg
prdx2	7.97985813962016e-12	0.351632	0.791	0.465	1.61169194845908e-07	1	prdx2
nfia1	8.18763094754971e-12	0.318744	0.423	0.184	1.65365582247661e-07	1	nfia
snu13b	9.36028152286971e-12	0.288858	0.555	0.272	1.890496059174e-07	1	snu13b
NC-002333.41	9.82616606582013e-12	0.431475	0.912	0.559	1.98459076031369e-07	1	NC-002333.4
pdia3	9.93632059409319e-12	0.375931	0.775	0.462	2.006838670389e-07	1	pdia3
pabpn1	1.00156577074775e-11	0.352204	0.527	0.276	2.02286238717922e-07	1	pabpn1
pik3r3a	1.50467889665412e-11	0.263465	0.33	0.131	3.03899996757233e-07	1	pik3r3a
foxp41	1.5611677127052e-11	0.328437	0.396	0.174	3.1530904293507e-07	1	foxp4
sept2	2.09041448461311e-11	0.322856	0.533	0.265	4.22201013457309e-07	1	sept2
zfp36l1a1	2.09710017006776e-11	0.348722	0.571	0.291	4.23551321348586e-07	1	zfp36l1a
flot2a	2.12885705122874e-11	0.276829	0.335	0.138	4.29965258636668e-07	1	flot2a
cbx5	2.65407118118164e-11	0.299405	0.44	0.205	5.36042756463255e-07	1	cbx5
mafba1	4.41618533459269e-11	0.270938	0.335	0.137	8.91936952027686e-07	1	mafba
tax1bp3	5.31407175013466e-11	0.266466	0.363	0.155	1.0732830713747e-06	1	tax1bp3
il6st	5.44618363224418e-11	0.277221	0.214	0.073	1.09996570820436e-06	1	il6st
si:ch73-335l21.4	5.67633556527313e-11	0.367342	0.269	0.105	1.14644949411821e-06	1	si:ch73-335l21.4
lman2	6.80966118602916e-11	0.277759	0.39	0.178	1.37534726974231e-06	1	lman2
lxn1	6.88436717439661e-11	0.353393	0.495	0.25	1.39043563821288e-06	1	lxn
rnf213a	7.5921203695782e-11	0.288677	0.302	0.123	1.53338055104371e-06	1	rnf213a
adamts15a1	8.15041196954636e-11	0.259341	0.269	0.1	1.64613870548928e-06	1	adamts15a
nucks1b	8.87441948862530e-11	0.28933	0.341	0.149	1.79236650411765e-06	1	nucks1b
tegt	9.17452878404479e-11	0.323363	0.621	0.343	1.85297957851353e-06	1	tegt
jdp2b	9.71481400709847e-11	0.316453	0.324	0.138	1.96210098501368e-06	1	jdp2b
laptm4a	1.20938934966851e-10	0.273251	0.39	0.178	2.44260366952549e-06	1	laptm4a
atp2b2	1.38197631444663e-10	0.279961	0.324	0.137	2.79117756228786e-06	1	atp2b2
midn	1.49678248055046e-10	0.288063	0.368	0.166	3.02305157596775e-06	1	midn
rpl27a	1.61663380459948e-10	0.325622	0.918	0.669	3.26511529514958e-06	1	rpl27a
eif4a1b	1.66580421686269e-10	0.348453	0.736	0.469	3.36442477679758e-06	1	eif4a1b
etf1b	1.95461398045141e-10	0.286851	0.401	0.188	3.94773385631772e-06	1	etf1b
ftr82	2.0050739746526e-10	0.274001	0.253	0.095	4.04964790660586e-06	1	ftr82
egr1	2.07936262668408e-10	0.319027	0.341	0.152	4.19968869711383e-06	1	egr1
LOC103910438	2.36700985644867e-10	0.273884	0.374	0.171	4.78064980706938e-06	1	LOC103910438
anxa11b	2.3954923929549e-10	0.286516	0.566	0.291	4.83817598605101e-06	1	anxa11b
sumo2b	2.58408092194291e-10	0.333621	0.736	0.438	5.21906823804809e-06	1	sumo2b
khsrp	3.02446768167539e-10	0.255346	0.363	0.165	6.10851737667979e-06	1	khsrp
hmgb1a	3.03295430388949e-10	0.337365	0.692	0.408	6.12565780756559e-06	1	hmgb1a
fzd7b1	3.10131669346846e-10	0.255823	0.253	0.095	6.26372932579825e-06	1	fzd7b
dcaf7	3.2635300213384e-10	0.25762	0.286	0.118	6.59135158409716e-06	1	dcaf7
hnrnpaba	3.5878229661765e-10	0.342969	0.808	0.506	7.24632604478667e-06	1	hnrnpaba
CABZ01072614.11	3.94368395443086e-10	0.321314	0.352	0.162	7.96505848276401e-06	1	CABZ01072614.1
rsrp1	4.0184416263948e-10	0.258523	0.302	0.125	8.11604655282958e-06	1	rsrp1
srsf5a	4.04702426386192e-10	0.309438	0.654	0.368	8.17377490572191e-06	1	srsf5a
pnn	5.52768527732138e-10	0.254385	0.319	0.139	1.1164265954606e-05	1	pnn
pik3r2	5.93111377270188e-10	0.251929	0.247	0.094	1.1979070486726e-05	1	pik3r2
cct8	8.95297494517645e-10	0.28972	0.593	0.322	1.80823234967729e-05	1	cct8
bccip	9.35767960390623e-10	0.25784	0.445	0.225	1.88997054960094e-05	1	bccip
tomm5	1.03901526948505e-09	0.284736	0.555	0.303	2.09849913977895e-05	1	tomm5
dnmt3ab1	1.06432942153825e-09	0.286182	0.341	0.156	2.14962613268081e-05	1	dnmt3ab
ncl	1.2524409345423e-09	0.310166	0.681	0.397	2.52955495549508e-05	1	ncl
eif3g	1.26611484295601e-09	0.301027	0.637	0.379	2.55717214831826e-05	1	eif3g
hp1bp3	1.30931594185688e-09	0.268766	0.456	0.228	2.64442540776834e-05	1	hp1bp3
si:ch211-288g17.3	1.56919458207009e-09	0.29815	0.527	0.276	3.16930229740697e-05	1	si:ch211-288g17.3
si:ch73-376l24.2	1.68972219510556e-09	0.286055	0.335	0.154	3.4127319174547e-05	1	si:ch73-376l24.2
sf3b5	2.18490647514651e-09	0.252795	0.379	0.183	4.41285560785342e-05	1	sf3b5
ywhaqb	2.56141546381039e-09	0.302218	0.489	0.264	5.17329081225784e-05	1	ywhaqb
nucks1a	2.5819286949616e-09	0.282551	0.429	0.218	5.21472138521395e-05	1	nucks1a
acin1a	3.02741247161115e-09	0.308423	0.511	0.282	6.11446496891304e-05	1	acin1a
pin1	3.1688855488204e-09	0.255967	0.412	0.206	6.40019814295256e-05	1	pin1
efnb11	3.46798686016596e-09	0.261931	0.236	0.092	7.00429306147719e-05	1	efnb1
serbp1a	3.52149845013958e-09	0.315752	0.885	0.637	7.11237041974691e-05	1	serbp1a
irf2bp2b	4.38916209459092e-09	0.263852	0.374	0.179	8.86479068244529e-05	1	irf2bp2b
ube2e3	4.5150195244401e-09	0.287309	0.462	0.242	9.11898493351168e-05	1	ube2e3
ddx27	4.73513756626651e-09	0.255839	0.275	0.121	9.56355734258847e-05	1	ddx27
rtn4a	5.09290238040504e-09	0.262789	0.451	0.235	0.000102861	1	rtn4a
npm1a	5.32936443811788e-09	0.263983	0.533	0.292	0.000107637	1	npm1a
krt941	5.4965366844838e-09	0.289317	0.676	0.338	0.000111014	1	krt94
si:ch73-376l24.3	6.40950545615807e-09	0.251086	0.341	0.159	0.000129453	1	si:ch73-376l24.3
rab2a	7.09820264840393e-09	0.256037	0.407	0.205	0.000143362	1	rab2a
ywhae1	7.45644978335056e-09	0.259647	0.654	0.358	0.000150598	1	ywhae1
tnrc6c1	9.0871073277431e-09	0.297219	0.429	0.228	0.000183532	1	tnrc6c1
hnrnpa1b	9.83306808585948e-09	0.257959	0.44	0.232	0.000198598	1	hnrnpa1b
gtpbp4	1.18456061646269e-08	0.259229	0.538	0.298	0.000239246	1	gtpbp4
paip2b	1.49622300215523e-08	0.265255	0.571	0.326	0.000302192	1	paip2b
itm2ba	1.50753761249845e-08	0.29358	0.659	0.394	0.000304477	1	itm2ba
flna1	1.67759155860942e-08	0.265381	0.33	0.157	0.000338823	1	flna
gadd45ba1	1.70985953449165e-08	0.306876	0.44	0.238	0.00034534	1	gadd45ba
skp1	1.90899002808206e-08	0.274531	0.588	0.343	0.000385559	1	skp1
si:ch211-196l7.4	2.02390365293453e-08	0.285045	0.654	0.395	0.000408768	1	si:ch211-196l7.4
nop53	2.38860079997411e-08	0.272915	0.582	0.337	0.000482426	1	nop53
rnf10	2.84316562990033e-08	0.261625	0.385	0.202	0.000574234	1	rnf10
eef1db	2.84910045123777e-08	0.258349	0.599	0.343	0.000575433	1	eef1db
tsc22d3	4.51680830426215e-08	0.255635	0.44	0.236	0.00091226	1	tsc22d3
syncrip	4.79713745529102e-08	0.283206	0.626	0.375	0.000968878	1	syncrip
selenow1	5.75754350992622e-08	0.300333	0.868	0.575	0.00116285	1	selenow1
fkbp1aa	6.03504854076561e-08	0.298458	0.83	0.56	0.0012189	1	fkbp1aa
nsa2	6.23523493737112e-08	0.290408	0.742	0.506	0.00125933	1	nsa2
seta	8.07862150864237e-08	0.255558	0.582	0.339	0.00163164	1	seta
cct2	8.36924687265944e-08	0.257363	0.632	0.381	0.00169034	1	cct2
ubc	1.78578148815332e-07	0.27291	0.863	0.639	0.00360674	1	ubc
snrpb	1.82651326040933e-07	0.263959	0.654	0.405	0.00368901	1	snrpb
zgc:162730	1.93809775368073e-07	0.327862	0.709	0.476	0.00391438	1	zgc:162730
rsl24d1	1.98974058334531e-07	0.293172	0.786	0.558	0.00401868	1	rsl24d1
gnb1b	7.43777656751206e-07	0.253842	0.533	0.326	0.0150221	1	gnb1b
eif5a	8.84826227921261e-07	0.271069	0.791	0.586	0.0178708	1	eif5a
rpl22l1	7.26535647698919e-06	0.258108	0.852	0.603	0.146738	1	rpl22l1
COX31	0.000286781	0.255616	0.841	0.578	1	1	COX3
grn1	2.30079069218752e-213	1.89009	0.845	0.048	4.64690696101113e-209	2	grn1
si:dkey-5n18.1	7.2917731932381e-140	1.49808	0.677	0.051	1.4727194318383e-135	2	si:dkey-5n18.1
c1qb	8.65459746816819e-126	1.41696	0.626	0.05	1.74796905064593e-121	2	c1qb
c1qc	1.00469201124113e-116	1.33641	0.6	0.052	2.02917645510371e-112	2	c1qc
zgc:153118	1.11159490104923e-107	1.337	0.548	0.045	2.24508822164913e-103	2	zgc:153118
NPC2 (1 of many)	5.78578025357157e-107	1.24176	0.523	0.041	1.16855403781385e-102	2	NPC2 (1 of many)
cd74a	2.46489769882021e-105	1.61048	0.845	0.165	4.97835388230717e-101	2	cd74a
ccl34b.8	8.14757893876543e-96	1.21271	0.471	0.036	1.64556651826245e-91	2	ccl34b.8
marco	8.39398034078132e-95	1.1421	0.497	0.042	1.6953322094276e-90	2	marco
si:dkey-7i4.24	2.6518115982834e-93	1.25478	0.406	0.025	5.35586388505299e-89	2	si:dkey-7i4.24
cd74b	9.38509711859552e-87	1.4298	0.845	0.207	1.89550806504274e-82	2	cd74b
si:busm1-266f07.2	2.0896254002023e-86	1.338	0.703	0.121	4.22041642078859e-82	2	si:busm1-266f07.2
lgals2a	2.4897753720263e-85	1.35491	0.774	0.168	5.02859931888153e-81	2	lgals2a
lygl1	9.36482613494275e-85	1.18754	0.6	0.083	1.89141393447439e-80	2	lygl1
ctss2.2	8.74840925786149e-71	1.08086	0.503	0.069	1.76691621781029e-66	2	ctss2.2
LOC564660	7.40328383256739e-66	1.01403	0.335	0.027	1.49524123566364e-61	2	LOC564660
c1qa	7.77419707298627e-65	0.988091	0.452	0.057	1.57015458283104e-60	2	c1qa
ms4a17a.10	5.83043248371451e-63	0.904799	0.394	0.043	1.17757244873582e-58	2	ms4a17a.10
jac3	1.36564552751717e-62	0.962502	0.323	0.026	2.75819427192643e-58	2	jac3
CU929150.1	7.67548984237872e-59	0.807719	0.29	0.022	1.55021868346523e-54	2	CU929150.1
zgc:103700	1.02913874134904e-56	1.07699	0.523	0.1	2.07855151590265e-52	2	zgc:103700
lgals9l1	2.10528527157936e-55	0.870304	0.323	0.033	4.25204466300883e-51	2	lgals9l1
tmsb4x	2.63407156033953e-54	0.393687	1	0.937	5.32003433041774e-50	2	tmsb4x
spi1a	2.40005550628462e-53	0.800754	0.329	0.036	4.84739210604305e-49	2	spi1a
fcer1gl	1.21409953959567e-51	1.08272	0.8	0.219	2.45211684012138e-47	2	fcer1gl
lgals3bpb	1.84335657217065e-51	0.886387	0.323	0.035	3.72302726881306e-47	2	lgals3bpb
ccl39.1	4.2693985553264e-51	0.773105	0.232	0.015	8.62290426219274e-47	2	ccl39.1
actb2	4.07573999981864e-45	0.434681	1	0.922	8.23177207763371e-41	2	actb2
pfn1	2.18196131920458e-42	1.04959	0.987	0.379	4.4069072763975e-38	2	pfn1
txn	3.86087692225263e-42	0.897465	0.387	0.07	7.79781311987363e-38	2	txn
slc3a2a	5.83523463406875e-42	0.727703	0.297	0.039	1.17854233904286e-37	2	slc3a2a
ccl39.3	1.80863004522929e-41	0.596927	0.187	0.012	3.65289010234959e-37	2	ccl39.3
mhc2b	2.3220438083966e-41	0.90072	0.394	0.073	4.68983187981862e-37	2	mhc2b
mafbb	3.13582016844193e-40	0.661667	0.265	0.031	6.33341599420216e-36	2	mafbb
BX649485.2	2.39215833607611e-39	0.820748	0.297	0.04	4.83144219137292e-35	2	BX649485.2
grna	8.19099415026029e-39	0.749229	0.329	0.053	1.65433508852807e-34	2	grna
zgc:64065	1.81227807000108e-38	0.689526	0.271	0.035	3.66025801798119e-34	2	zgc:64065
CU499330.1	1.31637455989452e-37	0.802592	0.368	0.066	2.65868169861897e-33	2	CU499330.1
ctsba	2.93789417474391e-36	1.01764	0.587	0.223	5.93366486473028e-32	2	ctsba
mhc2dab	3.48611065556609e-36	0.803183	0.355	0.068	7.04089769104682e-32	2	mhc2dab
f13a1b	6.5041620825156e-35	0.605833	0.219	0.024	1.31364561580568e-30	2	f13a1b
gstt1a	5.82623641539178e-34	0.640752	0.271	0.041	1.17672496881668e-29	2	gstt1a
havcr1	7.57706930969943e-34	0.617455	0.265	0.038	1.53034068847999e-29	2	havcr1
gng10	1.67198085996814e-33	0.748658	0.361	0.077	3.37689974287764e-29	2	gng10
krt18b	2.16546029029972e-33	0.888439	0.658	0.298	4.37358014831834e-29	2	krt18b
ifi30	2.70516624239479e-32	0.918473	0.639	0.286	5.46362425976477e-28	2	ifi30
gpx1a	8.36376851668477e-32	0.844925	0.587	0.212	1.68923032731482e-27	2	gpx1a
mfap4	1.16141062629306e-31	0.690788	0.277	0.044	2.34570104192408e-27	2	mfap4
cndp2	1.33640402450411e-31	0.801857	0.387	0.099	2.69913520829096e-27	2	cndp2
cotl1	2.19016878315434e-31	0.811139	0.826	0.384	4.42348389133683e-27	2	cotl1
si:ch211-147m6.1	1.08293455148092e-30	0.54752	0.206	0.024	2.18720291362601e-26	2	si:ch211-147m6.1
si:ch211-194m7.3	6.73408384902988e-30	0.518273	0.187	0.02	1.36008291498857e-25	2	si:ch211-194m7.3
si:ch211-283g2.3	1.64054351659506e-29	0.564973	0.187	0.021	3.31340574046705e-25	2	si:ch211-283g2.3
ccl35.1	2.58112531141381e-28	0.816255	0.342	0.076	5.21309879146247e-24	2	ccl35.1
zgc:174904	6.40948469592743e-28	0.703792	0.284	0.055	1.29452362403646e-23	2	zgc:174904
ckbb	6.96813967496688e-28	0.757366	0.529	0.168	1.40735517015306e-23	2	ckbb
ccr12b.2	7.84297987675141e-28	0.520942	0.2	0.026	1.58404664570748e-23	2	ccr12b.2
si:ch211-165i18.2	2.04832637373344e-27	0.614135	0.258	0.044	4.13700477702944e-23	2	si:ch211-165i18.2
psap	7.73984575149234e-27	0.903017	0.561	0.259	1.56321664642891e-22	2	psap
ccl34b.1	9.50930198361315e-27	0.496947	0.161	0.017	1.92059372163035e-22	2	ccl34b.1
jac9	1.34057076766249e-25	0.492642	0.168	0.019	2.70755077944792e-21	2	jac9
LOC100536946	2.24933294679503e-25	0.571076	0.219	0.034	4.54297775264193e-21	2	LOC100536946
arpc1b	3.16491570553505e-25	0.74821	0.755	0.335	6.39218025046915e-21	2	arpc1b
slc40a1	5.0677643393466e-25	0.631643	0.258	0.051	1.02353636361783e-20	2	slc40a1
me1	1.8948290923258e-24	0.361274	0.135	0.013	3.82698631777041e-20	2	me1
rnaset2l	4.67587468546722e-24	0.633748	0.297	0.069	9.44386410223814e-20	2	rnaset2l
actb1	6.50190449876635e-24	0.497261	0.916	0.73	1.31318965161584e-19	2	actb1
itgae.1	1.45692563653699e-23	0.566406	0.239	0.045	2.94255270811375e-19	2	itgae.1
atp6v1g1	1.72077264852206e-23	0.778466	0.452	0.177	3.47544451822e-19	2	atp6v1g1
LOC101885706	2.91619976885324e-23	0.420585	0.148	0.017	5.88984867315288e-19	2	LOC101885706
ccl39.2	3.78789930701337e-23	0.304126	0.11	0.008	7.6504202303749e-19	2	ccl39.2
snx10b	1.21374497498053e-22	0.339082	0.123	0.011	2.45140072596819e-18	2	snx10b
si:zfos-2330d3.3	2.05436706690742e-22	0.429924	0.148	0.017	4.14920516503293e-18	2	si:zfos-2330d3.3
cmklr1	7.09655390733614e-22	0.487239	0.194	0.032	1.43329099266468e-17	2	cmklr1
ehd4	9.32537072565229e-22	0.523022	0.226	0.045	1.88344512545999e-17	2	ehd4
ccl34a.4	1.76529984101821e-21	0.474913	0.187	0.03	3.56537608890448e-17	2	ccl34a.4
BX323596.2	3.40858844178847e-20	0.437073	0.129	0.015	6.88432607588016e-16	2	BX323596.2
ctsd	5.03324761927012e-20	0.794222	0.426	0.173	1.01656502166399e-15	2	ctsd
si:ch211-1o7.3	9.65983913960812e-20	0.376344	0.142	0.019	1.95099771102665e-15	2	si:ch211-1o7.3
si:ch211-198c19.31	4.12196632968456e-19	0.756392	0.432	0.169	8.3251353960639e-15	2	si:ch211-198c19.3
tspan36	4.14836541813468e-19	0.716122	0.348	0.121	8.37845363500661e-15	2	tspan36
hspa8	1.22820125169453e-18	0.283575	0.89	0.839	2.48059806804745e-14	2	hspa8
fabp11a	8.3385681842398e-18	0.801112	0.316	0.097	1.68414061617091e-13	2	fabp11a
cd9b	1.08553772768377e-17	0.584105	0.174	0.032	2.19246054860291e-13	2	cd9b
si:dkey-27i16.2	1.21344364984819e-17	0.571276	0.29	0.087	2.45079213959839e-13	2	si:dkey-27i16.2
cebpb	3.92655451740643e-17	0.687412	0.548	0.28	7.93046215880576e-13	2	cebpb
si:busm1-194e12.11	4.07868963414141e-17	0.541761	0.232	0.059	8.23772945407541e-13	2	si:busm1-194e12.11
gnpda1	7.98802822717068e-17	0.4634	0.206	0.048	1.61334206104166e-12	2	gnpda1
map3k14a	1.58566990060424e-16	0.53958	0.2	0.047	3.20257749825039e-12	2	map3k14a
ms4a17a.6	1.92260634300926e-16	0.511292	0.226	0.058	3.88308803097579e-12	2	ms4a17a.6
mpeg1.1	1.99721216236597e-16	0.349663	0.135	0.021	4.03376940433055e-12	2	mpeg1.1
ctsk	2.42552546132532e-16	0.648524	0.335	0.126	4.89883377423876e-12	2	ctsk
laptm5	2.59650201315814e-16	0.591272	0.471	0.2	5.2441551159755e-12	2	laptm5
CR318588.1	4.01578688503794e-16	0.66014	0.561	0.248	8.11068477171112e-12	2	CR318588.1
epdl1	1.67614974270312e-15	0.363284	0.116	0.016	3.38531963533749e-11	2	epdl1
cx32.2	1.8972399095011e-15	0.382645	0.168	0.034	3.83185544521937e-11	2	cx32.2
si:dkey-56f14.7	2.47690622490064e-15	0.295861	0.11	0.015	5.00260750243182e-11	2	si:dkey-56f14.7
irf8	4.82419626937082e-15	0.444335	0.206	0.053	9.74342920524825e-11	2	irf8
lta4h	5.7314749704038e-15	0.511015	0.271	0.085	1.15758599977246e-10	2	lta4h
npc2	8.34782706815533e-15	0.704072	0.465	0.26	1.68601063295533e-10	2	npc2
LOC110437731	9.05378401667929e-15	0.498317	0.29	0.086	1.82859275784872e-10	2	LOC110437731
LO018493.1	9.91057489877062e-15	0.399003	0.155	0.031	2.0016388123047e-10	2	LO018493.1
mrc1b	1.16724230932806e-14	0.447318	0.206	0.051	2.35747929214988e-10	2	mrc1b
apoeb	4.97780984245408e-14	0.513609	0.155	0.032	1.00536825388045e-09	2	apoeb
mcl1a	5.6399746073427e-14	0.479165	0.742	0.534	1.13910567144501e-09	2	mcl1a
cd63	7.31327471325481e-14	0.467647	0.703	0.562	1.47706209383607e-09	2	cd63
hmox1a	2.02268073266221e-13	0.429244	0.129	0.024	4.08520827575787e-09	2	hmox1a
clic2	3.13304241374471e-13	0.524243	0.258	0.089	6.32780576304019e-09	2	clic2
gsdmea	8.37182358866951e-13	0.289604	0.116	0.02	1.69085721020358e-08	2	gsdmea
rac2	1.11738781428103e-12	0.537795	0.484	0.249	2.2567881685034e-08	2	rac2
mapre1a	1.187399443644e-12	0.546524	0.394	0.188	2.39819065632779e-08	2	mapre1a
scpep1	1.87572451165738e-12	0.528938	0.29	0.116	3.78840079619441e-08	2	scpep1
si:ch73-158p21.3	1.98400305719451e-12	0.299828	0.123	0.023	4.00709097461575e-08	2	si:ch73-158p21.3
atp6v1e1b	2.31405901889549e-12	0.523013	0.303	0.124	4.67370500046322e-08	2	atp6v1e1b
zgc:152830	3.63404241635441e-12	0.461176	0.219	0.071	7.339675468311e-08	2	zgc:152830
si:cabz01074946.1	5.90643133530245e-12	0.458465	0.206	0.064	1.19292193679104e-07	2	si:cabz01074946.1
sftpbb	6.76822712822421e-12	0.522893	0.245	0.086	1.36697883308744e-07	2	sftpbb
atp6v0ca	9.31065066803183e-12	0.585806	0.413	0.226	1.88047211542239e-07	2	atp6v0ca
cst14b.1	9.48896540065821e-12	0.542282	0.271	0.107	1.91648634197094e-07	2	cst14b.1
wasb	1.78587525414979e-11	0.518537	0.335	0.149	3.60693225080634e-07	2	wasb
cfl1	2.28813012814546e-11	0.300465	0.884	0.76	4.62133641981538e-07	2	cfl1
tuba8l2	4.21560774249156e-11	0.506215	0.252	0.097	8.51426295751021e-07	2	tuba8l2
coro1a	5.40784342010224e-11	0.459361	0.555	0.265	1.09222213555805e-06	2	coro1a
cap1	5.99176303427769e-11	0.51928	0.51	0.32	1.21015638003307e-06	2	cap1
arl6ip1	6.12893795474567e-11	0.559474	0.452	0.279	1.23786159871998e-06	2	arl6ip1
dpp7	1.57851749352722e-10	0.503798	0.265	0.112	3.18813178167693e-06	2	dpp7
sec61g	1.95456651065758e-10	0.310907	0.813	0.722	3.94763798157512e-06	2	sec61g
mdh1aa	2.28256264331485e-10	0.494901	0.516	0.349	4.610091770703e-06	2	mdh1aa
tpp1	9.88988112673261e-10	0.453444	0.226	0.088	1.99745929116618e-05	2	tpp1
gabarapb	1.02551347153158e-09	0.44802	0.561	0.447	2.07122955845232e-05	2	gabarapb
si:ch211-212k18.7	1.31623443574887e-09	0.491802	0.342	0.178	2.65839868988199e-05	2	si:ch211-212k18.7
zgc:1627301	1.37871751898411e-09	0.427547	0.671	0.482	2.78459577309222e-05	2	zgc:162730
alas1	1.58846725543122e-09	0.503712	0.271	0.122	3.20822731579444e-05	2	alas1
naga	2.27969497441478e-09	0.410002	0.206	0.076	4.60429993982553e-05	2	naga
fgl2a	3.85725437914929e-09	0.442125	0.277	0.121	7.79049666956783e-05	2	fgl2a
glrx	4.07988191711875e-09	0.431862	0.548	0.421	8.24013750800474e-05	2	glrx
fth1a	5.61819575039334e-09	0.479421	0.581	0.446	0.000113471	2	fth1a
cfp	6.87077802738682e-09	0.380528	0.213	0.078	0.000138769	2	cfp
enpp1	1.01514405366385e-08	0.282966	0.123	0.032	0.000205029	2	enpp1
smox	1.29649353693123e-08	0.473756	0.226	0.097	0.000261853	2	smox
pepd	4.94722344083887e-08	0.409198	0.226	0.1	0.000999191	2	pepd
si:dkey-262k9.4	6.2107231750895e-08	0.382574	0.213	0.089	0.00125438	2	si:dkey-262k9.4
grapa	7.16667274113982e-08	0.255857	0.103	0.026	0.00144745	2	grapa
capgb	9.58244058536486e-08	0.377909	0.265	0.12	0.00193537	2	capgb
zgc:64051	1.08318343464186e-07	0.426758	0.323	0.169	0.00218771	2	zgc:64051
spi1b	1.09584600217418e-07	0.371856	0.265	0.12	0.00221328	2	spi1b
ctsz	1.37387062082905e-07	0.438196	0.239	0.112	0.00277481	2	ctsz
pycard	1.77980872209791e-07	0.389178	0.277	0.139	0.00359468	2	pycard
BX901920.1	1.9776480718159e-07	0.356937	0.187	0.074	0.00399426	2	BX901920.1
XLOC-028370	3.53046081578665e-07	0.369683	0.148	0.053	0.00713047	2	XLOC-028370
samsn1a	3.74678664864211e-07	0.304579	0.142	0.048	0.00756738	2	samsn1a
ctsh	4.53054325262915e-07	0.436939	0.252	0.128	0.00915034	2	ctsh
nccrp1	6.09517244798174e-07	0.436697	0.355	0.215	0.0123104	2	nccrp1
CR392341.1	6.6169795032804e-07	0.317778	0.155	0.058	0.0133643	2	CR392341.1
ctsa	7.88791510288344e-07	0.442296	0.245	0.127	0.0159312	2	ctsa
si:ch211-102c2.4	1.18587495699598e-06	0.345189	0.329	0.168	0.0239511	2	si:ch211-102c2.4
rap1b	1.69949311651996e-06	0.38431	0.445	0.322	0.0343247	2	rap1b
fuca2	2.05645751416005e-06	0.368848	0.194	0.089	0.0415343	2	fuca2
gm2a	2.09100801965898e-06	0.40498	0.245	0.127	0.0422321	2	gm2a
CR855311.11	2.43724584192741e-06	0.303165	0.226	0.101	0.0492251	2	CR855311.1
cxcr3.2	3.65446280518045e-06	0.262002	0.116	0.039	0.0738092	2	cxcr3.2
atp6v1ba	6.20023389118382e-06	0.351219	0.174	0.079	0.125226	2	atp6v1ba
kctd12.2	6.41044850796051e-06	0.40002	0.329	0.206	0.129472	2	kctd12.2
slc11a2	6.99898052139601e-06	0.294227	0.142	0.056	0.141358	2	slc11a2
si:dkey-53k12.2	7.65670707254186e-06	0.266778	0.116	0.041	0.154643	2	si:dkey-53k12.2
asah1b	1.25049242165028e-05	0.337713	0.206	0.105	0.252562	2	asah1b
arpc3	1.32307664919958e-05	0.334084	0.555	0.479	0.267222	2	arpc3
dnase2	1.49457861641157e-05	0.252471	0.103	0.035	0.30186	2	dnase2
rgs2	1.60513955600172e-05	0.253817	0.11	0.038	0.32419	2	rgs2
arpc2	2.3586539748929e-05	0.300942	0.548	0.485	0.476377	2	arpc2
cebpa1	3.10617363502711e-05	0.375358	0.284	0.169	0.627354	2	cebpa
lipf1	3.73460672192462e-05	0.338696	0.161	0.076	0.754279	2	lipf
XLOC-025423	4.15356341552472e-05	0.359894	0.31	0.187	0.838895	2	XLOC-025423
arpc5b	4.29821155656018e-05	0.351165	0.348	0.226	0.86811	2	arpc5b
si:dkey-69o16.5	6.63837032721089e-05	0.272438	0.142	0.064	1	2	si:dkey-69o16.5
selenop	6.92369046647876e-05	0.26525	0.129	0.055	1	2	selenop
mbd2	7.902107309801e-05	0.251532	0.135	0.059	1	2	mbd2
ecm1b	0.000113878	0.458796	0.226	0.131	1	2	ecm1b
atp6v1d	0.00012778	0.261219	0.116	0.048	1	2	atp6v1d
rab8b	0.000145542	0.324067	0.2	0.113	1	2	rab8b
grap2b	0.000152056	0.308362	0.303	0.189	1	2	grap2b
si:ch211-15b10.6	0.000152681	0.326207	0.187	0.103	1	2	si:ch211-15b10.6
tmsb1	0.000163783	0.255102	0.323	0.188	1	2	tmsb1
ccl39.7	0.00029158	0.417041	0.148	0.075	1	2	ccl39.7
vsir	0.000324932	0.282702	0.194	0.107	1	2	vsir
zgc:110239	0.000328614	0.311918	0.206	0.122	1	2	zgc:110239
lamtor5	0.000358245	0.330331	0.213	0.128	1	2	lamtor5
sat1a.2	0.000366534	0.323562	0.406	0.335	1	2	sat1a.2
pkma	0.000424047	0.34804	0.277	0.195	1	2	pkma
XLOC-023492	0.000453969	0.262003	0.168	0.089	1	2	XLOC-023492
arpc4l	0.000590031	0.306934	0.419	0.349	1	2	arpc4l
atp5l	0.000690804	0.250915	0.561	0.526	1	2	atp5l
sdcbp2	0.00101519	0.298166	0.4	0.342	1	2	sdcbp2
derl2	0.00140428	0.336574	0.194	0.122	1	2	derl2
rnaseka	0.00174443	0.308757	0.2	0.128	1	2	rnaseka
lgmn	0.00272963	0.285878	0.2	0.128	1	2	lgmn
cyba	0.00345198	0.268614	0.2	0.131	1	2	cyba
capza1a	0.00373677	0.268964	0.387	0.344	1	2	capza1a
litaf	0.00451635	0.278122	0.271	0.206	1	2	litaf
mcl1b	0.00487896	0.271143	0.374	0.316	1	2	mcl1b
gabarapa	0.00669627	0.309544	0.31	0.258	1	2	gabarapa
lgals9l31	0.00691377	0.294235	0.245	0.186	1	2	lgals9l3
bloc1s6	0.00744732	0.276732	0.194	0.134	1	2	bloc1s6
ssr3	0.00804905	0.259212	0.439	0.386	1	2	ssr3
bhmt	1.54957607013393e-26	0.426646	0.177	0.017	3.12967878884949e-22	3	bhmt
rplp0	6.18115492159303e-26	0.333893	0.992	0.882	1.24840785951414e-21	3	rplp0
rps12	1.24514953821503e-25	0.30541	0.984	0.886	2.5148285223329e-21	3	rps12
rps7	1.90437910990862e-24	0.26369	0.976	0.908	3.84627448828244e-20	3	rps7
rps2	5.5083168336505e-24	0.254152	0.984	0.918	1.11251475089239e-19	3	rps2
si:dkey-14d8.6	2.4190545034307e-23	0.513569	0.194	0.025	4.88576438057898e-19	3	si:dkey-14d8.6
ppdpfa	7.34796430211365e-23	0.540478	0.21	0.03	1.48406835009789e-18	3	ppdpfa
rpl35	5.49235752246626e-20	0.260188	0.984	0.901	1.10929144881251e-15	3	rpl35
cel.2	3.00973481678044e-14	0.260856	0.105	0.012	6.07876140945145e-10	3	cel.2
rpl7	4.4775981893209e-14	0.253029	0.944	0.866	9.04340506297141e-10	3	rpl7
aldob	2.08216171950232e-12	0.295665	0.121	0.019	4.20534202487883e-08	3	aldob
cpa4	5.35627566747048e-12	0.285446	0.113	0.017	1.08180699655901e-07	3	cpa4
eif4ebp3	1.50406413657773e-10	0.299528	0.105	0.017	3.03775833664605e-06	3	eif4ebp3
gamt	2.78286820310114e-10	0.335636	0.137	0.03	5.62055890980338e-06	3	gamt
cpb1	3.19763367257834e-10	0.26443	0.121	0.023	6.45826072850646e-06	3	cpb1
rpl22l11	5.70490425921435e-09	0.346981	0.653	0.623	0.000115222	3	rpl22l1
prdx21	0.00146299	0.295593	0.484	0.494	1	3	prdx2
gstm.31	0.00238157	0.372504	0.387	0.286	1	3	gstm.3
zgc:927441	0.00366185	0.303673	0.298	0.206	1	3	zgc:92744
fth1a1	0.00450414	0.289679	0.476	0.455	1	3	fth1a
ccl33.3	3.81113740221781e-176	2.37669	0.889	0.054	7.69735421125931e-172	4	ccl33.3
pfn11	2.55670726333447e-74	1.34798	1	0.393	5.16378165975664e-70	4	pfn1
vaspa	2.50454510749625e-65	1.24261	0.62	0.096	5.05842975361017e-61	4	vaspa
coro1a1	3.09076396534855e-61	1.27794	0.88	0.254	6.24241598081446e-57	4	coro1a
arpc1b1	7.74535377211546e-60	1.2534	0.926	0.335	1.56432910135416e-55	4	arpc1b
fcer1gl1	4.92580548024182e-56	1.27522	0.88	0.229	9.9486493284444e-52	4	fcer1gl
sftpba	6.84258270744117e-54	1.00796	0.454	0.055	1.38199642942189e-49	4	sftpba
actb21	4.28608211627661e-52	0.552872	1	0.924	8.65660005024387e-48	4	actb2
si:ch211-214p16.1	9.54907275419393e-52	1.24916	0.769	0.166	1.92862622416455e-47	4	si:ch211-214p16.1
actb11	3.87669955489922e-50	0.790223	1	0.73	7.82977009102995e-46	4	actb1
cotl11	5.9399922273777e-50	1.12746	0.898	0.39	1.19970023016347e-45	4	cotl1
tmsb4x1	6.12198950161288e-50	0.43189	1	0.938	1.23645821964075e-45	4	tmsb4x
si:ch211-220f21.3	7.44123109036605e-46	0.724756	0.269	0.02	1.50290544332123e-41	4	si:ch211-220f21.3
ckbb1	4.25094555313502e-42	1.17028	0.639	0.171	8.58563473366679e-38	4	ckbb
arpc5b1	4.00054819750313e-40	1.11455	0.667	0.212	8.07990719449708e-36	4	arpc5b
arpc31	4.24126266075062e-33	0.901749	0.806	0.467	8.56607819591803e-29	4	arpc3
wipf1a	2.97892043464722e-31	0.825225	0.38	0.071	6.01652560185698e-27	4	wipf1a
cfl11	1.42477616728888e-30	0.554044	0.917	0.761	2.87762042507334e-26	4	cfl1
ptpn6	1.05678166683892e-26	0.905127	0.472	0.131	2.13438193251457e-22	4	ptpn6
rac21	3.3816522430926e-26	0.858038	0.639	0.246	6.82992303537412e-22	4	rac2
arpc4	6.11138777656312e-26	0.910809	0.648	0.303	1.23431698923245e-21	4	arpc4
grap2b1	9.97680016452517e-26	0.86696	0.546	0.178	2.01501432922915e-21	4	grap2b
LOC100536213	1.47707059310869e-25	0.884579	0.472	0.135	2.98323947690162e-21	4	LOC100536213
eomesa	1.51964058997757e-25	0.609934	0.25	0.035	3.0692180995777e-21	4	eomesa
rplp2	2.34537402536214e-25	0.28279	0.991	0.926	4.73695191902391e-21	4	rplp2
fam49ba	1.41598533327632e-24	0.86232	0.417	0.111	2.85986557761818e-20	4	fam49ba
arpc21	3.92615282525746e-24	0.790966	0.741	0.476	7.9296508611725e-20	4	arpc2
myl12.1	1.10182938731345e-22	0.614875	0.796	0.625	2.22536481355697e-18	4	myl12.1
cd74a1	3.63893909665691e-21	0.772355	0.611	0.194	7.34956529351797e-17	4	cd74a
kctd12.21	4.34471497145865e-21	0.827615	0.519	0.199	8.77502082785503e-17	4	kctd12.2
wasa	4.64588855577468e-21	0.748476	0.389	0.107	9.38330111609813e-17	4	wasa
spi1b1	1.82312407324999e-20	0.784736	0.398	0.116	3.682163690743e-16	4	spi1b
hcls1	4.28369854442107e-20	0.715201	0.37	0.101	8.65178595016724e-16	4	hcls1
ptmaa	5.1915436515342e-20	0.556556	0.833	0.65	1.04853607130036e-15	4	ptmaa
fcer1g	5.30688032282672e-20	0.583526	0.241	0.043	1.07183061880131e-15	4	fcer1g
mef2b	2.71002068714769e-19	0.46444	0.176	0.023	5.4734287818322e-15	4	mef2b
LOC101882805	1.10248288637481e-18	0.322159	0.102	0.007	2.2266846856112e-14	4	LOC101882805
c6ast3	2.02809441369326e-17	0.301648	0.148	0.018	4.09614228733627e-13	4	c6ast3
abracl	4.29105017044849e-17	0.775397	0.509	0.231	8.66663402925482e-13	4	abracl
LOC110438870	4.9613873083157e-17	0.277643	0.102	0.008	1.00205139466052e-12	4	LOC110438870
si:dkey-222f2.7	9.77299283652312e-17	0.513607	0.204	0.037	1.97385136319258e-12	4	si:dkey-222f2.7
CR753876.1	1.26684095900335e-15	0.673164	0.324	0.093	2.55863868489906e-11	4	CR753876.1
si:ch211-102c2.41	9.07701373122112e-15	0.698784	0.435	0.166	1.83328446329473e-10	4	si:ch211-102c2.4
rps17	5.61650859777907e-14	0.259476	0.963	0.877	1.13436624149344e-09	4	rps17
abi3a	7.41657357819402e-14	0.533483	0.241	0.061	1.49792536558785e-09	4	abi3a
dicp1.1	8.48984905136847e-14	0.40824	0.139	0.021	1.71469481290489e-09	4	dicp1.1
si:dkey-172o19.2	1.04012806770559e-13	0.314363	0.111	0.013	2.10074665834497e-09	4	si:dkey-172o19.2
lcp2b	4.93945611218314e-13	0.371959	0.148	0.025	9.9762195097763e-09	4	lcp2b
arpc4l1	5.29487121069299e-13	0.651373	0.565	0.343	1.06940513842366e-08	4	arpc4l
LOC108190565	6.22425638854265e-13	0.337255	0.12	0.017	1.25711306279396e-08	4	LOC108190565
h1fx	6.41106463671711e-13	0.790421	0.472	0.229	1.29484272467776e-08	4	h1fx
ccl35.11	2.10971504316205e-12	0.59292	0.287	0.085	4.26099147267439e-08	4	ccl35.1
csk	2.01581167461608e-11	0.590452	0.306	0.112	4.0713348392221e-07	4	csk
cd74b1	2.27735778179321e-11	0.588478	0.546	0.239	4.59957951188776e-07	4	cd74b
zgc:153867	4.05696804494142e-11	0.383897	0.722	0.638	8.19385836036819e-07	4	zgc:153867
si:dkey-33i11.9	1.78988896443041e-10	0.416687	0.167	0.039	3.6150387414601e-06	4	si:dkey-33i11.9
CR381673.1	3.67724787909552e-10	0.482363	0.194	0.053	7.42693754140921e-06	4	CR381673.1
skap2	4.2765756490789e-10	0.569706	0.287	0.109	8.63739983844465e-06	4	skap2
ephx2	7.43718249381968e-10	0.440459	0.185	0.05	1.50208774827676e-05	4	ephx2
hmgn2	1.46140474595466e-09	0.545829	0.741	0.63	2.95159916540462e-05	4	hmgn2
cap11	2.8179065456474e-09	0.598232	0.509	0.325	5.69132585024406e-05	4	cap1
arhgdig	3.72267561694813e-09	0.569926	0.528	0.362	7.51868794355014e-05	4	arhgdig
yrk	1.36550963403417e-08	0.457475	0.241	0.086	0.000275792	4	yrk
si:ch73-264p11.1	3.98163641943677e-08	0.354038	0.13	0.031	0.000804171	4	si:ch73-264p11.1
mcl1a1	6.80517672794477e-08	0.431618	0.667	0.543	0.00137444	4	mcl1a
mapre1a1	7.84703083613299e-08	0.556398	0.361	0.195	0.00158486	4	mapre1a
CU467110.1	2.3389883663568e-07	0.367167	0.13	0.034	0.00472405	4	CU467110.1
si:ch73-380l3.4	2.65009028044461e-07	0.306869	0.12	0.03	0.00535239	4	si:ch73-380l3.4
zgc:640511	3.50202960590654e-07	0.48407	0.343	0.172	0.00707305	4	zgc:64051
rhogb	3.56448924727815e-07	0.501047	0.324	0.166	0.0071992	4	rhogb
ikzf2	4.3385150173077e-07	0.35091	0.167	0.054	0.0087625	4	ikzf2
AL954142.1	4.33922747814893e-07	0.31421	0.12	0.031	0.00876394	4	AL954142.1
rgs18	6.93997788692825e-07	0.329209	0.12	0.032	0.0140167	4	rgs18
itga1	1.6871518852752e-06	0.384947	0.167	0.057	0.0340754	4	itga1
washc2c	7.74232966196646e-06	0.37523	0.157	0.057	0.156372	4	washc2c
hmgb2a	1.17071761668401e-05	0.411808	0.63	0.585	0.23645	4	hmgb2a
rnaset2l1	1.65026523114011e-05	0.351192	0.194	0.08	0.333304	4	rnaset2l
calm1b	3.84063241776398e-05	0.416805	0.269	0.144	0.775693	4	calm1b
stk17b	6.30066395158273e-05	0.443989	0.25	0.136	1	4	stk17b
sept6	6.74738293640385e-05	0.43512	0.306	0.189	1	4	sept6
si:zfos-741a10.3	0.000106215	0.295818	0.139	0.053	1	4	si:zfos-741a10.3
laptm51	0.000127428	0.376984	0.352	0.213	1	4	laptm5
lcp1	0.000150844	0.367871	0.157	0.068	1	4	lcp1
ppp1r18	0.00015193	0.302816	0.157	0.067	1	4	ppp1r18
ipcef1	0.00017906	0.258399	0.102	0.034	1	4	ipcef1
sh3bgrl	0.000260156	0.407588	0.315	0.213	1	4	sh3bgrl
fybb	0.000325894	0.281162	0.139	0.058	1	4	fybb
wdr1	0.000542601	0.418216	0.333	0.237	1	4	wdr1
capza1b	0.000803269	0.370257	0.426	0.365	1	4	capza1b
cox8b	0.00120593	0.39493	0.222	0.133	1	4	cox8b
capzb	0.00127906	0.381014	0.426	0.389	1	4	capzb
si:ch211-214p16.2	0.00207147	0.284373	0.176	0.091	1	4	si:ch211-214p16.2
myo1f	0.00227513	0.263235	0.13	0.061	1	4	myo1f
idh2	0.0041089	0.391928	0.417	0.386	1	4	idh2
LOC103909115	0.00468146	0.342027	0.278	0.2	1	4	LOC103909115
syk	0.00488889	0.276785	0.148	0.079	1	4	syk
dtnbp1a	0.00689641	0.322689	0.167	0.099	1	4	dtnbp1a
zgc:1627302	0.00712958	0.256011	0.546	0.493	1	4	zgc:162730
lasp1	0.00774774	0.323074	0.389	0.361	1	4	lasp1
mrc1b1	1.57906298759753e-271	1.72786	0.915	0.022	3.18923351605073e-267	5	mrc1b
si:ch211-165i18.21	2.03607301274112e-259	1.66801	0.883	0.021	4.11225666383325e-255	5	si:ch211-165i18.2
itgae.11	9.57847793261803e-246	1.47715	0.862	0.021	1.93456518805086e-241	5	itgae.1
mfap41	1.0645372988498e-245	1.66321	0.872	0.023	2.15004598248695e-241	5	mfap4
CU499330.11	7.91199319376328e-220	1.82759	0.979	0.046	1.59798526534437e-215	5	CU499330.1
c1qb1	4.17436762034154e-205	1.87816	0.989	0.05	8.43097028280381e-201	5	c1qb
havcr11	1.84899136063091e-203	1.30979	0.755	0.021	3.73440785106626e-199	5	havcr1
c1qa1	8.85619210495751e-196	1.61613	0.936	0.046	1.78868511943827e-191	5	c1qa
cx32.21	3.48974210974005e-193	1.11532	0.66	0.015	7.04823213904198e-189	5	cx32.2
si:dkey-5n18.11	8.53342062302713e-192	1.89226	0.979	0.056	1.72349496323279e-187	5	si:dkey-5n18.1
c1qc1	3.8502749296488e-189	1.68314	0.957	0.052	7.77640027541167e-185	5	c1qc
marco1	1.23817311284711e-186	1.55594	0.862	0.039	2.50073823601731e-182	5	marco
ms4a17a.101	1.65986368312338e-177	1.41636	0.798	0.034	3.35242668080429e-173	5	ms4a17a.10
ccl34a.41	1.07461111657065e-172	1.19742	0.606	0.015	2.17039207213773e-168	5	ccl34a.4
ctss2.21	1.09985641209353e-167	1.57608	0.936	0.062	2.22137999550531e-163	5	ctss2.2
cfp1	9.9245617619652e-167	1.39867	0.883	0.051	2.00446373906411e-162	5	cfp
BX649485.21	2.00630713255133e-165	1.53126	0.713	0.028	4.05213851561392e-161	5	BX649485.2
LOC1005369461	8.20458261847829e-164	1.35587	0.638	0.02	1.65707955145406e-159	5	LOC100536946
zgc:1531181	5.14563554937235e-159	1.64023	0.83	0.047	1.03926401190673e-154	5	zgc:153118
NPC2 (1 of many)1	1.30885261157485e-157	1.38811	0.809	0.042	2.64348961959772e-153	5	NPC2 (1 of many)
lgals3bpb1	3.43794945047503e-156	1.33998	0.681	0.027	6.94362650512441e-152	5	lgals3bpb
LO018493.11	2.7096097549117e-155	0.905202	0.574	0.015	5.47259882199517e-151	5	LO018493.1
havcr2	1.92029875739046e-154	0.679014	0.457	0.006	3.87842740030152e-150	5	havcr2
cmklr11	1.91585490785627e-149	1.0386	0.585	0.018	3.86945215739731e-145	5	cmklr1
ms4a17a.61	7.57198239532923e-144	1.14389	0.734	0.039	1.52931328438464e-139	5	ms4a17a.6
ccl34b.81	1.40163336578727e-143	1.44914	0.723	0.037	2.83087890888055e-139	5	ccl34b.8
grna1	2.5994979305114e-143	1.12677	0.755	0.041	5.25020597025387e-139	5	grna
lygl11	1.36386392110392e-141	1.63374	0.926	0.083	2.7545959614536e-137	5	lygl1
zgc:640651	1.09148118225483e-140	1.01563	0.628	0.025	2.20446454380007e-136	5	zgc:64065
slc7a7	7.58519146142582e-134	0.658233	0.394	0.005	1.53198111946417e-129	5	slc7a7
spi1a1	9.55991391940809e-133	0.991408	0.649	0.03	1.93081581430285e-128	5	spi1a
mafbb1	1.76323337078408e-131	0.977507	0.585	0.023	3.56120243897261e-127	5	mafbb
ccr12b.21	2.81333956351947e-126	0.883911	0.511	0.017	5.68210191644027e-122	5	ccr12b.2
lect2l	5.15331126552624e-126	1.17397	0.638	0.032	1.04081427629834e-121	5	lect2l
LOC1104377311	2.59651150670633e-125	1.59404	0.819	0.067	5.24417429009478e-121	5	LOC110437731
slc3a2a1	4.64430303354092e-124	0.95309	0.628	0.031	9.3800988368426e-120	5	slc3a2a
grn11	3.73124212983987e-120	1.57181	0.851	0.073	7.53598972963759e-116	5	grn1
f13a1b1	2.0185423465981e-119	0.747	0.5	0.017	4.07684997742418e-115	5	f13a1b
si:ch73-343l4.2	2.18538738128589e-119	0.560892	0.351	0.005	4.41382689398312e-115	5	si:ch73-343l4.2
si:ch211-147m6.11	2.57714216880945e-119	0.926892	0.489	0.017	5.20505403834444e-115	5	si:ch211-147m6.1
cxcr3.21	9.23621232673273e-119	0.763367	0.532	0.022	1.86543780363021e-114	5	cxcr3.2
zgc:1749041	4.80170924921997e-115	1.16183	0.67	0.044	9.69801217064957e-111	5	zgc:174904
zgc:1528301	8.3593167760969e-115	1.01672	0.713	0.053	1.68833120926829e-110	5	zgc:152830
smox1	5.54994395279061e-111	1.11735	0.798	0.074	1.12092218014512e-106	5	smox
si:ch211-39i2.2	3.97578847252321e-109	0.744327	0.479	0.019	8.02989997795512e-105	5	si:ch211-39i2.2
BX649485.1	9.28753773824994e-109	0.742661	0.447	0.015	1.87580399699434e-104	5	BX649485.1
jac31	8.16490773897648e-105	1.14134	0.521	0.026	1.64906641604108e-100	5	jac3
tgfbi	6.73996987080901e-103	0.907475	0.617	0.041	1.3612717148073e-98	5	tgfbi
FO907110.1	2.28503670332777e-102	0.546425	0.287	0.003	4.6150886297111e-98	5	FO907110.1
samsn1a1	1.75518517105949e-100	0.799612	0.553	0.032	3.54494748998885e-96	5	samsn1a
tcnbb	3.30966371067647e-100	0.789147	0.436	0.017	6.68452779645327e-96	5	tcnbb
sftpbb1	6.42803852636626e-100	1.10277	0.745	0.067	1.29827094117019e-95	5	sftpbb
mhc2dab1	2.12076920656476e-98	1.11937	0.702	0.061	4.28331756649884e-94	5	mhc2dab
csf2rb	3.56948748972257e-97	0.701186	0.457	0.02	7.20929388299268e-93	5	csf2rb
si:ch211-283g2.31	7.20182778437902e-97	0.766878	0.415	0.015	1.45455315761103e-92	5	si:ch211-283g2.3
zgc:136870	2.09592241346637e-94	0.551374	0.351	0.01	4.23313449847802e-90	5	zgc:136870
si:ch211-194m7.31	2.53478706393329e-93	0.750716	0.404	0.015	5.11950943302606e-89	5	si:ch211-194m7.3
naga1	2.55745261482407e-91	0.946795	0.66	0.059	5.16528704616018e-87	5	naga
jac91	4.98398199319714e-91	0.755818	0.383	0.014	1.00661484316603e-86	5	jac9
gng101	1.16558589365606e-89	0.949385	0.713	0.069	2.35413382941714e-85	5	gng10
LOC5646601	4.04596588078149e-89	1.19126	0.489	0.029	8.17163728941438e-85	5	LOC564660
si:busm1-194e12.111	7.85036193040388e-89	0.958532	0.596	0.047	1.58553759908367e-84	5	si:busm1-194e12.11
zgc:1037001	8.62227300933956e-89	1.28786	0.809	0.099	1.74144047969631e-84	5	zgc:103700
tpp11	1.01030944592301e-88	1.01702	0.691	0.07	2.04052198793069e-84	5	tpp1
hdac9b	3.7822045369233e-87	0.603388	0.447	0.023	7.638918503224e-83	5	hdac9b
AL928650.1	9.04441601958118e-86	0.526591	0.277	0.005	1.82670070347481e-81	5	AL928650.1
si:dkey-102g19.3	1.51464311864942e-83	0.810423	0.521	0.036	3.05912470673622e-79	5	si:dkey-102g19.3
vsir1	2.93694056718074e-83	1.05046	0.734	0.084	5.93173886353493e-79	5	vsir
ehd41	1.85554504994229e-82	0.720809	0.521	0.036	3.74764433736845e-78	5	ehd4
si:zfos-2330d3.31	1.3832058125953e-81	0.804705	0.34	0.012	2.79366077969873e-77	5	si:zfos-2330d3.3
il4r.1	3.4551330398375e-81	0.881001	0.564	0.047	6.9783322005598e-77	5	il4r.1
CR855311.12	9.53260938437022e-81	1.10197	0.723	0.081	1.92530111736125e-76	5	CR855311.1
CABZ01030278.1	5.28728347256522e-80	0.465419	0.234	0.003	1.067872642954e-75	5	CABZ01030278.1
clic21	1.26515137731637e-79	0.955812	0.681	0.074	2.55522623676588e-75	5	clic2
parvg	1.47345710682717e-79	0.913361	0.723	0.082	2.97594131865883e-75	5	parvg
entpd2a.1	5.45159510265099e-79	0.468922	0.266	0.006	1.10105866288242e-74	5	entpd2a.1
abca1b	6.18420552676567e-79	0.564782	0.351	0.014	1.24902399024086e-74	5	abca1b
cd22	1.13416400679015e-78	0.374434	0.223	0.003	2.29067104451407e-74	5	cd22
txn1	1.29743488562209e-78	0.977901	0.66	0.067	2.62042923849093e-74	5	txn
fgl2a1	4.71109678793631e-78	1.17724	0.766	0.103	9.51500218259496e-74	5	fgl2a
atp1a3a	6.49607869785602e-78	0.542405	0.383	0.019	1.31201301460598e-73	5	atp1a3a
si:busm1-266f07.21	7.67518041594652e-78	1.41267	0.84	0.132	1.55015618860872e-73	5	si:busm1-266f07.2
moxd1	6.44295377591523e-77	0.52682	0.277	0.007	1.3012833741216e-72	5	moxd1
m17	7.19344140984252e-77	0.511123	0.277	0.007	1.45285936154589e-72	5	m17
CABZ01001434.1	6.57973092353461e-76	0.641984	0.34	0.014	1.32890825462629e-71	5	CABZ01001434.1
lgals2a1	1.58766990847915e-75	1.38677	0.957	0.178	3.20661691415533e-71	5	lgals2a
si:cabz01074946.11	5.46714007211584e-74	0.81665	0.564	0.052	1.10419828036524e-69	5	si:cabz01074946.1
calhm6	1.86065942825434e-73	0.546887	0.372	0.019	3.75797384724529e-69	5	calhm6
mhc2b1	8.2820550952582e-73	1.08597	0.638	0.072	1.6727266675893e-68	5	mhc2b
fosl2	2.67660606645646e-72	0.847135	0.585	0.06	5.4059412724221e-68	5	fosl2
tcima	3.38098977510868e-72	0.904059	0.628	0.068	6.82858504878699e-68	5	tcima
scpep11	4.96617738280084e-72	1.00765	0.723	0.101	1.00301884600429e-67	5	scpep1
rnaset2l2	1.37959286005982e-70	0.861513	0.606	0.062	2.78636369946281e-66	5	rnaset2l
dnase21	2.36705732331818e-70	0.576175	0.394	0.023	4.78074567590573e-66	5	dnase2
si:ch211-264f5.2	4.21580950430361e-70	0.44858	0.255	0.007	8.51467045584201e-66	5	si:ch211-264f5.2
si:dkey-7i4.241	2.4371658472459e-69	1.07011	0.457	0.034	4.92234386168254e-65	5	si:dkey-7i4.24
gsdmea1	6.83590380922098e-69	0.505746	0.319	0.014	1.38064749234836e-64	5	gsdmea
ccl34b.11	1.10649857117737e-68	0.577551	0.319	0.014	2.23479516420693e-64	5	ccl34b.1
plekho1b	3.24158598876933e-68	0.671241	0.468	0.037	6.54703122151741e-64	5	plekho1b
tspan361	3.45491037752383e-68	1.09241	0.723	0.11	6.97788248948489e-64	5	tspan36
stoml3b	3.77595281624723e-68	0.398511	0.213	0.004	7.62629190297452e-64	5	stoml3b
dhrs9	1.52647800072951e-67	0.680217	0.447	0.034	3.08302761807339e-63	5	dhrs9
tspan37	2.72913850978649e-67	0.615203	0.468	0.037	5.51204104821576e-63	5	tspan37
ctsba1	6.14415734235879e-66	1.24292	0.936	0.217	1.2409354584362e-61	5	ctsba
si:ch211-74m13.3	8.46557209533474e-65	0.887692	0.521	0.054	1.70979159609476e-60	5	si:ch211-74m13.3
gpx1a1	3.57012722949621e-64	1.21118	0.926	0.208	7.2105859654135e-60	5	gpx1a
jac2	4.09659032079823e-64	0.457282	0.245	0.007	8.27388347091618e-60	5	jac2
cd74b2	8.2666989820963e-64	1.39925	0.947	0.222	1.66962519341399e-59	5	cd74b
CR392341.11	9.90859129845782e-64	0.748959	0.489	0.045	2.00123818454953e-59	5	CR392341.1
cybb	1.67367066180877e-63	0.434685	0.298	0.013	3.38031263565517e-59	5	cybb
lta4h1	3.91340196831067e-63	0.811068	0.617	0.075	7.90389795539706e-59	5	lta4h
ms4a17a.91	4.72631348699748e-63	0.935657	0.734	0.116	9.54573534968881e-59	5	ms4a17a.9
si:ch1073-392o20.2	9.32357298484054e-63	0.712014	0.521	0.054	1.88308203574824e-58	5	si:ch1073-392o20.2
jac8	2.08180019175388e-62	0.571585	0.245	0.008	4.20461184728532e-58	5	jac8
si:busm1-71b9.3	2.79072136642056e-62	0.291405	0.16	0.001	5.6364199437596e-58	5	si:busm1-71b9.3
BX323596.21	6.74452624348079e-62	0.605908	0.277	0.011	1.36219196539582e-57	5	BX323596.2
acsl4b	1.27605513022052e-61	0.57208	0.394	0.028	2.57724854650638e-57	5	acsl4b
hmha1b	1.47297796963334e-61	0.693038	0.532	0.057	2.97497360526846e-57	5	hmha1b
plxnc1	1.55165698175532e-61	0.679052	0.489	0.047	3.13388160605123e-57	5	plxnc1
psap1	6.86175493271731e-61	1.23499	0.936	0.251	1.38586864376092e-56	5	psap
plin2	9.81203213157042e-61	0.507593	0.266	0.011	1.98173612961328e-56	5	plin2
glb1l	2.13648466222253e-60	0.584237	0.426	0.035	4.31505807229084e-56	5	glb1l
ctsd1	3.6699778072974e-60	1.08647	0.819	0.162	7.41225417739857e-56	5	ctsd
si:dkey-262k9.41	5.19046061509292e-60	0.698704	0.606	0.074	1.04831733043032e-55	5	si:dkey-262k9.4
ets2	5.26848412397155e-60	0.688177	0.511	0.054	1.06407573851853e-55	5	ets2
ctsc	1.4710545705248e-59	0.737445	0.457	0.043	2.97108891608894e-55	5	ctsc
trpv1	1.64261663013628e-59	0.378816	0.255	0.01	3.31759280788625e-55	5	trpv1
gm2a1	2.75202930430859e-59	0.880559	0.713	0.108	5.55827358591206e-55	5	gm2a
laptm52	4.1569324817715e-59	1.11912	0.915	0.187	8.39575653343389e-55	5	laptm5
slc16a9a	5.9685046616787e-59	0.360563	0.202	0.005	1.20545888651925e-54	5	slc16a9a
cndp21	2.25694429135892e-58	0.867015	0.649	0.095	4.55835038525761e-54	5	cndp2
cxcr4b	2.37137905901795e-58	1.08392	0.777	0.132	4.78947428549855e-54	5	cxcr4b
si:ch211-283g2.2	3.49872507653965e-58	0.364253	0.223	0.007	7.06637503708713e-54	5	si:ch211-283g2.2
si:ch73-158p21.31	4.56330509633464e-58	0.595147	0.309	0.017	9.21650730306706e-54	5	si:ch73-158p21.3
fcer1gl2	8.40832155249138e-58	1.32303	0.979	0.229	1.69822870395668e-53	5	fcer1gl
slc6a6b	9.13470752711923e-58	0.653449	0.5	0.052	1.84493687925227e-53	5	slc6a6b
gnpda11	1.83899308362956e-57	0.618116	0.447	0.041	3.71421433100662e-53	5	gnpda1
ctsa1	2.20439494488882e-57	0.871253	0.681	0.11	4.45221647019195e-53	5	ctsa
LOC1018857061	2.78520543142564e-57	0.491606	0.287	0.014	5.62527940985037e-53	5	LOC101885706
lyn	5.01724871348363e-57	0.5626	0.415	0.035	1.01333372266229e-52	5	lyn
cebpb1	2.96302731927076e-56	1.25969	0.936	0.27	5.98442627673114e-52	5	cebpb
dpp71	2.16184542055758e-55	0.835291	0.638	0.098	4.36627919590014e-51	5	dpp7
si:ch211-286b5.9	3.39767640607822e-55	0.277709	0.181	0.004	6.86228703735619e-51	5	si:ch211-286b5.9
FO704661.1	7.41613466733826e-55	0.34184	0.202	0.006	1.49783671876231e-50	5	FO704661.1
adgrg3	1.34517573485419e-54	0.39028	0.213	0.007	2.71685143168502e-50	5	adgrg3
LOC100538255	1.53341826578727e-54	0.390068	0.223	0.008	3.09704487141055e-50	5	LOC100538255
ctsh1	9.36328828158845e-54	0.87148	0.67	0.112	1.89110333423242e-49	5	ctsh
ptgis	3.07981274565689e-53	0.432263	0.245	0.011	6.22029780240322e-49	5	ptgis
si:ch211-102c2.42	5.23727328244741e-52	0.938229	0.83	0.149	1.0577720848559e-47	5	si:ch211-102c2.4
selp	6.65106315788485e-52	0.359481	0.223	0.009	1.343315225998e-47	5	selp
cd74a2	8.14149374205868e-52	1.36075	0.809	0.187	1.64433749108359e-47	5	cd74a
si:ch73-248e21.5	1.30248908356384e-51	0.521457	0.394	0.035	2.63063720207389e-47	5	si:ch73-248e21.5
si:ch211-212k18.71	2.00913284169833e-51	0.926662	0.787	0.162	4.05784560037811e-47	5	si:ch211-212k18.7
si:dkey-56f14.71	2.58007203047562e-51	0.37088	0.245	0.011	5.21097147995161e-47	5	si:dkey-56f14.7
csf3r	2.73725674325505e-51	0.303821	0.17	0.004	5.52843744435223e-47	5	csf3r
ctsz1	7.29764812988589e-51	0.923402	0.606	0.098	1.47390599279305e-46	5	ctsz
ly6m5	7.68102537721144e-51	0.430787	0.277	0.016	1.55133669543539e-46	5	ly6m5
nrros	1.33500290455454e-50	0.577256	0.404	0.039	2.6963053663288e-46	5	nrros
fuca21	1.63305126279004e-50	0.749075	0.543	0.075	3.29827363545705e-46	5	fuca2
zgc:640512	5.7412689988079e-50	0.935946	0.787	0.152	1.15956409968923e-45	5	zgc:64051
irf81	2.03851503222065e-49	0.565452	0.436	0.046	4.11718881057605e-45	5	irf8
itgae.2	2.07797907942812e-49	0.532509	0.351	0.029	4.19689434672097e-45	5	itgae.2
CT027744.2	3.45572197436947e-49	0.520879	0.404	0.039	6.97952167163401e-45	5	CT027744.2
enpp11	1.16131584879899e-48	0.474871	0.33	0.025	2.34550961981933e-44	5	enpp1
pmaip1	1.23549739956285e-48	0.752889	0.489	0.065	2.4953340978971e-44	5	pmaip1
ckbb2	3.44677482438193e-48	0.910835	0.84	0.165	6.96145111280418e-44	5	ckbb
slc40a11	4.12291720235815e-48	0.665141	0.436	0.049	8.32705587360276e-44	5	slc40a1
il10ra	7.59624273223749e-48	0.568828	0.383	0.037	1.53421314463001e-43	5	il10ra
lgals9l11	8.04716035319554e-48	0.620217	0.394	0.038	1.6252849765349e-43	5	lgals9l1
si:zfos-1069f5.1	8.07999733564986e-48	0.276637	0.149	0.003	1.6319170618812e-43	5	si:zfos-1069f5.1
cdaa	8.49059729562252e-48	0.436362	0.287	0.019	1.71484593579688e-43	5	cdaa
slc35f6	3.13740033023047e-47	0.661009	0.436	0.052	6.33660744696649e-43	5	slc35f6
XLOC-005448	5.03658932903848e-47	0.542477	0.277	0.018	1.0172399467859e-42	5	XLOC-005448
mapk11	1.32526929211145e-46	0.361666	0.255	0.015	2.6766463892775e-42	5	mapk11
atp6v1e1b1	1.55750645847012e-46	0.787985	0.638	0.114	3.1456957941721e-42	5	atp6v1e1b
zbtb16a	2.28957554233604e-46	0.363549	0.223	0.011	4.6242557228561e-42	5	zbtb16a
aplp2	2.44476053119818e-46	0.711925	0.564	0.087	4.93768284486097e-42	5	aplp2
gnsb	3.00122395991863e-46	0.49086	0.351	0.032	6.06157203184766e-42	5	gnsb
grapa1	4.01284568142251e-46	0.417415	0.287	0.02	8.10474442276905e-42	5	grapa
mfng	4.64511815224726e-46	0.554694	0.426	0.047	9.38174513209378e-42	5	mfng
xpnpep2	9.6300018739487e-46	0.287948	0.202	0.008	1.94497147848142e-41	5	xpnpep2
gpr183a	3.4763644888763e-45	0.57336	0.436	0.051	7.02121335818347e-41	5	gpr183a
itgb2	4.06433205507281e-45	0.855704	0.734	0.142	8.20873145163055e-41	5	itgb2
galk1	4.98182614280195e-45	0.359193	0.234	0.013	1.00617942606171e-40	5	galk1
zgc:63831	9.97560149181651e-45	0.675753	0.585	0.094	2.01477223330218e-40	5	zgc:63831
nccrp11	1.61950730161201e-44	0.910333	0.809	0.198	3.27091889706577e-40	5	nccrp1
si:zfos-741a10.31	4.02075342486392e-44	0.545012	0.394	0.042	8.12071569219766e-40	5	si:zfos-741a10.3
mrc1a	4.79530718079498e-44	0.377335	0.202	0.009	9.68508191305162e-40	5	mrc1a
prcp	6.68549293018297e-44	0.359278	0.255	0.016	1.35026900710905e-39	5	prcp
tcirg1b	9.4530725543461e-44	0.437897	0.319	0.028	1.90923706380128e-39	5	tcirg1b
atp6v1ba1	9.70852919069279e-44	0.622508	0.479	0.067	1.96083164064422e-39	5	atp6v1ba
lpar5a	5.25334913085883e-43	0.559234	0.415	0.049	1.06101892395956e-38	5	lpar5a
sc:d0284	1.4804188134097e-42	0.352172	0.245	0.015	2.99000187744358e-38	5	sc:d0284
si:ch211-9d9.8	1.62561974774161e-42	0.289304	0.213	0.011	3.28326420451373e-38	5	si:ch211-9d9.8
me2	2.71188328756016e-42	0.439958	0.287	0.023	5.47719067588526e-38	5	me2
si:ch211-193e13.5	6.91406908049288e-42	0.320232	0.234	0.014	1.39643453218715e-37	5	si:ch211-193e13.5
atp6v1ab	1.01696465333739e-41	0.387336	0.266	0.019	2.05396351034553e-37	5	atp6v1ab
arl6ip11	1.05810442937867e-41	0.924832	0.872	0.264	2.13705351601611e-37	5	arl6ip1
tuba8l21	1.06595818814533e-41	0.615918	0.543	0.088	2.15291575259712e-37	5	tuba8l2
CABZ01020840.1	1.16316038839808e-41	0.270335	0.181	0.007	2.3492350364476e-37	5	CABZ01020840.1
asah1b1	1.35529023938791e-41	0.716124	0.543	0.092	2.73727969649175e-37	5	asah1b
atp6v0ca1	1.4437312381892e-41	0.946424	0.787	0.214	2.91590398177073e-37	5	atp6v0ca
LOC101886073	2.4191312606552e-41	0.290117	0.213	0.011	4.88591940714531e-37	5	LOC101886073
si:ch211-1o7.31	2.51912395712149e-41	0.325272	0.255	0.017	5.08787465619827e-37	5	si:ch211-1o7.3
si:ch211-243a20.4	3.55386228724002e-41	0.427752	0.277	0.021	7.17773566153867e-37	5	si:ch211-243a20.4
zmp:0000000936	3.99040533223707e-41	0.254392	0.17	0.006	8.05942164951922e-37	5	zmp:0000000936
si:dkey-148a17.6	4.086581118548e-41	0.262473	0.17	0.006	8.2536678851314e-37	5	si:dkey-148a17.6
cd631	9.65112348269842e-41	0.915715	0.979	0.553	1.9492374098006e-36	5	cd63
hlx1	2.38188230620149e-40	0.508525	0.351	0.037	4.81068769383515e-36	5	hlx1
krt18b1	3.50243562178735e-40	0.986731	0.904	0.297	7.0738692253239e-36	5	krt18b
cyba1	4.14072339265298e-40	0.710262	0.606	0.114	8.36301903614123e-36	5	cyba
crema	4.19384296236271e-40	0.691758	0.66	0.127	8.47030463108396e-36	5	crema
ncf2	4.50649986828167e-40	0.382369	0.266	0.02	9.10177778396849e-36	5	ncf2
sb:cb81	5.90260260642982e-40	0.439999	0.309	0.028	1.19214864842063e-35	5	sb:cb81
hmox1a1	1.79734227505597e-39	0.489397	0.266	0.021	3.63009219293055e-35	5	hmox1a
snx10b1	4.40954022917474e-39	0.314085	0.202	0.011	8.90594840086423e-35	5	snx10b
ltb4r	5.00948112171582e-39	0.388863	0.245	0.017	1.01176490215294e-34	5	ltb4r
mapre1a2	7.42222167916666e-39	0.758186	0.766	0.177	1.49906611254129e-34	5	mapre1a
rgn	9.99188367738759e-39	0.259737	0.234	0.016	2.01806074632197e-34	5	rgn
CU929150.11	1.15196415605288e-38	0.619464	0.309	0.029	2.32662200597999e-34	5	CU929150.1
tmsb11	4.14963043166098e-38	0.815316	0.766	0.171	8.38100858282567e-34	5	tmsb1
LOC100148254	6.02839971732568e-38	0.430919	0.277	0.024	1.21755589090827e-33	5	LOC100148254
nfil3-61	8.10236464814625e-38	0.717916	0.617	0.124	1.6364345879861e-33	5	nfil3-6
rnaseka1	1.55356250280554e-37	0.678948	0.574	0.113	3.13773018691635e-33	5	rnaseka
CABZ01073834.1	1.6177106729338e-37	0.485324	0.383	0.047	3.26729024612439e-33	5	CABZ01073834.1
stx11a	3.50064467225405e-37	0.362661	0.255	0.02	7.07025204455151e-33	5	stx11a
BX901920.11	3.5830083420725e-37	0.594333	0.447	0.065	7.23660194848383e-33	5	BX901920.1
atp6v1g11	3.64579458610859e-37	0.769097	0.713	0.173	7.36341132556352e-33	5	atp6v1g1
ctsl.1	4.35456801236786e-37	0.280062	0.149	0.005	8.79492101457936e-33	5	ctsl.1
zgc:153317	4.47981025408028e-37	0.395135	0.277	0.025	9.04787277016594e-33	5	zgc:153317
srgn	5.56820820354121e-37	0.884623	0.851	0.222	1.12461101086922e-32	5	srgn
slc39a1	6.60133084906709e-37	0.403118	0.234	0.017	1.33327079158608e-32	5	slc39a1
dusp1	7.62164354992052e-37	0.689999	0.511	0.089	1.53934334777745e-32	5	dusp1
thy1	7.91306231012481e-37	0.551371	0.351	0.04	1.59820119477591e-32	5	thy1
ccl39.11	1.12246063499987e-36	0.602535	0.255	0.021	2.26703374450923e-32	5	ccl39.1
arhgef5	1.12318164143281e-36	0.463797	0.34	0.038	2.26848996120184e-32	5	arhgef5
snx27a	1.59149050789805e-36	0.436987	0.319	0.034	3.21433337880169e-32	5	snx27a
atp6v1h	2.48649668654979e-36	0.499036	0.404	0.056	5.02197735782462e-32	5	atp6v1h
tec	3.00944197405771e-36	0.428083	0.33	0.037	6.07816995500436e-32	5	tec
CU638870.1	3.11088722036866e-36	0.38117	0.266	0.023	6.28305891897859e-32	5	CU638870.1
LOC797949	3.46478454002907e-36	0.254479	0.16	0.007	6.9978253354967e-32	5	LOC797949
zgc:101715	4.38335642004567e-36	0.368561	0.277	0.025	8.85306496156625e-32	5	zgc:101715
g6pd	5.95608238986305e-36	0.350529	0.277	0.026	1.20294996028064e-31	5	g6pd
fermt3b	6.83090213000355e-36	0.381556	0.277	0.025	1.37963730319682e-31	5	fermt3b
rab44	1.43850346300936e-35	0.523037	0.394	0.053	2.90534544424e-31	5	rab44
klf2b	1.67871899664249e-35	0.302725	0.202	0.013	3.39050875751885e-31	5	klf2b
illr3	3.46488736621977e-35	0.269812	0.117	0.003	6.99803301355406e-31	5	illr3
tent5ab	4.14222803308867e-35	0.297649	0.181	0.01	8.36605795842918e-31	5	tent5ab
si:ch73-237c6.1	4.23260939391139e-35	0.525508	0.394	0.055	8.54860119288284e-31	5	si:ch73-237c6.1
ctss2.1	4.89155951709592e-35	0.612788	0.415	0.061	9.87948275667863e-31	5	ctss2.1
lamp1a	5.36851776212907e-35	0.643872	0.479	0.084	1.08427953241721e-30	5	lamp1a
gadd45bb	8.84018078053615e-35	0.525751	0.372	0.049	1.78545131224489e-30	5	gadd45bb
XLOC-0283701	2.1602137968936e-34	0.653198	0.351	0.046	4.362983805586e-30	5	XLOC-028370
ripk3	2.27129849282693e-34	0.257026	0.17	0.009	4.58734156596256e-30	5	ripk3
zgc:123107	3.07924546595241e-34	0.352851	0.191	0.012	6.21915206758407e-30	5	zgc:123107
aatka	4.8395517056701e-34	0.281238	0.149	0.006	9.77444257994191e-30	5	aatka
bach1b	7.0525986263654e-34	0.364896	0.266	0.025	1.42441334456702e-29	5	bach1b
lifrb	2.34630744540357e-33	0.295098	0.16	0.008	4.73883714748159e-29	5	lifrb
pdk2b	2.42831047608395e-33	0.705938	0.553	0.117	4.90445866854676e-29	5	pdk2b
wasb1	4.92180444963302e-33	0.626185	0.66	0.139	9.94056844692381e-29	5	wasb
vmp1	7.50631292789826e-33	0.491447	0.34	0.044	1.51605002204761e-28	5	vmp1
pycard1	7.93038175042125e-33	0.644769	0.606	0.127	1.60169920213258e-28	5	pycard
cd83	9.35267297594236e-33	0.555021	0.319	0.039	1.88895936095108e-28	5	cd83
alas11	1.37173695346489e-32	0.602801	0.553	0.113	2.77049712491304e-28	5	alas1
cebpa2	1.92860654407519e-32	0.765411	0.649	0.155	3.89520663706867e-28	5	cebpa
mpp1	3.8491688160042e-32	0.374758	0.287	0.031	7.77416625768368e-28	5	mpp1
pkma1	4.22311319115338e-32	0.683248	0.691	0.178	8.52942171217248e-28	5	pkma
si:ch73-248e21.7	6.9494727481958e-32	0.519618	0.404	0.063	1.40358501095311e-27	5	si:ch73-248e21.7
ifi301	7.04791440672735e-32	0.961575	0.809	0.289	1.42346727272672e-27	5	ifi30
mgrn1b	1.02412505936229e-31	0.343809	0.234	0.021	2.06842538239402e-27	5	mgrn1b
zmp:0000001082	1.16757977849659e-31	0.402953	0.319	0.039	2.35816087862956e-27	5	zmp:0000001082
ccl38.1	2.35269580416019e-31	0.284079	0.234	0.02	4.75173971566233e-27	5	ccl38.1
si:dkey-53k12.21	2.83048324958756e-31	0.375168	0.298	0.034	5.71672701919199e-27	5	si:dkey-53k12.2
rab8b1	3.63571001752423e-31	0.555065	0.511	0.101	7.34304352239369e-27	5	rab8b
pepd1	5.38400136583384e-31	0.543296	0.479	0.091	1.08740675585746e-26	5	pepd
si:ch211-152p11.4	6.73387031538583e-31	0.262892	0.16	0.009	1.36003978759848e-26	5	si:ch211-152p11.4
entpd11	8.57191496329741e-31	0.677586	0.574	0.131	1.73126966513718e-26	5	entpd1
ndrg1a	1.13561359063735e-30	0.415987	0.362	0.053	2.29359876901026e-26	5	ndrg1a
tram1	1.70862648854128e-30	0.580417	0.543	0.118	3.45091291890683e-26	5	tram1
si:ch211-204c21.1	2.12445660559715e-30	0.547601	0.426	0.073	4.29076500632457e-26	5	si:ch211-204c21.1
lamtor51	2.47584340605061e-30	0.570925	0.543	0.115	5.00046092720042e-26	5	lamtor5
lrrc15	3.07608857550124e-30	0.356025	0.255	0.026	6.21277609593985e-26	5	lrrc15
wee2	3.73932507410831e-30	0.310862	0.245	0.024	7.55231485217655e-26	5	wee2
abcg2a	7.20033614132041e-30	0.287363	0.149	0.008	1.45425189046248e-25	5	abcg2a
atf3	8.70138238749331e-30	0.433733	0.266	0.029	1.75741820080202e-25	5	atf3
jak1	1.22848586530304e-29	0.55681	0.521	0.109	2.48117290215255e-25	5	jak1
ptprc	1.24188643263371e-29	0.553138	0.521	0.104	2.50823802799031e-25	5	ptprc
nr4a1	1.54336542370264e-29	0.543083	0.543	0.11	3.11713514625222e-25	5	nr4a1
pnp5a	2.58212015172672e-29	0.460919	0.362	0.056	5.21510807044245e-25	5	pnp5a
glipr1a	2.67497339279391e-29	0.528272	0.447	0.08	5.40264376142585e-25	5	glipr1a
cxcl8b.11	4.68749303817786e-29	0.966635	0.468	0.1	9.46732968920781e-25	5	cxcl8b.1
b3gnt3.4	4.84842026317479e-29	0.37236	0.266	0.03	9.79235440553412e-25	5	b3gnt3.4
ccl39.31	6.70028831896174e-29	0.474848	0.202	0.017	1.3532572317807e-24	5	ccl39.3
dnase1l4.1	8.25860645125622e-29	0.251335	0.16	0.01	1.66799074496022e-24	5	dnase1l4.1
ccdc88b	9.31836491151694e-29	0.315569	0.255	0.028	1.88203016117908e-24	5	ccdc88b
si:ch211-209f23.6	9.88538856891922e-29	0.255452	0.16	0.01	1.99655192926461e-24	5	si:ch211-209f23.6
zgc:1627303	1.32218282543118e-28	0.831987	0.936	0.475	2.67041265252335e-24	5	zgc:162730
glmp	1.48996197457472e-28	0.435887	0.362	0.057	3.00927620004856e-24	5	glmp
rac22	1.56192774962406e-28	0.794741	0.84	0.239	3.15462547591571e-24	5	rac2
sdc41	1.69651909144132e-28	0.820597	0.734	0.247	3.42645960898402e-24	5	sdc4
CU499336.2	2.16837937220375e-28	0.251229	0.181	0.013	4.37947581803992e-24	5	CU499336.2
CABZ01076275.1	2.59912152555504e-28	0.335878	0.191	0.015	5.24944574516351e-24	5	CABZ01076275.1
zgc:1102391	2.65618230149187e-28	0.569635	0.511	0.111	5.36469139432314e-24	5	zgc:110239
dennd4a	3.60210278949186e-28	0.39936	0.287	0.036	7.27516700393671e-24	5	dennd4a
paox1	5.35231344283797e-28	0.351234	0.223	0.022	1.08100674604998e-23	5	paox1
xbp1	1.03527300208407e-27	0.784517	0.926	0.416	2.0909408823092e-23	5	xbp1
si:cabz01102082.1	1.2841430929381e-27	0.283316	0.17	0.012	2.59358380480709e-23	5	si:cabz01102082.1
timp2b	1.31692928280443e-27	0.422627	0.277	0.035	2.65980207248012e-23	5	timp2b
CABZ01078737.1	1.34736240215222e-27	0.25279	0.149	0.009	2.72126784362685e-23	5	CABZ01078737.1
npc21	1.85417764248569e-27	0.799524	0.745	0.253	3.74488258452835e-23	5	npc2
mbd21	2.36767388959198e-27	0.368995	0.34	0.052	4.78199095480893e-23	5	mbd2
cotl12	2.82893102397277e-27	0.887135	0.979	0.39	5.71359198911779e-23	5	cotl1
XLOC-042595	3.7991883493437e-27	0.446315	0.479	0.092	7.67322070916946e-23	5	XLOC-042595
bcl10	4.50730974039083e-27	0.292569	0.191	0.016	9.10341348266735e-23	5	bcl10
stat3	5.39284578899216e-27	0.419025	0.394	0.068	1.08919306400275e-22	5	stat3
spi1b2	5.85555480897687e-27	0.544496	0.532	0.112	1.18264640476906e-22	5	spi1b
npl	6.26609751406501e-27	0.364696	0.266	0.033	1.26556371491571e-22	5	npl
ssh2a	7.24172300211356e-27	0.283855	0.202	0.018	1.46261079473688e-22	5	ssh2a
cd9b1	8.17131187496153e-27	0.494936	0.266	0.032	1.65035985938598e-22	5	cd9b
atp6ap2	8.63469671121955e-27	0.599632	0.511	0.122	1.74394969476501e-22	5	atp6ap2
derl21	9.93034630155784e-27	0.510868	0.5	0.11	2.00563204252564e-22	5	derl2
mid1ip1l	1.0991822537389e-26	0.414139	0.394	0.07	2.22001839787645e-22	5	mid1ip1l
canx	1.27650144225194e-26	0.582985	0.617	0.161	2.57814996291624e-22	5	canx
rgs21	1.79144894377812e-26	0.405722	0.266	0.033	3.61818943174867e-22	5	rgs2
atp6v1d1	2.21072973695789e-26	0.363214	0.298	0.042	4.46501084973384e-22	5	atp6v1d
pim1	2.78064876844701e-26	0.597023	0.585	0.149	5.61607631763243e-22	5	pim1
caspa	3.66878119309457e-26	0.297199	0.234	0.026	7.40983737569311e-22	5	caspa
si:zfos-2326c3.2	3.93118009552744e-26	0.313071	0.202	0.019	7.93980443893676e-22	5	si:zfos-2326c3.2
CR936442.1	4.2426145149559e-26	0.489725	0.415	0.077	8.56880853585642e-22	5	CR936442.1
cd99	5.00325057878939e-26	0.397321	0.298	0.042	1.01050651939809e-21	5	cd99
si:dkey-27i16.21	5.45119068052073e-26	0.6239	0.426	0.087	1.10097698174477e-21	5	si:dkey-27i16.2
FERMT3 (1 of many)	8.29577975277521e-26	0.408156	0.34	0.055	1.67549863666801e-21	5	FERMT3 (1 of many)
mfsd1	8.75372606834393e-26	0.33488	0.234	0.026	1.76799005402342e-21	5	mfsd1
slc15a4	1.72937049662951e-25	0.318894	0.223	0.024	3.49280959204262e-21	5	slc15a4
gnao1a	2.01764539189889e-25	0.318649	0.234	0.027	4.07503839801818e-21	5	gnao1a
stk17b1	2.20061060504466e-25	0.516105	0.532	0.124	4.44457323900871e-21	5	stk17b
lrrc59	2.30148414058041e-25	0.425306	0.426	0.086	4.64830751873025e-21	5	lrrc59
arhgap4b	3.19518586672521e-25	0.300836	0.223	0.025	6.4533168950249e-21	5	arhgap4b
tmsb4x2	3.64819386530592e-25	0.328296	1	0.939	7.36825714975837e-21	5	tmsb4x
prss16	3.67582544084933e-25	0.388035	0.277	0.038	7.4240646428834e-21	5	prss16
bri3	3.78927318176456e-25	0.374396	0.298	0.044	7.65319504520988e-21	5	bri3
prdx5	6.55038769373939e-25	0.695476	0.745	0.275	1.32298180250454e-20	5	prdx5
FP102158.1	1.25466738780149e-24	0.257769	0.191	0.018	2.53405172314267e-20	5	FP102158.1
si:dkey-222f2.71	1.31382693758172e-24	0.36094	0.266	0.035	2.6535362658338e-20	5	si:dkey-222f2.7
cyfip1	1.70818892711693e-24	0.443945	0.404	0.079	3.45002917609806e-20	5	cyfip1
dnase1l1	1.77557795215815e-24	0.514748	0.404	0.082	3.58613478997382e-20	5	dnase1l1
suclg1	2.89633084573625e-24	0.453799	0.617	0.172	5.8497194091335e-20	5	suclg1
atp6v1aa	2.94604981890601e-24	0.3335	0.287	0.042	5.95013681924446e-20	5	atp6v1aa
XLOC-0234921	3.19171112967237e-24	0.497619	0.404	0.08	6.44629896859928e-20	5	XLOC-023492
rhogb1	4.05664190603413e-24	0.548503	0.596	0.154	8.19319965761713e-20	5	rhogb
si:dkey-192g7.3	4.91640139267867e-24	0.301051	0.213	0.023	9.92965589279312e-20	5	si:dkey-192g7.3
adcy7	6.35135940836825e-24	0.336238	0.234	0.029	1.28278405970814e-19	5	adcy7
rnf144b	6.6401675800318e-24	0.326161	0.223	0.026	1.34111464613902e-19	5	rnf144b
zgc:77486	8.3968769635296e-24	0.357593	0.287	0.043	1.69591724032407e-19	5	zgc:77486
ptpn61	8.49535346559808e-24	0.460897	0.553	0.13	1.71580653944684e-19	5	ptpn6
cst14b.11	1.09943397947077e-23	0.526966	0.457	0.103	2.22052680833712e-19	5	cst14b.1
glipr2	1.33122481152393e-23	0.302027	0.213	0.024	2.68867475183489e-19	5	glipr2
git2b	1.34491707879962e-23	0.299075	0.223	0.026	2.71632902405159e-19	5	git2b
atp6v1c1a	1.82556381885782e-23	0.296272	0.255	0.034	3.68709124494713e-19	5	atp6v1c1a
tagln2	1.89955760098759e-23	0.687001	0.862	0.319	3.83653648671463e-19	5	tagln2
mir21-1	2.07024518781645e-23	0.514	0.447	0.1	4.18127420583289e-19	5	mir21-1
si:ch211-15b10.61	3.14351001049953e-23	0.451294	0.436	0.094	6.3489471682059e-19	5	si:ch211-15b10.6
ctsk1	4.24095375736675e-23	0.655183	0.489	0.125	8.56545430375362e-19	5	ctsk
slc43a2a1	4.54148723218999e-23	0.527723	0.426	0.093	9.17244176285413e-19	5	slc43a2a
rhbdf1a	4.63182374059929e-23	0.324648	0.277	0.041	9.35489440888839e-19	5	rhbdf1a
rab32a	5.02503405478397e-23	0.311295	0.223	0.027	1.01490612804472e-18	5	rab32a
csrnp1b	5.85986597535376e-23	0.459902	0.426	0.092	1.1835171310422e-18	5	csrnp1b
adipor2	1.03681238473499e-22	0.411955	0.351	0.066	2.09404997344925e-18	5	adipor2
si:dkey-11f4.141	1.05174358991521e-22	0.699017	0.596	0.188	2.12420652855175e-18	5	si:dkey-11f4.14
egr11	1.1128421029872e-22	0.575782	0.553	0.151	2.24760719540324e-18	5	egr1
osbp	1.31154533854325e-22	0.31026	0.245	0.033	2.6489281202558e-18	5	osbp
XLOC-0004311	2.11650398597806e-22	0.593258	0.777	0.248	4.27470310047988e-18	5	XLOC-000431
tmem189	2.25264575137249e-22	0.382577	0.319	0.057	4.54966862404702e-18	5	tmem189
atp2b21	2.79619427452864e-22	0.517514	0.521	0.136	5.6474735762655e-18	5	atp2b2
arl5c	2.911652024652e-22	0.431438	0.394	0.082	5.88066359418964e-18	5	arl5c
wipf1b	3.78223370316753e-22	0.439289	0.34	0.066	7.63897741028745e-18	5	wipf1b
pgd	4.43568124424172e-22	0.475803	0.436	0.103	8.95874540899501e-18	5	pgd
si:dkey-69o16.51	1.02598150404299e-21	0.356881	0.319	0.058	2.07217484371562e-17	5	si:dkey-69o16.5
grap2b2	1.1437430821963e-21	0.509454	0.649	0.176	2.31001790311187e-17	5	grap2b
atp6v0b	1.18237094063629e-21	0.472844	0.436	0.103	2.38803458880312e-17	5	atp6v0b
ppargc1b	1.37947360756028e-21	0.28369	0.202	0.024	2.7861228451895e-17	5	ppargc1b
cycsb	1.44621493828039e-21	0.58998	0.723	0.253	2.9209203108449e-17	5	cycsb
pfn12	1.47759964606557e-21	0.963564	1	0.397	2.98430800515864e-17	5	pfn1
tmem86a	1.91360075346588e-21	0.250083	0.138	0.011	3.86489944177504e-17	5	tmem86a
nfe2l2a	2.18647870121194e-21	0.391514	0.33	0.062	4.41603103283776e-17	5	nfe2l2a
atp6ap1b	2.63165115139316e-21	0.330657	0.234	0.033	5.31514583046877e-17	5	atp6ap1b
DHDH	2.75825397905408e-21	0.383464	0.436	0.102	5.57084556149553e-17	5	DHDH
lnpep	3.31818345291355e-21	0.302835	0.255	0.038	6.7017351198495e-17	5	lnpep
slc30a1a	5.04934302916988e-21	0.29148	0.223	0.03	1.01981581160144e-16	5	slc30a1a
si:dkey-25e12.3	5.95561403975392e-21	0.345633	0.223	0.03	1.2028553676091e-16	5	si:dkey-25e12.3
nfkbiaa	6.0984421394945e-21	0.609521	0.532	0.151	1.2317023589137e-16	5	nfkbiaa
slc20a1b	6.41642983195354e-21	0.399335	0.309	0.056	1.29592633315966e-16	5	slc20a1b
alox5ap	7.20938643486937e-21	0.283659	0.223	0.03	1.45607977825057e-16	5	alox5ap
actb22	8.56658251372725e-21	0.362537	1	0.924	1.73019267029749e-16	5	actb2
XLOC-005449	9.25324179814237e-21	0.428731	0.34	0.066	1.86887724597082e-16	5	XLOC-005449
efhd2	1.05547636274401e-20	0.365873	0.309	0.056	2.13174560983407e-16	5	efhd2
cyp4f3	1.13207453942128e-20	0.258622	0.191	0.022	2.28645094726916e-16	5	cyp4f3
elovl1b	1.29664899665471e-20	0.504938	0.543	0.151	2.61884197854352e-16	5	elovl1b
bhlhe40	1.32237324896773e-20	0.609575	0.617	0.199	2.67079725094012e-16	5	bhlhe40
lima1a	1.40709606159202e-20	0.375824	0.255	0.04	2.84191191559739e-16	5	lima1a
abcc3	1.55331072535279e-20	0.274751	0.213	0.028	3.13722167199503e-16	5	abcc3
LO018340.1	1.64282344806451e-20	0.318099	0.255	0.039	3.31801051805589e-16	5	LO018340.1
vma21	1.76461643884336e-20	0.438142	0.489	0.128	3.56399582153193e-16	5	vma21
slc7a8a	2.05087131656801e-20	0.285689	0.223	0.031	4.1421447980724e-16	5	slc7a8a
foxo1a	2.15478218048521e-20	0.351276	0.255	0.04	4.35201356992598e-16	5	foxo1a
rp2	2.63471846337366e-20	0.278003	0.245	0.036	5.32134088047578e-16	5	rp2
txnipa	3.10889504368002e-20	0.694831	0.777	0.355	6.27903531972053e-16	5	txnipa
dusp5	3.32746051643625e-20	0.359646	0.255	0.04	6.72047200504629e-16	5	dusp5
trib3	3.57643527796726e-20	0.483857	0.447	0.114	7.22332633091047e-16	5	trib3
hcls11	3.67198025162329e-20	0.415652	0.436	0.1	7.41629851420357e-16	5	hcls1
myo1f1	5.16190888001065e-20	0.351931	0.298	0.054	1.04255073649575e-15	5	myo1f
coro1a2	5.63849786404145e-20	0.649861	0.84	0.261	1.13880741360045e-15	5	coro1a
cap12	7.23022018232328e-20	0.635345	0.798	0.313	1.46028757022383e-15	5	cap1
abracl1	7.95246146137575e-20	0.520538	0.691	0.225	1.60615864135406e-15	5	abracl
COX7A2 (1 of many)	8.28534625240894e-20	0.52741	0.787	0.295	1.67339138259903e-15	5	COX7A2 (1 of many)
rab20	8.88236930225741e-20	0.253509	0.213	0.029	1.79397212797693e-15	5	rab20
CABZ01080702.1	8.89478301910932e-20	0.537141	0.553	0.162	1.79647932636951e-15	5	CABZ01080702.1
tnfrsf1a1	9.69762134062309e-20	0.426554	0.372	0.083	1.95862858216565e-15	5	tnfrsf1a
myh9a	9.92672591115984e-20	0.306154	0.223	0.032	2.00490083227695e-15	5	myh9a
dram2b	1.01261985026479e-19	0.362957	0.287	0.052	2.04518831157979e-15	5	dram2b
sgpl1	1.06748466791824e-19	0.275622	0.17	0.019	2.15599878379446e-15	5	sgpl1
pcyox1	1.08011588351169e-19	0.475649	0.404	0.099	2.18151004992857e-15	5	pcyox1
porb	1.57595938923351e-19	0.304003	0.245	0.038	3.18296517843491e-15	5	porb
swap70b	1.96837133471996e-19	0.254153	0.213	0.029	3.9755195847339e-15	5	swap70b
m6pr	2.03774050769939e-19	0.401404	0.319	0.064	4.11562450340046e-15	5	m6pr
dse	2.20197523755346e-19	0.280618	0.213	0.029	4.44732938728673e-15	5	dse
sh2b3	2.42400771098086e-19	0.400546	0.298	0.057	4.89576837386804e-15	5	sh2b3
galt	2.59941009002511e-19	0.263647	0.202	0.027	5.25002855882372e-15	5	galt
plek	2.69943406731597e-19	0.331478	0.266	0.045	5.45204698575807e-15	5	plek
arpc1b2	2.70812799620698e-19	0.725619	0.936	0.339	5.46960611393925e-15	5	arpc1b
ccl35.12	2.78882661000831e-19	0.588731	0.372	0.083	5.63259310423378e-15	5	ccl35.1
crip1	2.92912928443102e-19	0.650593	0.904	0.358	5.91596241576532e-15	5	crip1
sdr16c5b	2.96948352873451e-19	0.393589	0.351	0.077	5.99746588298508e-15	5	sdr16c5b
mboat2a	3.57190565431792e-19	0.257261	0.202	0.027	7.2141778500259e-15	5	mboat2a
cox17	7.9405614142536e-19	0.450068	0.574	0.173	1.6037551888368e-14	5	cox17
lmcd1	8.7520894974326e-19	0.263776	0.255	0.042	1.76765951579646e-14	5	lmcd1
ssr2	1.00703823095532e-18	0.611894	0.851	0.403	2.03391511506046e-14	5	ssr2
ifi461	1.20923176524335e-18	0.423084	0.606	0.176	2.442285396262e-14	5	ifi46
LOC100151196	1.37298417685181e-18	0.275715	0.223	0.034	2.7730161419876e-14	5	LOC100151196
mcl1a2	1.40740932766765e-18	0.634437	0.947	0.53	2.84254461909035e-14	5	mcl1a
atp6v0d1	1.56125604537645e-18	0.316364	0.287	0.054	3.15326883484681e-14	5	atp6v0d1
ktn1	1.71003729218222e-18	0.387862	0.34	0.074	3.45376231902042e-14	5	ktn1
ostf1	1.77921924598384e-18	0.314751	0.277	0.05	3.59348911111356e-14	5	ostf1
wdr11	1.86066469767148e-18	0.502419	0.66	0.222	3.75798448988708e-14	5	wdr1
tfe3a	2.02486450489303e-18	0.314331	0.255	0.044	4.08961884053245e-14	5	tfe3a
cpox1	2.11667555393204e-18	0.326633	0.33	0.07	4.27504961627654e-14	5	cpox
itm2bb	2.12199314516084e-18	0.586163	0.872	0.337	4.28578955528135e-14	5	itm2bb
RASA2	2.29783722691814e-18	0.333416	0.266	0.047	4.64094184720658e-14	5	RASA2
grinab1	2.78790281747917e-18	0.455886	0.553	0.165	5.63072732046267e-14	5	grinab
echdc2	6.22053366164462e-18	0.320876	0.287	0.057	1.25636118364236e-13	5	echdc2
unc93b1	6.5918591553118e-18	0.263322	0.181	0.023	1.33135779359832e-13	5	unc93b1
zfr2	8.52622187017289e-18	0.321505	0.277	0.053	1.72204103111882e-13	5	zfr2
tnfb	8.61153680377714e-18	0.395625	0.202	0.029	1.73927208825887e-13	5	tnfb
bzw1b	9.81401876811181e-18	0.584048	0.681	0.272	1.98213737059554e-13	5	bzw1b
rgs19	1.02693014618175e-17	0.297205	0.234	0.039	2.07409081624328e-13	5	rgs19
klf131	1.05616640809439e-17	0.399185	0.372	0.088	2.13313929442824e-13	5	klf13
wasf2	1.22801346855259e-17	0.358284	0.404	0.102	2.48021880243568e-13	5	wasf2
slc11a21	1.23643517286679e-17	0.257537	0.277	0.053	2.49722811863905e-13	5	slc11a2
ube2l3a	1.54677862430718e-17	0.439716	0.521	0.161	3.12402878751322e-13	5	ube2l3a
SBNO2	1.6788114478992e-17	0.27725	0.213	0.033	3.39069548132202e-13	5	SBNO2
lgmn1	1.94364599872765e-17	0.51958	0.426	0.12	3.92558182363024e-13	5	lgmn
si:ch1073-429i10.3.1	1.98728842848531e-17	0.53611	0.809	0.334	4.01372643901177e-13	5	si:ch1073-429i10.3.1
nol4lb	2.01280902068534e-17	0.276553	0.223	0.036	4.06527037907819e-13	5	nol4lb
syngr2a	2.87199020953977e-17	0.290726	0.287	0.058	5.80055862620748e-13	5	syngr2a
atp1b1a	3.15587961211712e-17	0.499972	0.745	0.278	6.37393005259295e-13	5	atp1b1a
ppt1	3.55486407470726e-17	0.539884	0.702	0.272	7.17975897168625e-13	5	ppt1
commd7	4.01112248779356e-17	0.332391	0.426	0.111	8.10126408859666e-13	5	commd7
sat1a.21	4.36195216006765e-17	0.560524	0.777	0.319	8.80983477768863e-13	5	sat1a.2
ssr31	4.57331245073224e-17	0.634251	0.777	0.371	9.2367191567439e-13	5	ssr3
fkbp2	4.94200146675038e-17	0.425255	0.596	0.199	9.98136036239574e-13	5	fkbp2
atp2a2b	5.54347949189575e-17	0.335048	0.266	0.052	1.11961655297818e-12	5	atp2a2b
abca1a1	5.70002461334392e-17	0.381738	0.34	0.078	1.15123397115707e-12	5	abca1a
arpc5b2	6.13434196525855e-17	0.513155	0.638	0.216	1.23895304672327e-12	5	arpc5b
ubl3b	6.83955992731277e-17	0.274553	0.245	0.044	1.38138591851936e-12	5	ubl3b
zgc:162698	7.44295319864428e-17	0.362284	0.309	0.068	1.50325325753019e-12	5	zgc:162698
il13ra1	7.49272937327185e-17	0.261	0.181	0.025	1.51330655151972e-12	5	il13ra1
plp2	7.59189461966152e-17	0.336236	0.298	0.063	1.53333495633304e-12	5	plp2
tmed5	1.12434641140698e-16	0.3855	0.298	0.066	2.27084244711867e-12	5	tmed5
LOC1039091151	1.1864540076933e-16	0.461083	0.574	0.186	2.39628115933816e-12	5	LOC103909115
fam49bb	1.6061896157777e-16	0.299847	0.287	0.059	3.24402116698623e-12	5	fam49bb
map3k14a1	1.64503671656431e-16	0.34393	0.255	0.049	3.32248065644494e-12	5	map3k14a
BX908750.1	2.15328563152047e-16	0.259136	0.181	0.025	4.34899098998189e-12	5	BX908750.1
lgals9l32	2.27157920079988e-16	0.490105	0.532	0.174	4.58790851185552e-12	5	lgals9l3
ecm1b1	2.46378852450541e-16	0.68518	0.415	0.125	4.97611368294357e-12	5	ecm1b
ccl39.21	3.01813843478521e-16	0.306592	0.117	0.011	6.09573419673569e-12	5	ccl39.2
rassf2a	3.3497244411031e-16	0.262968	0.234	0.041	6.76543845369593e-12	5	rassf2a
tpi1b	3.62927067415217e-16	0.472447	0.628	0.232	7.33003798058513e-12	5	tpi1b
abi2b	3.74305700262646e-16	0.315545	0.287	0.061	7.55985222820465e-12	5	abi2b
aoc21	3.96172772674725e-16	0.36514	0.447	0.123	8.00150148971142e-12	5	aoc2
mob1a	4.38497320062648e-16	0.455479	0.596	0.205	8.85633037330531e-12	5	mob1a
si:dkey-112e7.2	5.06844466069932e-16	0.498189	0.67	0.258	1.02367376812144e-11	5	si:dkey-112e7.2
grb2b	6.15695177561965e-16	0.372699	0.362	0.092	1.2435195501219e-11	5	grb2b
zc3h12b	6.74088589240861e-16	0.256661	0.17	0.024	1.36145672368977e-11	5	zc3h12b
capgb1	6.81067218482815e-16	0.387515	0.436	0.116	1.37555146116974e-11	5	capgb
wbp2nl	7.20358136879849e-16	0.348553	0.404	0.109	1.45490732905623e-11	5	wbp2nl
bloc1s61	8.28467361619186e-16	0.323236	0.436	0.124	1.67325553026227e-11	5	bloc1s6
eno3	9.30707025318983e-16	0.505937	0.702	0.28	1.87974897903675e-11	5	eno3
si:ch1073-325m22.2	1.23945190677094e-15	0.499767	0.766	0.345	2.50332101610526e-11	5	si:ch1073-325m22.2
blcap	1.26376856331766e-15	0.359345	0.468	0.138	2.55243336733269e-11	5	blcap
cbr1l	1.31361877794435e-15	0.356608	0.479	0.143	2.65311584581421e-11	5	cbr1l
ipo7	1.35680184844531e-15	0.371648	0.468	0.142	2.74033269330499e-11	5	ipo7
gmppb	1.3848023248219e-15	0.344847	0.351	0.09	2.79688525544278e-11	5	gmppb
selplg	1.39925784959179e-15	0.309223	0.213	0.037	2.82608107882054e-11	5	selplg
arpc4l2	1.472327295203e-15	0.546157	0.755	0.335	2.97365943812151e-11	5	arpc4l
serp1	2.224037413888e-15	0.435809	0.479	0.157	4.4918883648296e-11	5	serp1
si:ch211-198c19.32	2.31822523003241e-15	0.572331	0.521	0.173	4.68211949709647e-11	5	si:ch211-198c19.3
msna	2.63406683717013e-15	0.571644	0.819	0.388	5.32002479103252e-11	5	msna
zgc:1583431	3.06088258472806e-15	0.520796	0.543	0.191	6.18206455637527e-11	5	zgc:158343
gnai2a	3.69524348547268e-15	0.455407	0.511	0.174	7.46328326760918e-11	5	gnai2a
arhgdig1	5.34646550410081e-15	0.555675	0.819	0.349	1.07982563786324e-10	5	arhgdig
litaf1	6.18650723035711e-15	0.42096	0.564	0.194	1.24948886531523e-10	5	litaf
skap21	6.79960177011447e-15	0.331183	0.394	0.106	1.37331556951002e-10	5	skap2
mef2cb	6.87134759044781e-15	0.280618	0.234	0.045	1.38780607284274e-10	5	mef2cb
rap1b1	8.09907644526758e-15	0.506523	0.745	0.311	1.63577046965069e-10	5	rap1b
lipf2	8.38665868577308e-15	0.407899	0.298	0.072	1.69385345476559e-10	5	lipf
junba2	1.0667910655126e-14	0.599796	0.84	0.388	2.15459791501581e-10	5	junba
si:ch211-66e2.3	1.4292384309586e-14	0.367612	0.319	0.077	2.88663285900709e-10	5	si:ch211-66e2.3
antxr2a2	2.21742593244241e-14	0.574726	0.606	0.251	4.47853515575394e-10	5	antxr2a
XLOC-0254231	2.97328337302272e-14	0.417534	0.543	0.179	6.00514042849399e-10	5	XLOC-025423
hexb	5.18186031966577e-14	0.385018	0.309	0.08	1.0465803287629e-09	5	hexb
MYADM	5.22280034736156e-14	0.29061	0.266	0.059	1.05484898615661e-09	5	MYADM
cpvl	6.91395027454463e-14	0.303681	0.277	0.065	1.39641053694978e-09	5	cpvl
arrdc2	9.43741803232009e-14	0.284311	0.245	0.053	1.90607531998769e-09	5	arrdc2
tradd	1.11737685919171e-13	0.266044	0.255	0.057	2.25676604250949e-09	5	tradd
tmed2	1.22142088527578e-13	0.414158	0.723	0.296	2.46690376199149e-09	5	tmed2
park7	1.38670155318028e-13	0.258163	0.319	0.082	2.80072112695821e-09	5	park7
itga4	1.81202764678065e-13	0.304938	0.255	0.058	3.65975223820287e-09	5	itga4
srgap2	1.84583026950863e-13	0.28359	0.223	0.046	3.72802339532658e-09	5	srgap2
gstt1a1	1.91477892599289e-13	0.305701	0.234	0.049	3.86727899682783e-09	5	gstt1a
rin3	2.02303530983754e-13	0.276547	0.255	0.057	4.08592441527888e-09	5	rin3
degs1	2.06712680133037e-13	0.34953	0.383	0.114	4.17497600064695e-09	5	degs1
triqk	2.13307200330275e-13	0.301895	0.298	0.076	4.30816552507056e-09	5	triqk
serpinb1l3	2.51229555871457e-13	0.267195	0.372	0.105	5.07408333993582e-09	5	serpinb1l3
clptm1l	3.01221132739496e-13	0.255655	0.234	0.05	6.08376321793960e-09	5	clptm1l
uqcrq	3.55868762227467e-13	0.477383	0.745	0.359	7.18748139070814e-09	5	uqcrq
sec61b	3.78061208602657e-13	0.503827	0.926	0.555	7.63570223014786e-09	5	sec61b
elmo1	5.20346081355208e-13	0.277853	0.266	0.063	1.05094298051311e-08	5	elmo1
rpn1	5.66915887547429e-13	0.417702	0.574	0.224	1.14500001807954e-08	5	rpn1
ier2b	5.9667437585729e-13	0.487004	0.723	0.312	1.20510323691897e-08	5	ier2b
ubl7b	6.78686735019343e-13	0.299908	0.298	0.078	1.37074359871857e-08	5	ubl7b
ddit31	9.60220891443116e-13	0.459441	0.511	0.192	1.93935813444766e-08	5	ddit3
sec61g1	1.15065798490609e-12	0.425964	0.936	0.719	2.32398393211482e-08	5	sec61g
actr2a	1.1949974102966e-12	0.356723	0.457	0.153	2.41353626957605e-08	5	actr2a
npepl1	1.21333238238823e-12	0.33821	0.351	0.103	2.45056741270951e-08	5	npepl1
hyou1	1.23412165057513e-12	0.312133	0.287	0.075	2.4925554976666e-08	5	hyou1
hsp90b1	1.24522716352689e-12	0.394249	0.468	0.165	2.51498530217526e-08	5	hsp90b1
mbnl1	1.3901047380268e-12	0.35392	0.5	0.175	2.80759453939273e-08	5	mbnl1
clta	2.38107947280907e-12	0.336212	0.532	0.198	4.80906621123249e-08	5	clta
irf2	2.79651476317708e-12	0.291018	0.34	0.099	5.64812086718876e-08	5	irf2
ost4	2.97183229660064e-12	0.383545	0.681	0.284	6.00220968944431e-08	5	ost4
mt-co11	3.05348489545211e-12	0.541662	0.904	0.582	6.16712344334463e-08	5	mt-co1
cox7b	3.23499607831533e-12	0.480655	0.872	0.492	6.53372157937346e-08	5	cox7b
glrx1	3.34190547400937e-12	0.468133	0.819	0.412	6.74964648585672e-08	5	glrx
nfkbie	3.3688324720092e-12	0.337403	0.362	0.11	6.80403094371699e-08	5	nfkbie
atp5f1d	3.69412148162684e-12	0.402231	0.745	0.353	7.46101715644174e-08	5	atp5f1d
zgc:123258	4.03879053321559e-12	0.269049	0.298	0.079	8.15714523993552e-08	5	zgc:123258
pgam1a	4.30017809637017e-12	0.381889	0.426	0.148	8.68506970123883e-08	5	pgam1a
arpc22	4.44154528055244e-12	0.477617	0.862	0.472	8.97058900313177e-08	5	arpc2
atp5if1b	4.99810727765642e-12	0.330047	0.649	0.261	1.00946772686827e-07	5	atp5if1b
tln1	5.54985984090098e-12	0.399629	0.553	0.213	1.12090519206677e-07	5	tln1
rab5c	5.70452195716430e-12	0.330253	0.5	0.178	1.15214229968847e-07	5	rab5c
vps29	5.84502791774683e-12	0.313041	0.5	0.181	1.18052028854733e-07	5	vps29
gapdhs	6.61640469698458e-12	0.506737	0.83	0.464	1.33631525664998e-07	5	gapdhs
anxa5b	8.80752012167647e-12	0.361314	0.457	0.16	1.778854838975e-07	5	anxa5b
hspa5	9.11952986192347e-12	0.506395	0.511	0.212	1.84187144621268e-07	5	hspa5
COX5B	9.91439078788674e-12	0.459813	0.84	0.467	2.00240950742948e-07	5	COX5B
gdi2	1.12539196185222e-11	0.407636	0.66	0.291	2.27295414535292e-07	5	gdi2
ugp2b	1.24829527895284e-11	0.272957	0.255	0.065	2.52118197490104e-07	5	ugp2b
aldoaa	1.25639984106383e-11	0.426128	0.638	0.276	2.53755075899662e-07	5	aldoaa
cox7a2l	1.51942887057364e-11	0.331172	0.489	0.18	3.06879048989758e-07	5	cox7a2l
cdc42l	1.53226090348037e-11	0.441711	0.713	0.333	3.09470734675931e-07	5	cdc42l
dusp2	1.57967901803641e-11	0.323581	0.319	0.092	3.19047771272813e-07	5	dusp2
LOC1005362131	1.61103217847319e-11	0.318475	0.436	0.139	3.25380169086231e-07	5	LOC100536213
uqcr10	2.00221041760774e-11	0.37568	0.702	0.311	4.04386438044235e-07	5	uqcr10
XLOC-010899	2.23837761216139e-11	0.361447	0.447	0.158	4.52085126328236e-07	5	XLOC-010899
smim15	2.36869983812015e-11	0.369896	0.511	0.201	4.78406306305128e-07	5	smim15
ldhba	3.26089746499029e-11	0.396563	0.713	0.325	6.58603461004089e-07	5	ldhba
ccr9a	4.36664449342727e-11	0.391313	0.309	0.091	8.81931188337506e-07	5	ccr9a
gnai1	4.59422950331071e-11	0.289602	0.362	0.116	9.27896532783664e-07	5	gnai1
calr3a	5.53443069481951e-11	0.36688	0.564	0.225	1.1177889674327e-06	5	calr3a
rnf213a1	5.80039455530357e-11	0.383473	0.372	0.127	1.17150568833466e-06	5	rnf213a
actb12	5.91134031135248e-11	0.438383	0.989	0.732	1.19391340268386e-06	5	actb1
atf4a	6.5806094728457e-11	0.353215	0.521	0.204	1.32908569523065e-06	5	atf4a
cox6a1	6.78542857993496e-11	0.439482	0.872	0.482	1.37045301028946e-06	5	cox6a1
pak2a	7.12306957773181e-11	0.259797	0.33	0.098	1.43864636261449e-06	5	pak2a
tmem176l.3a	7.4761441064106e-11	0.295235	0.298	0.088	1.50995682517175e-06	5	tmem176l.3a
mbnl3	7.64877559282151e-11	0.287731	0.309	0.092	1.54482320648216e-06	5	mbnl3
sdhb	8.39370837683094e-11	0.284182	0.404	0.139	1.69527728086854e-06	5	sdhb
rab1ab	8.41295434469781e-11	0.362582	0.532	0.216	1.69916438899862e-06	5	rab1ab
si:ch73-234b20.5	9.02315998826593e-11	0.271857	0.383	0.127	1.82240762283007e-06	5	si:ch73-234b20.5
snx1a	9.48519717952461e-11	0.31933	0.436	0.159	1.91572527434859e-06	5	snx1a
slc44a2	1.18656849394394e-10	0.257736	0.266	0.073	2.39651238721859e-06	5	slc44a2
arf2a	1.30030819820019e-10	0.349934	0.415	0.152	2.62623246790493e-06	5	arf2a
chmp2bb	1.52934299039948e-10	0.252067	0.277	0.079	3.08881403770982e-06	5	chmp2bb
si:dkey-180p18.9	2.49826453559455e-10	0.309629	0.415	0.151	5.04574488254031e-06	5	si:dkey-180p18.9
manf	2.69623804942722e-10	0.315486	0.34	0.114	5.44559198842815e-06	5	manf
oaz1b	2.92273799712741e-10	0.432926	0.894	0.511	5.90305393279823e-06	5	oaz1b
tagapb	3.00321792051377e-10	0.264307	0.277	0.079	6.06559923406165e-06	5	tagapb
dnajc1	3.10573438918408e-10	0.284781	0.372	0.128	6.27265174583508e-06	5	dnajc1
cltca	3.4285863451871e-10	0.268429	0.351	0.114	6.9247158413744e-06	5	cltca
sec61a1	3.46938114812436e-10	0.294367	0.521	0.216	7.00710910486676e-06	5	sec61a1
elf1	3.4749606160244e-10	0.281081	0.319	0.1	7.01837795618448e-06	5	elf1
lxn2	4.8833132546486e-10	0.422764	0.585	0.257	9.86282778041377e-06	5	lxn
cfl12	5.0370559168745e-10	0.36933	0.989	0.759	1.01733418353114e-05	5	cfl1
higd2a	6.11000407818256e-10	0.267927	0.351	0.118	1.23403752367053e-05	5	higd2a
dad1	6.28307931814247e-10	0.424188	0.777	0.407	1.26899352988524e-05	5	dad1
pfkfb4b	6.3626814893352e-10	0.321868	0.521	0.21	1.28507078040103e-05	5	pfkfb4b
abcc5	6.69360045984114e-10	0.259173	0.298	0.091	1.35190648487412e-05	5	abcc5
slc30a7	7.08779195021129e-10	0.263724	0.277	0.084	1.43152134018417e-05	5	slc30a7
cox5aa	7.09124357566421e-10	0.400152	0.755	0.398	1.4322184649769e-05	5	cox5aa
prdx6	7.4119996323907e-10	0.355275	0.489	0.206	1.49700156575395e-05	5	prdx6
g3bp1	7.55892608952728e-10	0.313211	0.33	0.112	1.52667630230182e-05	5	g3bp1
arhgdia	7.77594153600113e-10	0.38467	0.766	0.36	1.57050691202615e-05	5	arhgdia
p4hb	8.38655507347904e-10	0.346545	0.5	0.209	1.69383252819056e-05	5	p4hb
mrpl33	8.55456570897131e-10	0.277304	0.394	0.145	1.72776563624094e-05	5	mrpl33
zgc:153713	1.0396585032679e-09	0.360177	0.585	0.264	2.09979827905017e-05	5	zgc:153713
rgs5b	1.06220032793435e-09	0.301081	0.213	0.055	2.14532600232902e-05	5	rgs5b
dbi	1.13154972021581e-09	0.399403	0.755	0.391	2.28539096991986e-05	5	dbi
gpia	1.29577654891983e-09	0.303152	0.362	0.131	2.61707989585338e-05	5	gpia
snd1	1.29874782175051e-09	0.304902	0.436	0.176	2.62308097558951e-05	5	snd1
sptssa	1.4047485502391e-09	0.288462	0.34	0.116	2.83717064691791e-05	5	sptssa
scamp2	1.44926513453878e-09	0.268404	0.298	0.095	2.92708079222798e-05	5	scamp2
si:dkeyp-27c8.2	1.77662430817438e-09	0.258954	0.213	0.057	3.58824811521979e-05	5	si:dkeyp-27c8.2
tspan141	1.79148161380017e-09	0.28449	0.447	0.169	3.61825541539221e-05	5	tspan14
arpc41	2.00155796469126e-09	0.355046	0.66	0.305	4.04254662128695e-05	5	arpc4
tmed7	2.23021867690219e-09	0.368253	0.638	0.296	4.50437266173936e-05	5	tmed7
midn1	2.62827464203879e-09	0.324294	0.436	0.172	5.30832629452575e-05	5	midn
eno1a	3.90254185902966e-09	0.308742	0.447	0.18	7.88196379268221e-05	5	eno1a
f11r.1	3.90520398933422e-09	0.280108	0.298	0.097	7.88734049725833e-05	5	f11r.1
rhoab	3.93501249559167e-09	0.376106	0.628	0.303	7.9475447373465e-05	5	rhoab
eif4ebp1	3.96367913466104e-09	0.376705	0.66	0.332	8.0054427482749e-05	5	eif4ebp1
ddx271	3.97392299333091e-09	0.271215	0.351	0.124	8.02613226963044e-05	5	ddx27
ube2v2	4.01995223957398e-09	0.369027	0.702	0.353	8.11909753826757e-05	5	ube2v2
eif3c	5.06321222575076e-09	0.316342	0.617	0.279	0.000102262	5	eif3c
mtdha	5.1884100573445e-09	0.294261	0.468	0.192	0.00010479	5	mtdha
capza1b1	6.16050379767044e-09	0.366339	0.713	0.352	0.000124424	5	capza1b
clic1	8.29728287879207e-09	0.333323	0.489	0.207	0.00016758	5	clic1
atp5mf	8.90809021292501e-09	0.268109	0.638	0.296	0.000179917	5	atp5mf
sec11a	9.64310150535774e-09	0.334627	0.564	0.262	0.000194762	5	sec11a
gabarapa1	1.33313669283574e-08	0.29054	0.564	0.247	0.000269254	5	gabarapa
flna2	1.38837186008696e-08	0.321769	0.404	0.161	0.000280409	5	flna
atp1a1a.1	1.46683604230984e-08	0.254487	0.351	0.129	0.000296257	5	atp1a1a.1
atp5l1	1.54404065650108e-08	0.38283	0.851	0.514	0.00031185	5	atp5l
cox6b2	1.68594768025066e-08	0.370147	0.936	0.655	0.000340511	5	cox6b2
cox7c	1.76942804734339e-08	0.389177	0.851	0.572	0.000357371	5	cox7c
pdcd10a	1.79011581247637e-08	0.261147	0.266	0.087	0.00036155	5	pdcd10a
celf22	1.87224574982078e-08	0.401198	0.67	0.347	0.000378137	5	celf2
ponzr11	1.8900153192777e-08	0.364835	0.787	0.379	0.000381726	5	ponzr1
ccl39.71	1.962120497785e-08	0.364645	0.234	0.073	0.000396289	5	ccl39.7
atp5po	2.01995936919966e-08	0.283559	0.649	0.307	0.000407971	5	atp5po
ist1	2.10928527102925e-08	0.252833	0.277	0.092	0.000426012	5	ist1
mdh1aa1	2.55954146609831e-08	0.356013	0.66	0.347	0.000516951	5	mdh1aa
reep5	2.58568181334273e-08	0.320961	0.553	0.256	0.00052223	5	reep5
krtcap2	2.6385505252662e-08	0.357288	0.596	0.296	0.000532908	5	krtcap2
ostc	2.80899147448888e-08	0.327186	0.532	0.243	0.000567332	5	ostc
fosab2	2.86985380618147e-08	0.43776	0.83	0.448	0.000579624	5	fosab
fam120c	3.32091782656572e-08	0.283788	0.362	0.141	0.000670726	5	fam120c
higd1a	4.00660766219377e-08	0.324393	0.564	0.265	0.000809215	5	higd1a
nfkbiab	4.08250644572147e-08	0.344971	0.606	0.291	0.000824544	5	nfkbiab
cnp	4.2557295945219e-08	0.318827	0.489	0.223	0.00085953	5	cnp
arpc32	4.5642589402146e-08	0.382912	0.83	0.468	0.000921843	5	arpc3
mcl1b1	4.81744251810719e-08	0.332561	0.638	0.306	0.000972979	5	mcl1b
cdk2ap2	4.91286031131974e-08	0.288821	0.319	0.121	0.00099225	5	cdk2ap2
uqcrh	5.17789651591742e-08	0.284258	0.628	0.313	0.00104578	5	uqcrh
magt1	5.53422856394763e-08	0.289498	0.457	0.201	0.00111775	5	magt1
capza1a1	7.16160742927662e-08	0.332697	0.67	0.332	0.00144643	5	capza1a
btg1	8.74008864144437e-08	0.390409	0.777	0.455	0.00176524	5	btg1
nop10	9.05797459355705e-08	0.305696	0.511	0.239	0.00182944	5	nop10
arf5	9.06898477543593e-08	0.29504	0.553	0.262	0.00183166	5	arf5
cst14a.2	9.26021247993831e-08	0.31391	0.617	0.298	0.00187029	5	cst14a.2
hspa81	9.45103859615913e-08	0.25254	0.968	0.837	0.00190883	5	hspa8
max	1.02146368311696e-07	0.252166	0.447	0.192	0.00206305	5	max
anxa11b1	1.10897149256428e-07	0.289326	0.638	0.3	0.00223979	5	anxa11b
metrnla	1.2090938382693e-07	0.250846	0.298	0.107	0.00244201	5	metrnla
zgc:162944	1.245890112736e-07	0.331638	0.734	0.389	0.00251632	5	zgc:162944
odc1	1.55005084130805e-07	0.263837	0.309	0.116	0.00313064	5	odc1
cox4i1	1.57257837638547e-07	0.36402	0.894	0.566	0.00317614	5	cox4i1
sdcbp21	1.91080286032654e-07	0.332392	0.649	0.332	0.00385925	5	sdcbp2
cox6c	2.12934508757157e-07	0.301857	0.745	0.405	0.00430064	5	cox6c
socs3b2	2.34882113539735e-07	0.323633	0.34	0.141	0.00474391	5	socs3b
GCA	3.0507077048104e-07	0.297018	0.606	0.3	0.00616151	5	GCA
si:ch211-235e9.6	3.06896961812982e-07	0.253387	0.457	0.208	0.0061984	5	si:ch211-235e9.6
rsl1d1	3.63319935332145e-07	0.262322	0.5	0.233	0.00733797	5	rsl1d1
spcs2	3.66295936064735e-07	0.277045	0.521	0.245	0.00739808	5	spcs2
atp5f1c	4.47998428941999e-07	0.260009	0.66	0.346	0.00904822	5	atp5f1c
bsg1	7.00991317642382e-07	0.3213	0.702	0.377	0.0141579	5	bsg
jdp2b1	8.41408005542346e-07	0.304867	0.34	0.145	0.0169939	5	jdp2b
rab5ab	8.52909327089116e-07	0.25158	0.33	0.137	0.0172262	5	rab5ab
atp5md	8.56680461806276e-07	0.281845	0.638	0.344	0.0173024	5	atp5md
zfp36l1a2	1.25841321697151e-06	0.324869	0.585	0.303	0.0254162	5	zfp36l1a
btg2	1.72207723723625e-06	0.286104	0.511	0.253	0.0347808	5	btg2
ier2a1	2.02836869548599e-06	0.322871	0.66	0.355	0.040967	5	ier2a
ndufb3	2.16350159329367e-06	0.252366	0.617	0.328	0.0436962	5	ndufb3
COX32	2.24556789728555e-06	0.417176	0.809	0.591	0.0453537	5	COX3
vat11	2.76764152226978e-06	0.257306	0.468	0.218	0.0558981	5	vat1
pdia31	3.02628876383589e-06	0.337363	0.777	0.476	0.061122	5	pdia3
calr3b	3.52154909599575e-06	0.274114	0.383	0.178	0.0711247	5	calr3b
pdia6	3.77066601092321e-06	0.255241	0.362	0.166	0.0761561	5	pdia6
rer1	3.79602721342059e-06	0.256321	0.372	0.171	0.0766684	5	rer1
socs3a2	5.15802276192221e-06	0.297253	0.777	0.419	0.104177	5	socs3a
atp5pf	8.84386803082475e-06	0.30214	0.681	0.423	0.17862	5	atp5pf
zgc:56493	1.27186085765685e-05	0.304157	0.957	0.711	0.256878	5	zgc:56493
tmem258	1.66458979987532e-05	0.279716	0.713	0.417	0.336197	5	tmem258
ssr4	1.72036526131974e-05	0.26277	0.777	0.474	0.347462	5	ssr4
itm2ba1	2.29181992843243e-05	0.255243	0.734	0.403	0.462879	5	itm2ba
fthl27	2.60147677138727e-05	0.328611	0.872	0.621	0.52542	5	fthl27
ucp2	2.88000901831171e-05	0.282597	0.713	0.416	0.581675	5	ucp2
atp5mc3b	3.01385041314432e-05	0.299807	0.84	0.628	0.608707	5	atp5mc3b
icn1	3.94448915474259e-05	0.429723	0.447	0.254	0.796668	5	icn
ppdpfb	7.38223743768348e-05	0.302982	0.894	0.611	1	5	ppdpfb
selenof	0.000143318	0.263038	0.681	0.417	1	5	selenof
rpl27a1	0.00060727	0.253336	0.936	0.679	1	5	rpl27a
zgc:1537041	4.98568156143163e-41	0.895997	0.319	0.031	1.00695810496235e-36	6	zgc:153704
cfd	3.33747366572656e-40	1.19293	0.468	0.076	6.74069556266792e-36	6	cfd
tagln1	4.06860370067555e-40	1.02999	0.596	0.118	8.2173588942544e-36	6	tagln
cxcl12a2	1.07954092723017e-38	0.900135	0.489	0.08	2.18034881072678e-34	6	cxcl12a
ccl25b1	1.7551182922413e-37	1.15839	0.681	0.167	3.54481241483976e-33	6	ccl25b
acta2	1.93534275232479e-36	0.563884	0.181	0.009	3.90881175687037e-32	6	acta2
col1a22	1.61975928164641e-34	1.01748	0.904	0.311	3.27142782114124e-30	6	col1a2
tcf21	2.24510417164514e-34	0.32306	0.202	0.013	4.53443689547168e-30	6	tcf21
epha4b	3.02951297761028e-34	0.487036	0.223	0.017	6.11870736087947e-30	6	epha4b
angptl1a1	5.18855105426487e-34	0.743293	0.404	0.062	1.04793165642988e-29	6	angptl1a
rgs5a1	1.11302194992799e-33	0.815103	0.457	0.082	2.24797043226957e-29	6	rgs5a
pcolcea1	3.89651879376741e-33	0.886474	0.617	0.139	7.86979900777204e-29	6	pcolcea
asip2b1	7.70902319822889e-33	0.806173	0.383	0.058	1.55699141534629e-28	6	asip2b
col1a1b2	5.09013112083493e-32	0.97658	0.819	0.279	1.02805378247503e-27	6	col1a1b
postnb1	1.2526388421333e-30	0.980412	0.638	0.172	2.52995466945663e-26	6	postnb
col5a12	1.37101820837923e-29	0.861508	0.745	0.224	2.76904547546354e-25	6	col5a1
col1a1a2	1.5402920968571e-29	0.942488	0.83	0.292	3.11092794802228e-25	6	col1a1a
col6a12	6.50923474540392e-29	0.764775	0.543	0.13	1.31467014152923e-24	6	col6a1
tspan18a	7.58257876047752e-28	0.400896	0.223	0.022	1.53145343225365e-23	6	tspan18a
cyp1c21	1.13316414289336e-27	0.525174	0.255	0.03	2.28865161940172e-23	6	cyp1c2
dcn2	1.77194851661978e-27	0.872754	0.777	0.26	3.57880441901697e-23	6	dcn
rspo1	6.11262591674326e-27	0.536565	0.223	0.023	1.23456705640464e-22	6	rspo1
dpt1	7.6945767680613e-27	0.62107	0.213	0.021	1.55407366984534e-22	6	dpt
sparc2	7.79110900210791e-26	0.832649	0.872	0.384	1.57357028515573e-21	6	sparc
hand2	9.58169863420683e-26	0.309254	0.138	0.008	1.93521567315075e-21	6	hand2
si:ch1073-459j12.12	2.86576177983381e-25	0.808937	0.585	0.17	5.78797906673034e-21	6	si:ch1073-459j12.1
rbp51	5.11419232506929e-24	0.806626	0.596	0.183	1.03291342389424e-19	6	rbp5
sfrp1a	8.52864360070343e-24	0.645101	0.351	0.066	1.72253014803407e-19	6	sfrp1a
mdka2	9.51607446476446e-24	0.813308	0.649	0.208	1.92196155964848e-19	6	mdka
atoh81	2.31968643278504e-23	0.493391	0.309	0.052	4.68507068829595e-19	6	atoh8
fhl3b	4.88272336322413e-23	0.398349	0.16	0.014	9.86163637670377e-19	6	fhl3b
rap1gap	6.83746639581787e-23	0.330105	0.149	0.012	1.38096308796334e-18	6	rap1gap
birc6-as2	8.17855598065947e-23	0.260182	0.106	0.005	1.65182295141379e-18	6	birc6-as2
six1b	1.4757810270725e-22	0.272254	0.117	0.007	2.98063494037833e-18	6	six1b
si:ch73-46j18.52	1.85553196257115e-21	0.733962	0.84	0.38	3.74761790480496e-17	6	si:ch73-46j18.5
mfap22	2.02600917353835e-21	0.761356	0.66	0.234	4.0919307277954e-17	6	mfap2
ephb31	5.17697761501206e-21	0.580985	0.404	0.097	1.04559416890399e-16	6	ephb3
mdkb	2.90185663124597e-20	0.51709	0.213	0.029	5.86087983812749e-16	6	mdkb
hoxd9a	1.88184289191794e-19	0.252203	0.138	0.012	3.80075808880666e-15	6	hoxd9a
tpm1	1.93947565285559e-19	0.738999	0.543	0.188	3.91715897607244e-15	6	tpm1
angpt2b	5.51015959818233e-19	0.305026	0.138	0.013	1.11288693404488e-14	6	angpt2b
bmper	7.9553709882252e-19	0.553236	0.362	0.085	1.60674627849184e-14	6	bmper
olfml3a	9.42646040849904e-19	0.399853	0.245	0.041	1.90386220870455e-14	6	olfml3a
myl9b1	1.06160070366912e-18	0.645129	0.564	0.191	2.14411494120053e-14	6	myl9b
prss35	1.11519511399658e-18	0.544411	0.309	0.064	2.2523595717389e-14	6	prss35
c1qtnf52	3.57079050672879e-18	0.587894	0.33	0.075	7.21192558644014e-14	6	c1qtnf5
smoc1	9.5552556669552e-18	0.255343	0.106	0.008	1.92987498705494e-13	6	smoc1
epha3	1.35750612094216e-17	0.462119	0.255	0.048	2.74175511246688e-13	6	epha3
LO018188.11	1.80004661104267e-17	0.506901	0.351	0.083	3.63555414032287e-13	6	LO018188.1
rai14	1.98654747848727e-17	0.277499	0.181	0.024	4.01222994230075e-13	6	rai14
wt1b	2.30522404729964e-17	0.547111	0.287	0.062	4.65586100833107e-13	6	wt1b
c62	2.77958338620918e-17	0.680994	0.574	0.202	5.61392456512668e-13	6	c6
nfixb1	3.64549376606144e-17	0.620336	0.511	0.164	7.36280375931429e-13	6	nfixb
tenm32	9.2138086865481e-17	0.561108	0.447	0.136	1.86091294042212e-12	6	tenm3
cxcl12b	1.24733130659409e-16	0.451275	0.138	0.015	2.51923503992808e-12	6	cxcl12b
si:dkey-9i23.161	1.54283107286029e-16	0.449949	0.362	0.092	3.11605591785592e-12	6	si:dkey-9i23.16
ednraa	1.65083978228951e-16	0.419037	0.255	0.05	3.33420110829013e-12	6	ednraa
fstl1b2	2.23229772400908e-16	0.653455	0.67	0.265	4.50857171318114e-12	6	fstl1b
jpt1b2	2.45645457503842e-16	0.614789	0.713	0.321	4.96130130520511e-12	6	jpt1b
foxp42	3.0558110269812e-16	0.61075	0.511	0.179	6.17182153119392e-12	6	foxp4
zgc:1135311	6.37965619324837e-16	0.431501	0.277	0.059	1.28849916135037e-11	6	zgc:113531
col12a1b1	8.92621198084024e-16	0.53037	0.266	0.058	1.8028270337703e-11	6	col12a1b
cald1a2	1.41976084259652e-15	0.607052	0.585	0.226	2.86749097379219e-11	6	cald1a
pabpc1b1	2.61327720095089e-15	0.506788	0.394	0.115	5.27803596276051e-11	6	pabpc1b
MDFI	5.35797960213769e-15	0.356081	0.223	0.042	1.08215114024375e-10	6	MDFI
mmp16a2	9.42030702143316e-15	0.596641	0.383	0.116	1.90261940911886e-10	6	mmp16a
fxyd6l1	9.54714496352073e-15	0.526329	0.426	0.139	1.92823686828228e-10	6	fxyd6l
BX322618.1	1.19999718729408e-14	0.649602	0.266	0.063	2.42363431917786e-10	6	BX322618.1
cxcl8b.3	3.68126489936879e-14	0.274657	0.128	0.015	7.43505071725514e-10	6	cxcl8b.3
gata5	3.7135696394059e-14	0.309067	0.16	0.024	7.50029660070809e-10	6	gata5
tmem471	4.01445122810467e-14	0.348289	0.213	0.041	8.10798714540301e-10	6	tmem47
bhlhe41	4.40996552862355e-14	0.317696	0.213	0.041	8.90680737816098e-10	6	bhlhe41
snai1a1	4.48461613406291e-14	0.365266	0.245	0.053	9.05757920596686e-10	6	snai1a
MMP23B	4.62389936141734e-14	0.319922	0.191	0.034	9.3388895402546e-10	6	MMP23B
col6a32	6.8486479545506e-14	0.572208	0.5	0.183	1.38322142738058e-09	6	col6a3
pdgfrb1	6.87934019301757e-14	0.395468	0.255	0.057	1.38942033878376e-09	6	pdgfrb
col6a22	6.95241670545294e-14	0.526891	0.383	0.119	1.40417960200033e-09	6	col6a2
sh3bgrl2	8.57765413218428e-14	0.273649	0.149	0.021	1.73242880507726e-09	6	sh3bgrl2
si:ch211-212k18.92	1.39546963519881e-13	0.40769	0.372	0.11	2.81843002221104e-09	6	si:ch211-212k18.9
CABZ01092746.12	1.98643130481121e-13	0.585777	0.521	0.198	4.01199530632721e-09	6	CABZ01092746.1
hsd11b22	2.01096747609625e-13	0.607468	0.67	0.279	4.06155101147159e-09	6	hsd11b2
fn1b1	2.4445852424558e-13	0.549046	0.479	0.17	4.93732881418798e-09	6	fn1b
s1pr5a	2.54987127045689e-13	0.314253	0.181	0.032	5.14997500494178e-09	6	s1pr5a
meis1b1	2.62735723417211e-13	0.532334	0.426	0.148	5.3064734058574e-09	6	meis1b
cd81a2	2.65441651068011e-13	0.597972	0.809	0.429	5.36112502662061e-09	6	cd81a
myl61	3.00155684153683e-13	0.558941	0.511	0.194	6.06224435285194e-09	6	myl6
tpm4b	3.52298099496107e-13	0.349981	0.213	0.043	7.11536471552287e-09	6	tpm4b
mex3b	4.06436507586582e-13	0.379255	0.266	0.064	8.20879814372619e-09	6	mex3b
col12a1a	4.88800138766002e-13	0.475705	0.223	0.049	9.87229640265694e-09	6	col12a1a
jun2	6.57133027263911e-13	0.60133	0.734	0.373	1.32721157516492e-08	6	jun
sdc21	8.14316896123827e-13	0.429035	0.372	0.117	1.64467583510129e-08	6	sdc2
tmem176l.12	9.37882704001533e-13	0.549188	0.67	0.314	1.8942416972719e-08	6	tmem176l.1
cxcl8b.12	1.13644780691661e-12	0.670985	0.34	0.106	2.29528363562948e-08	6	cxcl8b.1
meis1a1	1.51800804083797e-12	0.327557	0.213	0.045	3.06592084008044e-08	6	meis1a
krt8	1.79157858329761e-12	0.571161	0.851	0.512	3.61845126468619e-08	6	krt8
cnn3a2	2.3641374071701e-12	0.411525	0.394	0.128	4.77484832126145e-08	6	cnn3a
tns1b1	3.34588902039059e-12	0.311067	0.202	0.042	6.75769205448288e-08	6	tns1b
aoc22	3.46387651301476e-12	0.66685	0.362	0.127	6.9959913933359e-08	6	aoc2
tmem119b1	6.50239585356521e-12	0.307039	0.202	0.043	1.31328889054457e-07	6	tmem119b
vasna1	8.4210353572791e-12	0.423789	0.319	0.094	1.70079651110966e-07	6	vasna
sema3fa	1.29731962408438e-11	0.278988	0.16	0.029	2.62019644476322e-07	6	sema3fa
mfap51	1.3436147180285e-11	0.541832	0.426	0.155	2.71369864600217e-07	6	mfap5
nid2a1	1.40454787191904e-11	0.440855	0.351	0.112	2.83676533691489e-07	6	nid2a
plpp31	1.55844488788881e-11	0.392669	0.372	0.118	3.14759114006903e-07	6	plpp3
sostdc1a1	1.81492669408022e-11	0.583104	0.287	0.086	3.66560744403382e-07	6	sostdc1a
cox4i21	1.86708590764445e-11	0.344834	0.223	0.054	3.7709534076695e-07	6	cox4i2
sox4a	1.96330137128876e-11	0.450081	0.415	0.15	3.9652797795919e-07	6	sox4a
col5a2a2	2.53474287215212e-11	0.474784	0.457	0.173	5.11942017888563e-07	6	col5a2a
CABZ01072614.12	2.62899113002197e-11	0.488836	0.436	0.167	5.30977338530537e-07	6	CABZ01072614.1
h3f3c1	2.91687603133819e-11	0.490492	0.819	0.52	5.89121452049375e-07	6	h3f3c
rbfox1	6.22772230629503e-11	0.311801	0.202	0.046	1.25781307420241e-06	6	rbfox1
pbx1a2	6.25650690118716e-11	0.430544	0.33	0.109	1.26362669883277e-06	6	pbx1a
serpinh1b	7.08022678929628e-11	0.353381	0.245	0.065	1.42999340463417e-06	6	serpinh1b
rbpms2b	9.51943113914975e-11	0.356892	0.202	0.048	1.92263950717408e-06	6	rbpms2b
mxra8b1	1.34882260606405e-10	0.336758	0.223	0.058	2.72421701746757e-06	6	mxra8b
myl9a	1.45255173287254e-10	0.483749	0.33	0.11	2.93371873488267e-06	6	myl9a
fhl2a	1.57967682217582e-10	0.266956	0.138	0.024	3.19047327774849e-06	6	fhl2a
wnt5b	1.61129632575228e-10	0.259568	0.16	0.031	3.25433518912188e-06	6	wnt5b
emilin1a	1.65672619098817e-10	0.298812	0.213	0.053	3.34608988793881e-06	6	emilin1a
edil3a	1.94658780200442e-10	0.27723	0.149	0.028	3.93152338370832e-06	6	edil3a
meis2b2	2.35811414814262e-10	0.406636	0.287	0.09	4.76268314500365e-06	6	meis2b
dnmt3ab2	2.70031376071847e-10	0.445579	0.404	0.161	5.4538237025231e-06	6	dnmt3ab
oip5-as1	2.82578352774281e-10	0.305729	0.202	0.049	5.70723499098216e-06	6	oip5-as1
zfp36l2	2.96149298707828e-10	0.314618	0.223	0.058	5.98132738600201e-06	6	zfp36l2
s100a10b1	2.96498638260913e-10	0.493325	0.851	0.444	5.98838299695566e-06	6	s100a10b
stau2	4.52267615738424e-10	0.435299	0.383	0.149	9.13444903506894e-06	6	stau2
angptl4	5.50923326859369e-10	0.340053	0.277	0.084	1.11269984325787e-05	6	angptl4
vim1	5.76682911137105e-10	0.380935	0.309	0.098	1.16472647562361e-05	6	vim
loxa1	6.154486818841e-10	0.335762	0.202	0.05	1.24302170280132e-05	6	loxa
s100v21	8.38241238310779e-10	0.439714	0.543	0.241	1.69299582901628e-05	6	s100v2
svep1	9.73088454982473e-10	0.296111	0.128	0.023	1.9653467525281e-05	6	svep1
atf5b	9.7457105023065e-10	0.290655	0.234	0.065	1.96834115015084e-05	6	atf5b
frzb	9.91741796071741e-10	0.251274	0.128	0.022	2.00302090552609e-05	6	frzb
igfbp5b1	1.06824625356122e-09	0.498797	0.426	0.169	2.1575369583176e-05	6	igfbp5b
tnfsf10l1	1.26128540744951e-09	0.458147	0.298	0.103	2.54741813742578e-05	6	tnfsf10l
si:dkey-40c11.2	1.35996837551422e-09	0.271086	0.149	0.031	2.74672812802606e-05	6	si:dkey-40c11.2
pdia32	1.49725675106464e-09	0.446695	0.798	0.475	3.02400946012524e-05	6	pdia3
tnfrsf191	2.5286891846115e-09	0.299958	0.191	0.048	5.10719354615985e-05	6	tnfrsf19
net1	2.80626461504316e-09	0.318764	0.255	0.078	5.66781264300267e-05	6	net1
si:ch1073-291c23.22	3.06108804060027e-09	0.399293	0.351	0.131	6.18247951560037e-05	6	si:ch1073-291c23.2
col16a1	4.81600531068324e-09	0.354427	0.245	0.076	9.72688592598695e-05	6	col16a1
si:ch211-133n4.42	5.90473299865032e-09	0.394413	0.34	0.128	0.000119258	6	si:ch211-133n4.4
gsta.1	6.10162030874212e-09	0.368967	0.277	0.094	0.000123234	6	gsta.1
ppib1	6.89790800048399e-09	0.401543	0.894	0.636	0.000139317	6	ppib
fkbp9	7.11746260305911e-09	0.374516	0.266	0.088	0.000143751	6	fkbp9
sgce	7.36157634115805e-09	0.268512	0.202	0.055	0.000148682	6	sgce
chd32	8.24058955867464e-09	0.447018	0.489	0.234	0.000166435	6	chd3
vdac3	8.29114284813743e-09	0.425239	0.5	0.246	0.000167456	6	vdac3
id3	9.70820640272345e-09	0.388943	0.362	0.14	0.000196077	6	id3
f101	9.9891932203626e-09	0.399193	0.309	0.114	0.000201752	6	f10
si:ch211-39i22.12	1.24797137402766e-08	0.412874	0.415	0.176	0.000252053	6	si:ch211-39i22.1
cd248a1	1.29124764391879e-08	0.368789	0.319	0.117	0.000260793	6	cd248a
adh8a	1.32967711401762e-08	0.514911	0.213	0.064	0.000268555	6	adh8a
pcdh18b1	1.64476531220576e-08	0.339273	0.223	0.068	0.000332193	6	pcdh18b
cdh21	1.81469399860918e-08	0.414621	0.319	0.122	0.000366514	6	cdh2
adh51	1.87677769755757e-08	0.42951	0.606	0.355	0.000379053	6	adh5
si:ch211-212k18.82	1.8788617635782e-08	0.299072	0.234	0.073	0.000379474	6	si:ch211-212k18.8
crtap	2.2017380840994e-08	0.31956	0.255	0.084	0.000444685	6	crtap
nell2a1	2.7031545284014e-08	0.322001	0.149	0.035	0.000545956	6	nell2a
pgrmc11	2.79303051192406e-08	0.358881	0.479	0.215	0.000564108	6	pgrmc1
gas1a1	2.93380444165174e-08	0.363917	0.34	0.132	0.00059254	6	gas1a
fkbp71	3.61623723032799e-08	0.320316	0.319	0.122	0.000730371	6	fkbp7
osr12	3.78482264747088e-08	0.320743	0.34	0.126	0.000764421	6	osr1
hmgb3a1	4.54909783339181e-08	0.414235	0.521	0.252	0.000918781	6	hmgb3a
adamts15a2	5.16003743199406e-08	0.374561	0.287	0.107	0.00104217	6	adamts15a
cadm2a	5.58138538611129e-08	0.309729	0.16	0.041	0.00112727	6	cadm2a
[truncated: 9,390 more rows]
