# Supplementary material for: Direct male development in chromosomally ZZ zebrafish
Source: Front Cell Dev Biol. 2024 Mar 11;12:1362228. doi: 10.3389/fcell.2024.1362228 (PMC10961373; doi:10.3389/fcell.2024.1362228)
Supplement: Supplementary file 10 [file Table1.XLSX]

## Sheet: Sheet1
Cluster	ZW cell number	ZZ cell number
0	83	110
1	82	100
2	40	115
3	49	75
4	46	62
5	31	63
6	17	77
7	26	63
8	45	38
9	20	58
10	34	40
11	28	36
12	27	35
13	10	51
14	20	40
15	23	36
16	22	35
17	41	14
18	26	22
19	17	31
20	15	32
21	23	17
22	20	20
23	8	31
24	16	21
25	4	30
26	7	18
27	3	21
