# Supplementary material for: Direct male development in chromosomally ZZ zebrafish
Source: Front Cell Dev Biol. 2024 Mar 11;12:1362228. doi: 10.3389/fcell.2024.1362228 (PMC10961373; doi:10.3389/fcell.2024.1362228)
Supplement: Supplementary file 11 [file Table5.XLSX]

## Sheet: Sheet1
Cluster	ZW cell number	ZZ cell number
0	845	0
1	770	10
2	644	0
3	550	0
4	454	0
5	360	52
6	284	99
7	151	230
8	265	60
9	33	255
10	174	113
11	17	269
12	110	165
13	263	0
14	168	86
15	244	1
16	155	76
17	162	68
18	149	79
19	114	87
20	197	1
21	103	90
22	0	181
23	113	66
24	169	8
25	78	98
26	49	126
27	167	0
28	161	0
29	149	0
30	55	69
31	91	27
32	49	59
33	76	17
34	88	0
35	2	86
36	46	34
37	48	29
38	69	0
39	0	65
40	0	62
41	27	34
42	56	0
43	56	0
44	0	47
45	0	43
46	0	41
47	26	10
	7787	2843	10630
