# Supplementary material for: Direct male development in chromosomally ZZ zebrafish
Source: Front Cell Dev Biol. 2024 Mar 11;12:1362228. doi: 10.3389/fcell.2024.1362228 (PMC10961373; doi:10.3389/fcell.2024.1362228)
Supplement: Supplementary file 12 [file Table7.XLSX]

## Sheet: Sheet1
Cluster	ZW_19dpf cell number	ZW_30dpf cell number	ZZ_19dpf cell number	ZZ_30dpf cell number
0	0	1442	0	0
1	2	934	0	0
2	23	582	52	276
3	8	875	2	7
4	117	261	214	261
5	0	756	0	0
6	90	131	111	285
7	44	261	99	162
8	141	154	186	67
9	26	287	67	96
10	88	131	91	69
11	17	174	68	113
12	1	14	3	269
13	6	169	13	82
14	34	57	73	100
15	0	253	1	0
16	35	107	17	91
17	2	216	0	0
18	11	194	6	1
19	0	81	4	103
20	0	0	0	177
21	35	66	73	2
22	28	55	33	57
23	59	15	89	8
24	0	167	0	0
25	4	55	30	69
26	3	91	21	27
27	8	60	32	36
28	3	91	13	20
29	12	10	14	74
30	0	1	0	101
31	8	46	12	27
32	0	2	0	87
33	8	29	14	36
34	0	3	52	21
35	3	0	11	47
36	19	3	24	9
37	7	27	8	9
38	0	0	0	42
39	4	0	4	12
