# Supplementary material for: Direct male development in chromosomally ZZ zebrafish
Source: Front Cell Dev Biol. 2024 Mar 11;12:1362228. doi: 10.3389/fcell.2024.1362228 (PMC10961373; doi:10.3389/fcell.2024.1362228)
Supplement: Supplementary file 13 [file Table8.XLSX]

## Sheet: allMarkers_gonadCOMBINED_SUBSET
	p_val	avg_log2FC	pct.1	pct.2	p_val_adj	cluster	gene
zgc:153499	0	1.07127	0.968	0.356	0	0	zgc:153499
si:dkey-240e12.6	0	1.03921	0.982	0.406	0	0	si:dkey-240e12.6
si:ch73-189n23.1	0	1.02094	0.946	0.371	0	0	si:ch73-189n23.1
cldnd	0	1.01653	0.991	0.439	0	0	cldnd
h2af1al	0	1.01568	0.992	0.43	0	0	h2af1al
tmsb5	0	1.00644	0.915	0.341	0	0	tmsb5
zp2.2	0	1.00296	0.939	0.375	0	0	zp2.2
si:ch211-226h8.14	0	1.00093	0.958	0.408	0	0	si:ch211-226h8.14
cldng	0	0.999104	0.921	0.365	0	0	cldng
zp3	0	0.998248	0.972	0.422	0	0	zp3
zgc:175135	0	0.997446	0.887	0.336	0	0	zgc:175135
crp2	0	0.997273	0.904	0.343	0	0	crp2
mt2	0	0.997011	0.95	0.38	0	0	mt2
zp2.5	0	0.994694	0.958	0.405	0	0	zp2.5
si:zfos-1505d6.3	0	0.994043	0.92	0.363	0	0	si:zfos-1505d6.3
si:dkeyp-98a7.9	0	0.992706	0.915	0.363	0	0	si:dkeyp-98a7.9
si:dkey-229d11.3	0	0.992582	0.85	0.302	0	0	si:dkey-229d11.3
si:dkey-241l7.2	0	0.992232	0.997	0.473	0	0	si:dkey-241l7.2
zp2.6	0	0.989134	0.902	0.354	0	0	zp2.6
si:ch211-125e6.12	0	0.98749	0.904	0.354	0	0	si:ch211-125e6.12
h1m	0	0.986787	0.982	0.439	0	0	h1m
zp2.1	0	0.985854	0.928	0.382	0	0	zp2.1
acp5a	0	0.983984	0.939	0.387	0	0	acp5a
zp2.3	0	0.981817	0.915	0.368	0	0	zp2.3
BX649337.1	0	0.976372	0.844	0.303	0	0	BX649337.1
zgc:171776	0	0.97326	0.89	0.35	0	0	zgc:171776
si:dkey-241l7.5	0	0.969482	0.96	0.424	0	0	si:dkey-241l7.5
ccna1	0	0.964361	0.863	0.336	0	0	ccna1
zp3.2	0	0.963746	0.935	0.403	0	0	zp3.2
si:ch211-226h8.4	0	0.956465	0.83	0.308	0	0	si:ch211-226h8.4
LOC110437821	0	0.952564	0.785	0.289	0	0	LOC110437821
si:dkeyp-98a7.8	0	0.949718	0.829	0.323	0	0	si:dkeyp-98a7.8
CR790368.1	0	0.944986	0.896	0.373	0	0	CR790368.1
hbba1	0	0.944519	0.731	0.243	0	0	hbba1
si:dkeyp-20e4.8	0	0.942894	0.775	0.283	0	0	si:dkeyp-20e4.8
CU571163.1	0	0.935509	0.773	0.278	0	0	CU571163.1
zgc:171779	0	0.934527	0.878	0.367	0	0	zgc:171779
zp3b	0	0.931276	0.755	0.268	0	0	zp3b
si:dkey-241l7.4	0	0.923687	0.958	0.447	0	0	si:dkey-241l7.4
si:dkey-90l23.1	0	0.921887	0.811	0.316	0	0	si:dkey-90l23.1
si:dkeyp-98a7.4	0	0.920804	0.788	0.297	0	0	si:dkeyp-98a7.4
si:ch211-12h2.8	0	0.917659	0.899	0.398	0	0	si:ch211-12h2.8
epcam	0	0.914738	0.87	0.367	0	0	epcam
qdprb2	0	0.913612	0.782	0.306	0	0	qdprb2
zgc:77118	0	0.910853	0.817	0.325	0	0	zgc:77118
rrm2	0	0.894048	0.868	0.37	0	0	rrm2
si:dkey-241l7.6	0	0.877821	0.847	0.385	0	0	si:dkey-241l7.6
zp3a.2	0	0.872927	0.825	0.355	0	0	zp3a.2
mid1ip1l	0	0.851376	0.852	0.414	0	0	mid1ip1l
lamp2	0	0.848605	0.868	0.439	0	0	lamp2
zar1l	3.69033268819158e-307	0.893047	0.739	0.279	9.37529019435071e-303	0	zar1l
si:dkeyp-46h3.6	1.8295454506588e-306	0.894738	0.755	0.288	4.64796021739869e-302	0	si:dkeyp-46h3.6
ccnb2	2.03849753149895e-303	0.891474	0.725	0.269	5.17880297877308e-299	0	ccnb2
si:ch211-5k11.8	2.44484848150331e-299	0.837633	0.719	0.247	6.21113756725916e-295	0	si:ch211-5k11.8
slbp2	4.68052284392561e-298	0.880892	0.738	0.279	1.1890868284993e-293	0	slbp2
hbaa1	5.99287416549272e-291	0.889544	0.618	0.188	1.52248968174343e-286	0	hbaa1
zar1	5.10735638958498e-288	0.861476	0.763	0.316	1.29752389077407e-283	0	zar1
si:dkeyp-50f7.2	1.43604546087272e-285	0.861858	0.729	0.285	3.64827349334714e-281	0	si:dkeyp-50f7.2
si:ch211-12h2.6	2.84487628519271e-285	0.849153	0.787	0.343	7.22740820253209e-281	0	si:ch211-12h2.6
tuba4l	2.05653135335285e-283	0.861649	0.732	0.287	5.22461790319291e-279	0	tuba4l
zgc:195245	3.67820103029764e-282	0.862494	0.714	0.273	9.34446971747115e-278	0	zgc:195245
npm2b	3.36308590869366e-280	0.856948	0.718	0.281	8.54391975103624e-276	0	npm2b
si:dkeyp-46h3.8	4.03434539177116e-271	0.857812	0.671	0.244	1.02492544677946e-266	0	si:dkeyp-46h3.8
siva1	7.09686351170404e-271	0.835643	0.741	0.317	1.80295817514841e-266	0	siva1
thy1	1.16743746082551e-270	0.831268	0.766	0.333	2.96587486922721e-266	0	thy1
zgc:171517	8.46664649039702e-265	0.846307	0.695	0.275	2.15095154088536e-260	0	zgc:171517
cth1	1.44338534209528e-263	0.836607	0.686	0.268	3.66692046159305e-259	0	cth1
LOC100535162	7.4202992784143e-261	0.843472	0.623	0.211	1.88512703168115e-256	0	LOC100535162
zpcx	1.01022045785128e-258	0.837198	0.641	0.236	2.56646507317117e-254	0	zpcx
si:ch211-14a17.7	1.9656131841698e-258	0.832888	0.718	0.292	4.99364029438337e-254	0	si:ch211-14a17.7
si:dkey-229d11.5	9.49415956544616e-258	0.833068	0.698	0.276	2.4119912376016e-253	0	si:dkey-229d11.5
LOC100537499	2.52234162768713e-257	0.834824	0.632	0.222	6.40800890513916e-253	0	LOC100537499
gapdh	1.27840010117576e-254	0.815823	0.717	0.304	3.24777545703703e-250	0	gapdh
s100a1	9.57549249919893e-253	0.819672	0.675	0.256	2.43265386942149e-248	0	s100a1
AL929032.1	2.46740940017562e-251	0.836154	0.619	0.219	6.26845358114615e-247	0	AL929032.1
ctss2.1	1.20399521483646e-250	0.759555	0.806	0.41	3.05874984329202e-246	0	ctss2.1
ccnb1	2.61096077929862e-245	0.810174	0.691	0.284	6.63314585980815e-241	0	ccnb1
si:dkey-90l23.2	6.43759459853299e-245	0.818383	0.64	0.242	1.63547090775731e-240	0	si:dkey-90l23.2
nanog	2.53758869099647e-242	0.809514	0.66	0.254	6.44674406947652e-238	0	nanog
btg4	2.79678288808999e-240	0.808893	0.666	0.261	7.10522692719262e-236	0	btg4
zgc:173443	3.4253589067543e-239	0.806782	0.628	0.23	8.70212430260929e-235	0	zgc:173443
gtf3ab	2.58875185223652e-234	0.794393	0.614	0.223	6.57672408060687e-230	0	gtf3ab
spink2.1	7.09081560526745e-230	0.760274	0.729	0.332	1.8014217045182e-225	0	spink2.1
zgc:136254	3.98998224768012e-227	0.794357	0.615	0.232	1.01365499002313e-222	0	zgc:136254
si:ch211-132b12.8	9.51573481446601e-227	0.789315	0.628	0.242	2.41747242961509e-222	0	si:ch211-132b12.8
wu:fi42e03	4.84585533526195e-219	0.781046	0.625	0.249	1.2310895479233e-214	0	wu:fi42e03
kpna7	4.45622349587584e-218	0.782962	0.607	0.232	1.13210357912726e-213	0	kpna7
si:dkeyp-46h3.2	4.13605095927976e-214	0.766489	0.665	0.294	1.05076374620502e-209	0	si:dkeyp-46h3.2
hnrnpabb	2.79879559775352e-206	0.621998	0.797	0.531	7.11034021609282e-202	0	hnrnpabb
uchl1	4.44272672893141e-203	0.752344	0.612	0.253	1.12867472548503e-198	0	uchl1
zgc:171977	7.9472095139127e-203	0.747613	0.471	0.156	2.01898857700952e-198	0	zgc:171977
cpeb1b	2.27734845817117e-197	0.743733	0.525	0.188	5.78560375798387e-193	0	cpeb1b
zgc:171474	1.29812192964694e-194	0.744827	0.556	0.215	3.29787876226806e-190	0	zgc:171474
si:dkey-152b24.6	1.53932199925923e-189	0.731431	0.55	0.209	3.91064753911807e-185	0	si:dkey-152b24.6
si:ch73-90k17.1	5.83980863412738e-188	0.722956	0.492	0.171	1.48360338350006e-183	0	si:ch73-90k17.1
zp3a.1	4.57368891357584e-185	0.725046	0.615	0.279	1.16194566849394e-180	0	zp3a.1
LOC101885477	3.82378862178407e-183	0.726078	0.519	0.197	9.71433499364243e-179	0	LOC101885477
avd	2.8293848770464e-182	0.716844	0.507	0.185	7.18805228013639e-178	0	avd
si:dkey-208k4.2	2.31073538211179e-181	0.717649	0.539	0.21	5.87042323825501e-177	0	si:dkey-208k4.2
si:dkey-37o8.1	1.38786226028895e-175	0.706574	0.544	0.219	3.52586407226409e-171	0	si:dkey-37o8.1
gmnn	2.22836839552362e-171	0.704566	0.54	0.222	5.66116990882776e-167	0	gmnn
si:ch211-146l10.8	5.87717568856992e-171	0.708982	0.538	0.219	1.49309648368119e-166	0	si:ch211-146l10.8
ca15b	4.27264837962273e-169	0.687192	0.476	0.174	1.08546632084315e-164	0	ca15b
arhgef10la	4.0140197823136e-168	0.697823	0.504	0.195	1.01976172569677e-163	0	arhgef10la
lsm14b	1.63905385200286e-163	0.687979	0.524	0.215	4.16401631101327e-159	0	lsm14b
si:ch211-145c1.1	3.63919809730972e-163	0.683998	0.457	0.162	9.24538276621535e-159	0	si:ch211-145c1.1
si:ch73-14h10.2	4.88584534574537e-163	0.686358	0.497	0.192	1.24124901008661e-158	0	si:ch73-14h10.2
nasp	1.72059394248843e-162	0.694799	0.572	0.262	4.37116891089186e-158	0	nasp
zgc:55461	3.70742883285808e-162	0.687355	0.517	0.21	9.41872294987596e-158	0	zgc:55461
elovl7b	6.41951445885549e-159	0.668772	0.467	0.175	1.63087764827224e-154	0	elovl7b
haus6	8.74955801992476e-158	0.660615	0.42	0.145	2.22282521496189e-153	0	haus6
si:dkeyp-46h3.5	3.61754816236479e-157	0.676642	0.508	0.207	9.19038110648774e-153	0	si:dkeyp-46h3.5
si:dkeyp-98a7.7	3.71133460895906e-156	0.647397	0.404	0.133	9.4286455740605e-152	0	si:dkeyp-98a7.7
si:dkey-19b23.11	7.90395184476506e-154	0.674118	0.492	0.199	2.00799896616256e-149	0	si:dkey-19b23.11
ccna2	8.56344791264707e-154	0.668048	0.505	0.209	2.17554394220799e-149	0	ccna2
birc5b	8.90685650074109e-154	0.664075	0.475	0.184	2.26278689401328e-149	0	birc5b
si:ch211-250e5.16	6.59761852449296e-152	0.668685	0.559	0.254	1.67612498614744e-147	0	si:ch211-250e5.16
zgc:56231	2.7894396806885e-148	0.64412	0.434	0.159	7.08657150878914e-144	0	zgc:56231
pigrl2.3	1.38036760603791e-146	0.635297	0.406	0.141	3.5068239031393e-142	0	pigrl2.3
mkrn4	5.99268974268561e-146	0.652996	0.433	0.166	1.52244282912928e-141	0	mkrn4
zgc:92591	7.6973258372528e-146	0.635664	0.404	0.143	1.95550562895407e-141	0	zgc:92591
crp3	3.82590170327818e-145	0.638356	0.418	0.152	9.71970327717821e-141	0	crp3
si:ch211-251f6.6	2.61839041205125e-144	0.655069	0.531	0.243	6.6520208418162e-140	0	si:ch211-251f6.6
larp6b	1.3547575390597e-143	0.625998	0.392	0.135	3.44176152798117e-139	0	larp6b
pabpn1l	2.98234511213794e-143	0.649505	0.493	0.206	7.57664775738644e-139	0	pabpn1l
gdf3	2.38531840382285e-139	0.625884	0.423	0.157	6.05990140491194e-135	0	gdf3
si:ch1073-263o8.2	2.39380354184712e-139	0.645908	0.46	0.189	6.08145789806261e-135	0	si:ch1073-263o8.2
si:ch211-226l4.6	1.44048139701058e-135	0.633056	0.5	0.214	3.65954298910537e-131	0	si:ch211-226l4.6
zgc:56699	2.86768003964525e-133	0.627979	0.447	0.183	7.28534114071877e-129	0	zgc:56699
slc16a3	8.51382641864635e-129	0.621639	0.438	0.18	2.16293760165711e-124	0	slc16a3
si:ch211-157c3.4	1.07662168935678e-126	0.499779	0.232	0.057	2.73515740181091e-122	0	si:ch211-157c3.4
zglp1	1.4394346327736e-126	0.593007	0.38	0.139	3.65688368456133e-122	0	zglp1
LOC100536860	2.25249194792423e-126	0.61488	0.527	0.261	5.72245579370151e-122	0	LOC100536860
sinup	8.95002349322265e-125	0.594826	0.384	0.143	2.27375346845322e-120	0	sinup
si:ch73-160p18.3	9.529021436353e-124	0.61525	0.419	0.173	2.42084789590548e-119	0	si:ch73-160p18.3
LOC101883897	2.79937965341312e-122	0.561543	0.334	0.113	7.11182400949603e-118	0	LOC101883897
zgc:173856	6.09079078153391e-118	0.588216	0.394	0.157	1.54736539804869e-113	0	zgc:173856
org	1.11934001040864e-117	0.605257	0.416	0.175	2.84368329644315e-113	0	org
map1lc3c	7.71033039248099e-116	0.583308	0.37	0.143	1.9588094362098e-111	0	map1lc3c
zgc:162879	4.26086019284264e-115	0.559322	0.35	0.127	1.08247153199167e-110	0	zgc:162879
h3f3a	5.01369429188879e-114	0.526971	0.665	0.462	1.27372903485435e-109	0	h3f3a
slbp	7.61121862826637e-114	0.588677	0.413	0.175	1.93363009251107e-109	0	slbp
si:dkey-241l7.3	4.42250621104955e-112	0.594128	0.526	0.275	1.12353770291714e-107	0	si:dkey-241l7.3
AL929192.1	4.53255410534154e-112	0.541874	0.326	0.113	1.15149537046202e-107	0	AL929192.1
zp3c	2.841665574198e-110	0.550927	0.353	0.133	7.21925139125001e-106	0	zp3c
zgc:113424	2.68316047316643e-107	0.52888	0.319	0.112	6.81656918207932e-103	0	zgc:113424
cdca7a	2.69479987481371e-105	0.570236	0.393	0.17	6.84613908196424e-101	0	cdca7a
hnrnpa0l	1.01733112545289e-104	0.301339	0.816	0.732	2.58452972421306e-100	0	hnrnpa0l
si:ch1073-190k2.1	1.61866134433671e-103	0.541455	0.346	0.133	4.11220914528741e-99	0	si:ch1073-190k2.1
rcc1	2.922173603842e-103	0.553578	0.37	0.151	7.42378204056061e-99	0	rcc1
elovl7a	8.07778991198147e-101	0.53723	0.338	0.132	2.05216252713889e-96	0	elovl7a
si:ch211-146l10.7	5.94307234538688e-100	0.535376	0.342	0.134	1.50983752934554e-95	0	si:ch211-146l10.7
tph1a	1.20619602472231e-99	0.497639	0.285	0.098	3.06434100080703e-95	0	tph1a
patl2	4.65458775662575e-99	0.525933	0.322	0.123	1.18249801957077e-94	0	patl2
buc	2.34507578515757e-98	0.526791	0.329	0.127	5.95766503219281e-94	0	buc
CR847984.1	8.9161925258271e-98	0.520995	0.316	0.119	2.26515871118637e-93	0	CR847984.1
si:dkeyp-75b4.10	1.11616471793553e-97	0.483567	0.603	0.339	2.83561646591521e-93	0	si:dkeyp-75b4.10
retsatl	2.15839616036428e-95	0.536892	0.353	0.147	5.48340544540544e-91	0	retsatl
rbpms2b	1.48030713146831e-94	0.539702	0.381	0.169	3.76072026749524e-90	0	rbpms2b
pou5f3	2.46632043859426e-94	0.492911	0.288	0.102	6.26568707424871e-90	0	pou5f3
BX537276.1	2.42694895082428e-93	0.469967	0.253	0.083	6.16566380956908e-89	0	BX537276.1
tmem54a	3.97721169771565e-92	0.488192	0.279	0.099	1.01041063180466e-87	0	tmem54a
tac3b	4.59056488792143e-92	0.470504	0.25	0.083	1.16623300977644e-87	0	tac3b
hsd17b12a	2.82041641390022e-91	0.500303	0.307	0.118	7.16526789951351e-87	0	hsd17b12a
zgc:113886	3.11947836025837e-91	0.485247	0.277	0.098	7.9250347742364e-87	0	zgc:113886
inka1b	2.51617250977841e-89	0.509405	0.333	0.136	6.39233626109205e-85	0	inka1b
zgc:171750	4.5504256139733e-89	0.506063	0.314	0.125	1.15603562722992e-84	0	zgc:171750
CU467646.2	5.04713934309963e-89	0.453576	0.257	0.086	1.28222575011446e-84	0	CU467646.2
snu13b	5.98925581544943e-89	0.51913	0.549	0.351	1.52157043991493e-84	0	snu13b
gyg1a	1.22448943038925e-88	0.540339	0.504	0.298	3.11081539790388e-84	0	gyg1a
rasl11b	4.06066129453335e-88	0.47474	0.268	0.096	1.0316110018762e-83	0	rasl11b
sybu	9.15885389489804e-87	0.490404	0.304	0.118	2.32680683199885e-82	0	sybu
chia.4	1.21493844368588e-86	0.480217	0.279	0.103	3.08655111618399e-82	0	chia.4
mibp	1.37231593632357e-86	0.516701	0.383	0.179	3.48636863623003e-82	0	mibp
phex	4.16508575541984e-86	0.416098	0.198	0.058	1.05814003616441e-81	0	phex
zgc:165539	1.82110072748371e-85	0.448468	0.244	0.082	4.62650639817237e-81	0	zgc:165539
larp6a	3.18206888060281e-85	0.52968	0.397	0.193	8.08404599117144e-81	0	larp6a
si:dkey-46g23.2	1.42482847985077e-83	0.467298	0.274	0.102	3.61977675306089e-79	0	si:dkey-46g23.2
vstm2l	1.83220792578063e-83	0.418368	0.209	0.064	4.65472423544569e-79	0	vstm2l
zgc:103482	2.21855216579698e-82	0.492739	0.328	0.138	5.63623177720723e-78	0	zgc:103482
rbm4.3	3.22398264550598e-82	0.474771	0.568	0.405	8.19052791090794e-78	0	rbm4.3
plk1	8.97235133330415e-82	0.486586	0.313	0.13	2.27942585622592e-77	0	plk1
rdh10b	1.06171611505511e-81	0.50006	0.313	0.133	2.6972897902975e-77	0	rdh10b
CU655961.3	3.14906189590093e-79	0.409217	0.211	0.067	8.00019174653631e-75	0	CU655961.3
pabpc1l	3.51749016758503e-79	0.452012	0.268	0.101	8.93618377074978e-75	0	pabpc1l
CABZ01059627.1	4.92971115226064e-79	0.448664	0.259	0.096	1.25239311823182e-74	0	CABZ01059627.1
gbgt1l4	7.66706819085172e-79	0.454298	0.279	0.107	1.94781867388588e-74	0	gbgt1l4
CDPF1	5.37227110233579e-78	0.524253	0.408	0.216	1.36482547354841e-73	0	CDPF1
CABZ01059627.2	3.48738059113215e-76	0.440416	0.252	0.094	8.85969039177123e-72	0	CABZ01059627.2
si:ch73-78o10.1	2.06604500039933e-75	0.433756	0.253	0.094	5.2487873235145e-71	0	si:ch73-78o10.1
zgc:173742	1.08776124300512e-74	0.457477	0.281	0.113	2.76345743785452e-70	0	zgc:173742
zp2l1	6.27153921842823e-74	0.458792	0.286	0.119	1.59328453844169e-69	0	zp2l1
elavl2	1.09040384537567e-73	0.485167	0.355	0.168	2.7701709691769e-69	0	elavl2
zgc:111868	1.53792802219971e-73	0.44489	0.268	0.106	3.90710614039835e-69	0	zgc:111868
zgc:66024	1.00257816181865e-72	0.432124	0.261	0.101	2.54704982010028e-68	0	zgc:66024
BX001030.1	1.59642011443498e-71	0.416751	0.234	0.086	4.05570530072206e-67	0	BX001030.1
si:dkey-42i9.8	6.76505359773059e-71	0.423717	0.241	0.091	1.71866186650346e-66	0	si:dkey-42i9.8
zgc:101744	2.4543784714507e-70	0.433361	0.249	0.097	6.23534850672051e-66	0	zgc:101744
lpcat4	6.59500321386406e-70	0.404522	0.216	0.077	1.67546056648217e-65	0	lpcat4
degs2	7.45219578801888e-70	0.40188	0.214	0.075	1.8932303399462e-65	0	degs2
zgc:152652	3.49115001477051e-69	0.408824	0.221	0.08	8.86926661252447e-65	0	zgc:152652
cldn7b	8.34907021558188e-69	0.443941	0.279	0.117	2.12108128826858e-64	0	cldn7b
mad2l1	2.8124062956265e-68	0.454706	0.311	0.142	7.14491819403912e-64	0	mad2l1
BX284697.1	3.44912474099556e-67	0.404275	0.22	0.08	8.76250140449922e-63	0	BX284697.1
CU929143.1	1.24766272800068e-65	0.394564	0.186	0.063	3.16968716048573e-61	0	CU929143.1
pif1	3.68320931901494e-65	0.395576	0.209	0.075	9.35719327495746e-61	0	pif1
zc3h11a	9.27633000888889e-65	0.47266	0.338	0.173	2.35665163875822e-60	0	zc3h11a
zgc:162945	1.16654156570753e-64	0.428163	0.279	0.121	2.96359884767998e-60	0	zgc:162945
spint2	1.64604120560833e-64	0.370003	0.175	0.057	4.18176768284795e-60	0	spint2
si:dkey-188i13.11	6.18217229850472e-64	0.47525	0.447	0.274	1.57058087243512e-59	0	si:dkey-188i13.11
rpain	7.51232233807815e-64	0.406501	0.225	0.087	1.90850548998875e-59	0	rpain
ubc	1.02785170918766e-63	0.279296	0.703	0.649	2.61125726719125e-59	0	ubc
mos	1.79574278064088e-63	0.415159	0.245	0.1	4.56208453421816e-59	0	mos
h2afva	4.80224937951195e-63	0.469609	0.449	0.291	1.22001145486501e-58	0	h2afva
sox19b	5.81553159121194e-63	0.360472	0.196	0.068	1.47743580074739e-58	0	sox19b
ddx39ab	1.41655829738506e-62	0.475249	0.418	0.254	3.59876635450674e-58	0	ddx39ab
il13ra2	5.57292626409025e-62	0.387372	0.212	0.08	1.41580191739213e-57	0	il13ra2
si:ch73-15b2.5	1.05080483348964e-61	0.366726	0.189	0.066	2.66956967948043e-57	0	si:ch73-15b2.5
dynll1	1.52580581367437e-61	0.408668	0.566	0.428	3.87630966963973e-57	0	dynll1
zgc:163030	2.17343355399493e-61	0.401458	0.232	0.093	5.52160794392412e-57	0	zgc:163030
gstp1	3.04394462819198e-61	0.445204	0.491	0.332	7.73314132792173e-57	0	gstp1
CT009596.1	8.18416141919764e-61	0.35873	0.182	0.062	2.07918620854716e-56	0	CT009596.1
CR383662.2	1.45259928354223e-60	0.347961	0.178	0.06	3.69032847983904e-56	0	CR383662.2
cdc20	5.90941112444454e-60	0.413324	0.264	0.115	1.50128589616514e-55	0	cdc20
zgc:113984	6.55569404149255e-60	0.371349	0.196	0.071	1.66547407124118e-55	0	zgc:113984
dctpp1	2.30539504230165e-59	0.430828	0.288	0.134	5.85685610496735e-55	0	dctpp1
cdca9	3.69739509599342e-59	0.350799	0.175	0.06	9.39323224137128e-55	0	cdca9
si:dkey-216e24.3	5.89781229997574e-59	0.387803	0.223	0.089	1.49833921480884e-54	0	si:dkey-216e24.3
BX571780.1	8.71938351030844e-59	0.338761	0.169	0.056	2.21515938079386e-54	0	BX571780.1
dynll2a	3.11644734659442e-58	0.400845	0.244	0.104	7.91733448402313e-54	0	dynll2a
si:dkeyp-114g9.1	3.70040768234261e-58	0.368147	0.198	0.074	9.40088571699139e-54	0	si:dkeyp-114g9.1
nanos3	5.27434080672577e-58	0.371757	0.196	0.073	1.33994628194868e-53	0	nanos3
ccne1	5.36567510307142e-58	0.387716	0.209	0.081	1.36314975993529e-53	0	ccne1
buc2l	5.52244003226116e-58	0.335441	0.166	0.055	1.40297589019595e-53	0	buc2l
nfr	6.33381619852986e-58	0.373366	0.207	0.079	1.60910600523651e-53	0	nfr
pttg1	1.69036783767169e-57	0.408523	0.27	0.122	4.29437949160492e-53	0	pttg1
ctsba	2.25748193215687e-57	0.43239	0.497	0.337	5.73513284864452e-53	0	ctsba
kpna2	1.96284651356476e-56	0.404132	0.268	0.122	4.98661156771126e-52	0	kpna2
bmb	3.25051894815676e-56	0.349323	0.175	0.062	8.25794338779226e-52	0	bmb
tmem144b	1.33996908527242e-55	0.346196	0.183	0.066	3.40419146113457e-51	0	tmem144b
cx44.2	2.85722530343416e-55	0.369086	0.212	0.084	7.25878088337447e-51	0	cx44.2
ddx41	3.68412542938179e-55	0.301557	0.148	0.047	9.35952065334444e-51	0	ddx41
prdx1	4.82550435010999e-55	0.420049	0.28	0.134	1.22591938014544e-50	0	prdx1
gpr160	6.02387594550887e-55	0.331352	0.166	0.057	1.53036568395653e-50	0	gpr160
cox17	9.04049580658826e-55	0.428584	0.467	0.328	2.29673795966375e-50	0	cox17
si:ch211-113a14.27	1.84995466572095e-54	0.331445	0.161	0.055	4.69980982826407e-50	0	si:ch211-113a14.27
aurka	2.08398778531128e-54	0.370158	0.215	0.088	5.2943709685833e-50	0	aurka
zgc:92287	2.83005968935281e-54	0.374022	0.233	0.098	7.18976664080082e-50	0	zgc:92287
zgc:112980	3.83078115972914e-54	0.350097	0.181	0.067	9.73209953629188e-50	0	zgc:112980
dazl	6.03191870548962e-54	0.358791	0.199	0.078	1.53240894712964e-49	0	dazl
si:dkey-43p13.5	7.53121737856641e-53	0.325795	0.166	0.058	1.9133057750248e-48	0	si:dkey-43p13.5
mcm3l	1.37973098202984e-52	0.324661	0.173	0.062	3.50520655984682e-48	0	mcm3l
yrdc	2.18784221545584e-52	0.379302	0.217	0.091	5.55821314836556e-48	0	yrdc
cdca8	2.94468564896501e-52	0.400438	0.268	0.127	7.48097389119561e-48	0	cdca8
zgc:162592	3.90151642125666e-51	0.266718	0.121	0.035	9.91180246820255e-47	0	zgc:162592
si:dkey-68o6.5	4.21353217428466e-51	0.369028	0.214	0.089	1.07044784887702e-46	0	si:dkey-68o6.5
st8sia7.1	7.71597499402793e-51	0.303697	0.148	0.049	1.96024344723279e-46	0	st8sia7.1
ankrd22	2.9797706970241e-50	0.38184	0.24	0.109	7.57010745578973e-46	0	ankrd22
faub	8.83666853065519e-50	0.428023	0.309	0.168	2.24495564021295e-45	0	faub
COQ10A	9.1293765551152e-50	0.328954	0.164	0.06	2.31931811382702e-45	0	COQ10A
snx10a	9.33559842037962e-50	0.365672	0.217	0.093	2.37170877869744e-45	0	snx10a
zgc:114123	1.50062168152226e-49	0.342887	0.189	0.075	3.8123293819073e-45	0	zgc:114123
zgc:173544	2.64829259363845e-49	0.313838	0.153	0.053	6.72798733413847e-45	0	zgc:173544
si:ch211-69g19.2	3.52439579852253e-49	0.364528	0.214	0.092	8.95372752614648e-45	0	si:ch211-69g19.2
alox5b.3	4.09109246496109e-49	0.257596	0.115	0.033	1.03934204072337e-44	0	alox5b.3
tmprss4b	7.27123978140455e-49	0.296659	0.144	0.048	1.84725846646583e-44	0	tmprss4b
npm2a	8.46186889180396e-49	0.309457	0.156	0.055	2.1497377919628e-44	0	npm2a
h2afx	9.66060553964882e-49	0.389166	0.237	0.11	2.45427683734778e-44	0	h2afx
prrg2	1.16596850408235e-48	0.335351	0.175	0.067	2.9621429846212e-44	0	prrg2
zgc:171426	1.17476892392439e-48	0.339987	0.192	0.078	2.98450045122991e-44	0	zgc:171426
dhrs13a.2	2.18480207997871e-48	0.273484	0.119	0.035	5.5504896841859e-44	0	dhrs13a.2
BX957362.1	2.22124001818421e-48	0.378135	0.225	0.102	5.64306026619698e-44	0	BX957362.1
LOC103909972	3.41940311095956e-48	0.413303	0.443	0.31	8.68699360339277e-44	0	LOC103909972
zgc:86839	8.32209913041338e-48	0.356109	0.197	0.083	2.11422928408152e-43	0	zgc:86839
srsf2a	1.30066601196395e-47	0.40953	0.458	0.337	3.30434200339441e-43	0	srsf2a
lipg	2.28948062097035e-47	0.311541	0.163	0.061	5.81642551757517e-43	0	lipg
hspa5	2.36231904737486e-47	0.407703	0.422	0.282	6.00147153985582e-43	0	hspa5
BX005461.1	3.77410990446289e-47	0.302598	0.155	0.056	9.58812621228797e-43	0	BX005461.1
stard14	4.36096007232531e-47	0.275552	0.121	0.037	1.10790190637424e-42	0	stard14
tatdn2	6.26073778087047e-47	0.294448	0.146	0.051	1.59054043323014e-42	0	tatdn2
zgc:92313	9.78389091332075e-47	0.359252	0.216	0.096	2.48559748652914e-42	0	zgc:92313
ccnh	1.56676039753601e-46	0.35771	0.214	0.095	3.98035478994023e-42	0	ccnh
zgc:56676	4.05905741310431e-46	0.42246	0.397	0.261	1.03120353579915e-41	0	zgc:56676
hsd3b2	4.44349497519566e-46	0.269514	0.128	0.041	1.12886989844846e-41	0	hsd3b2
cpm	8.50344839174871e-46	0.334092	0.19	0.079	2.16030106392376e-41	0	cpm
si:dkey-81e3.2	1.58073452206932e-45	0.289278	0.132	0.044	4.0158560533171e-41	0	si:dkey-81e3.2
orc6	1.72245381702982e-45	0.346241	0.194	0.082	4.37589392216425e-41	0	orc6
g3bp1	1.22134425029489e-44	0.408861	0.313	0.181	3.10282506787416e-40	0	g3bp1
ypel3	1.2342123030393e-44	0.357812	0.216	0.099	3.13551635587133e-40	0	ypel3
ube2c	1.53005116330782e-44	0.366407	0.234	0.112	3.88709498038352e-40	0	ube2c
ctsla	2.18146895315992e-44	0.377835	0.488	0.362	5.54202187550278e-40	0	ctsla
si:ch73-303b9.1	2.56747281400818e-44	0.296775	0.151	0.056	6.52266468398777e-40	0	si:ch73-303b9.1
dph3	6.92142801002047e-44	0.306081	0.152	0.057	1.7583887859457e-39	0	dph3
vps9d1	7.05435345245884e-44	0.326279	0.175	0.072	1.79215849459717e-39	0	vps9d1
rnf4	1.45384205412657e-43	0.36033	0.223	0.105	3.69348573850856e-39	0	rnf4
si:ch211-286b5.4	2.49338861682282e-43	0.2768	0.139	0.049	6.33445378103838e-39	0	si:ch211-286b5.4
fbxo32	3.0438912843667e-43	0.322545	0.184	0.077	7.73300580793361e-39	0	fbxo32
cd9b	3.36767509145166e-43	0.279904	0.144	0.052	8.55557856983293e-39	0	cd9b
umps	4.0719352602726e-43	0.303872	0.153	0.058	1.03447515287225e-38	0	umps
zgc:113293	9.77410350761755e-43	0.254125	0.115	0.036	2.48311099611024e-38	0	zgc:113293
exd2	1.14116023962885e-42	0.31457	0.171	0.07	2.8991175887771e-38	0	exd2
ppp1r3b	5.86881658794854e-42	0.333688	0.188	0.082	1.49097285416833e-37	0	ppp1r3b
zgc:152986	2.21326750699628e-41	0.298449	0.162	0.064	5.62280610152406e-37	0	zgc:152986
aurkb	2.5761903691863e-41	0.346136	0.213	0.1	6.5448116329178e-37	0	aurkb
asf1ba	3.81975730506878e-41	0.313475	0.18	0.077	9.70409343352723e-37	0	asf1ba
dnd1	6.25524587467525e-41	0.31911	0.188	0.082	1.58914521446125e-36	0	dnd1
tpx2	6.54183686800765e-41	0.336447	0.208	0.096	1.66195365631734e-36	0	tpx2
bzw1b	7.54919605221446e-41	0.373567	0.469	0.369	1.91787325706508e-36	0	bzw1b
ttc32	1.18562436434888e-40	0.318659	0.182	0.079	3.01207869762832e-36	0	ttc32
zgc:55888	1.29370939820832e-40	0.288659	0.157	0.061	3.28666872614823e-36	0	zgc:55888
si:ch211-226h8.6	2.84895144852014e-40	0.287798	0.147	0.056	7.23776115496542e-36	0	si:ch211-226h8.6
parn	3.02464088775392e-40	0.359059	0.236	0.119	7.68410017533883e-36	0	parn
eif4a1a	5.9989724166717e-40	0.354162	0.49	0.397	1.52403894245545e-35	0	eif4a1a
tram2	1.30901556402405e-39	0.352445	0.224	0.111	3.32555404040309e-35	0	tram2
nek2	1.37429272878542e-39	0.265411	0.133	0.048	3.49139067747936e-35	0	nek2
cfl1l	1.47715225987694e-39	0.351377	0.245	0.125	3.75270531621736e-35	0	cfl1l
CU655961.4	3.91362484739143e-39	0.287623	0.159	0.064	9.94256392479794e-35	0	CU655961.4
spryd4	4.76699180202808e-39	0.290682	0.151	0.06	1.21105426730523e-34	0	spryd4
lin28a	5.02280584363508e-39	0.273248	0.135	0.05	1.27604382457549e-34	0	lin28a
ap1s3b	8.5348733883929e-39	0.277049	0.148	0.058	2.16828458432122e-34	0	ap1s3b
cited1	9.46344016059816e-39	0.25766	0.127	0.045	2.40418697279996e-34	0	cited1
ddx19	1.37439184781889e-38	0.353696	0.239	0.124	3.49164248938389e-34	0	ddx19
prr11	1.95132112129291e-38	0.303172	0.174	0.075	4.95733130864464e-34	0	prr11
cx43.4	2.35092277414363e-38	0.332923	0.209	0.101	5.97251930771189e-34	0	cx43.4
rogdi	2.75204788734999e-38	0.330202	0.195	0.091	6.99157765781266e-34	0	rogdi
bokb	7.39428297995665e-38	0.250159	0.121	0.043	1.87851759105799e-33	0	bokb
LOC110437779	1.35061949115338e-37	0.275364	0.15	0.06	3.43124881727517e-33	0	LOC110437779
snu13a	2.18781013382296e-37	0.311719	0.179	0.08	5.55813164497723e-33	0	snu13a
tent5c	2.68112720451326e-37	0.34275	0.223	0.113	6.81140366306593e-33	0	tent5c
tmem70	3.42925020858379e-37	0.316567	0.181	0.082	8.71201015490713e-33	0	tmem70
chchd10	3.79169463706596e-37	0.35516	0.236	0.123	9.63280022546608e-33	0	chchd10
zgc:175136	7.71363733703477e-37	0.300975	0.178	0.079	1.95964956547368e-32	0	zgc:175136
mylipa	8.31065658915064e-36	0.319701	0.189	0.089	2.11132230647372e-31	0	mylipa
zgc:114130	9.83228232337463e-36	0.259207	0.142	0.057	2.49789132425332e-31	0	zgc:114130
LOC100538023	1.15238708554494e-35	0.272832	0.139	0.055	2.92763939082691e-31	0	LOC100538023
si:ch211-14a17.6	2.32675441506324e-35	0.273416	0.151	0.063	5.91111959146817e-31	0	si:ch211-14a17.6
cyp11a1	5.72779009971621e-35	0.250659	0.128	0.049	1.4551450748329e-30	0	cyp11a1
fdx1	6.54538093434057e-35	0.371175	0.304	0.187	1.66285402636922e-30	0	fdx1
asz1	2.5656309203153e-34	0.255783	0.135	0.053	6.51798535306101e-30	0	asz1
coil	3.14421765183316e-34	0.323148	0.183	0.088	7.98788494448213e-30	0	coil
si:dkey-92i17.2	3.65800817456038e-34	0.294124	0.158	0.069	9.29316976747066e-30	0	si:dkey-92i17.2
itm2cb	4.43517350655294e-34	0.331658	0.215	0.111	1.12675582933977e-29	0	itm2cb
BX005461.3	4.69947467511353e-34	0.250305	0.127	0.049	1.19390154121259e-29	0	BX005461.3
gfer	5.54762658820241e-34	0.294946	0.171	0.078	1.40937453473282e-29	0	gfer
mrps18b	5.80883143556871e-34	0.330293	0.207	0.106	1.47573362620623e-29	0	mrps18b
lmnl3	6.64393240009017e-34	0.257025	0.138	0.055	1.68789102624291e-29	0	lmnl3
kmt5ab	7.87361120753812e-34	0.277369	0.156	0.067	2.00029092727506e-29	0	kmt5ab
eif4e1b	1.0052048061591e-33	0.266102	0.15	0.064	2.55372281004719e-29	0	eif4e1b
zgc:153284	2.46290390047233e-33	0.288268	0.168	0.076	6.25700735914996e-29	0	zgc:153284
evla	2.5788930847015e-33	0.300858	0.174	0.081	6.55167788168417e-29	0	evla
brf2	3.2348493078772e-33	0.280877	0.162	0.072	8.21813466666204e-29	0	brf2
imp3	1.84376592558609e-32	0.330647	0.216	0.114	4.68408733395147e-28	0	imp3
fbxo5	3.11569850803949e-32	0.257377	0.13	0.053	7.91543205967432e-28	0	fbxo5
si:ch211-202f5.3	3.32257407464323e-32	0.265748	0.155	0.068	8.44099943663112e-28	0	si:ch211-202f5.3
thop1	8.82625756260277e-32	0.310858	0.19	0.096	2.24231073377923e-27	0	thop1
hmga1a	1.10170398475055e-31	0.298703	0.516	0.435	2.79887897325876e-27	0	hmga1a
krcp	2.09356209048021e-31	0.255223	0.135	0.057	5.31869449086498e-27	0	krcp
btg3	2.5696893362658e-31	0.355036	0.255	0.152	6.52829575878326e-27	0	btg3
zgc:110239	2.82026325806654e-31	0.357049	0.293	0.187	7.16487880711803e-27	0	zgc:110239
snrpb2	3.9642128774962e-31	0.339667	0.23	0.129	1.00710828152791e-26	0	snrpb2
zgc:77112	9.85239650351826e-31	0.297227	0.184	0.092	2.50300133171881e-26	0	zgc:77112
marcksb	1.67524031087914e-30	0.334091	0.255	0.151	4.25594800978846e-26	0	marcksb
si:dkey-87o1.2	2.32077770862121e-30	0.257974	0.142	0.062	5.89593576875219e-26	0	si:dkey-87o1.2
oclna	3.54973382366153e-30	0.260327	0.137	0.059	9.01809877901211e-26	0	oclna
pop4	7.25059383995136e-30	0.306507	0.186	0.095	1.84201336503964e-25	0	pop4
ddx4	9.06281977980236e-30	0.281851	0.184	0.091	2.30240936505879e-25	0	ddx4
birc5a	9.51384312549776e-30	0.274685	0.165	0.079	2.41699184603271e-25	0	birc5a
figla	2.36498238530162e-29	0.268186	0.154	0.071	6.00823774985877e-25	0	figla
cdt1	5.31702326331252e-29	0.262413	0.146	0.066	1.35078976004455e-24	0	cdt1
pttg1ipb	5.79523148461373e-29	0.296394	0.182	0.093	1.47227855866612e-24	0	pttg1ipb
ccdc58	6.03877163701288e-29	0.298041	0.179	0.091	1.53414993438312e-24	0	ccdc58
f11r.1	8.33177992409724e-29	0.331758	0.255	0.155	2.1166886897169e-24	0	f11r.1
znf395a	9.09748651891006e-29	0.266816	0.161	0.077	2.3112164501291e-24	0	znf395a
prkrip1	9.14849910612238e-29	0.266973	0.145	0.066	2.32417619791039e-24	0	prkrip1
cdc6	2.00874698161074e-28	0.270779	0.165	0.08	5.10322170678208e-24	0	cdc6
spsb1	7.14019331942888e-27	0.253029	0.15	0.071	1.81396611280091e-22	0	spsb1
metap1d	8.00804289862629e-27	0.263453	0.148	0.071	2.03444329839601e-22	0	metap1d
cstf1	1.32305490245078e-26	0.27943	0.163	0.082	3.3612209796762e-22	0	cstf1
exosc6	1.51756257205857e-26	0.273309	0.151	0.074	3.8553677143148e-22	0	exosc6
lrrc59	2.0742241139748e-26	0.32585	0.216	0.126	5.26956636155297e-22	0	lrrc59
zfand6	2.15668845417473e-26	0.296366	0.191	0.104	5.4790670178309e-22	0	zfand6
si:ch73-281n10.2	2.17906484255403e-26	0.289976	0.47	0.389	5.53591423250851e-22	0	si:ch73-281n10.2
ckbb	2.80033957554788e-26	0.3022	0.353	0.241	7.1142626916794e-22	0	ckbb
rpz2	3.92134118697012e-26	0.328289	0.249	0.156	9.96216728549758e-22	0	rpz2
selenoh	4.36186727639977e-26	0.334698	0.315	0.219	1.10813238156936e-21	0	selenoh
polr2k	5.09391581661617e-26	0.32684	0.261	0.168	1.29410931321134e-21	0	polr2k
dnmt1	9.76794451294254e-26	0.264691	0.161	0.081	2.48154630351305e-21	0	dnmt1
hprt1	1.2210481970208e-25	0.298493	0.19	0.105	3.10207294453134e-21	0	hprt1
si:ch73-340n8.4	1.66784614559324e-25	0.288568	0.193	0.106	4.23716313287963e-21	0	si:ch73-340n8.4
dck	4.09198611674521e-25	0.261761	0.149	0.074	1.03956907295912e-20	0	dck
tacc3	4.8788625556013e-25	0.254732	0.151	0.075	1.23947503225051e-20	0	tacc3
rbm7	6.49677677110452e-25	0.287538	0.184	0.101	1.6505061386991e-20	0	rbm7
ociad1	1.72927882055098e-24	0.2892	0.166	0.089	4.39323284360978e-20	0	ociad1
cnep1r1	2.64557754452567e-24	0.29112	0.185	0.103	6.72108975186746e-20	0	cnep1r1
adipor1a	4.80377385744377e-24	0.263285	0.16	0.083	1.22039874848359e-19	0	adipor1a
dcun1d1	1.39175212793781e-23	0.256056	0.156	0.08	3.535746281026e-19	0	dcun1d1
abcf2a	1.47671829065563e-23	0.302751	0.214	0.13	3.75160281741063e-19	0	abcf2a
alyref	3.34795658030544e-23	0.327036	0.327	0.244	8.50548369226596e-19	0	alyref
timm13	3.69334127210095e-23	0.271415	0.167	0.09	9.38293350177247e-19	0	timm13
rpa3	5.04459459475503e-23	0.301021	0.232	0.146	1.28157925679752e-18	0	rpa3
c1d	3.38780232241204e-22	0.289496	0.191	0.112	8.60671180008779e-18	0	c1d
anp32b	4.25419881525528e-22	0.325519	0.323	0.246	1.0807792090156e-17	0	anp32b
cdc14b	6.14625701443218e-22	0.282836	0.196	0.117	1.5614565945165e-17	0	cdc14b
rbbp4	9.50490894839748e-22	0.293897	0.241	0.155	2.41472211834038e-17	0	rbbp4
chtopa	6.59808565779213e-21	0.306121	0.282	0.2	1.67624366136209e-16	0	chtopa
thoc7	1.78363480707329e-20	0.271406	0.175	0.101	4.5313242273697e-16	0	thoc7
hsp90b1	2.62215750400854e-20	0.297855	0.284	0.203	6.66159113893369e-16	0	hsp90b1
gemin7	6.12729484092298e-20	0.281858	0.213	0.135	1.55663925433648e-15	0	gemin7
fbxw11b	6.63381006977519e-20	0.268406	0.202	0.125	1.68531944822639e-15	0	fbxw11b
nol7	1.63314271008937e-19	0.269364	0.179	0.106	4.14899905498205e-15	0	nol7
aktip	2.12687510921105e-19	0.272177	0.194	0.119	5.40332621495068e-15	0	aktip
ncbp2	3.11649628794781e-19	0.290488	0.232	0.155	7.91745881953141e-15	0	ncbp2
gtf2a1	3.18775995920317e-19	0.274593	0.212	0.135	8.09850417635566e-15	0	gtf2a1
pcf11	3.3915376975758e-19	0.296185	0.286	0.21	8.61620152069131e-15	0	pcf11
psme3	4.63103167764998e-19	0.275146	0.191	0.118	1.17651359770698e-14	0	psme3
slc25a25a	5.33631394634049e-19	0.288546	0.233	0.156	1.3556905580678e-14	0	slc25a25a
si:ch211-210c8.7	6.36291246722654e-19	0.256604	0.182	0.109	1.6164979122989e-14	0	si:ch211-210c8.7
tia1l	5.30026466022811e-18	0.283583	0.207	0.136	1.34653223693095e-13	0	tia1l
cycsb	1.30606101330937e-17	0.279028	0.365	0.31	3.31804800431247e-13	0	cycsb
glulb	1.34778234041188e-17	0.261118	0.206	0.133	3.42404103581637e-13	0	glulb
nabp1a	1.47445075121479e-17	0.25481	0.17	0.103	3.74584213346117e-13	0	nabp1a
rac1a	1.58325014115351e-17	0.265117	0.206	0.134	4.02224698360049e-13	0	rac1a
chrac1	1.64574231792391e-17	0.255085	0.187	0.116	4.18100835868569e-13	0	chrac1
timm8b	2.15209197820438e-17	0.257909	0.168	0.102	5.46738967062824e-13	0	timm8b
sumo3b	2.20359897604295e-17	0.262631	0.177	0.109	5.59824319863712e-13	0	sumo3b
snrpc	2.46742885059117e-17	0.284353	0.242	0.17	6.26850299492687e-13	0	snrpc
STMP1	2.62487882284106e-17	0.292117	0.347	0.289	6.6685046494277e-13	0	STMP1
tmco1	5.64090380562161e-17	0.252981	0.171	0.105	1.43307161181817e-12	0	tmco1
top1l	1.06798522968638e-16	0.292232	0.277	0.213	2.71321647601825e-12	0	top1l
nutf2l	1.93829054125668e-16	0.281153	0.284	0.216	4.92422712006259e-12	0	nutf2l
rbm4.2	2.17519739501156e-16	0.272366	0.22	0.151	5.52608898202687e-12	0	rbm4.2
zfand5b	2.91477674372868e-16	0.285603	0.266	0.199	7.40499031744271e-12	0	zfand5b
lsm1	3.50829236642493e-16	0.255331	0.187	0.12	8.91281675690253e-12	0	lsm1
hmgb3b	4.83656572073375e-16	0.271647	0.234	0.165	1.22872952135241e-11	0	hmgb3b
aif1l	6.13853771155598e-16	0.250127	0.237	0.164	1.5594955056208e-11	0	aif1l
snrpg	4.12632520649523e-13	0.263231	0.313	0.261	1.04829291871011e-08	0	snrpg
dkc1	5.51284107742232e-13	0.255712	0.227	0.17	1.40053727571914e-08	0	dkc1
dap1b	6.02834941381008e-13	0.253713	0.297	0.246	1.53150216857845e-08	0	dap1b
rtn4a	3.78583770520515e-12	0.261709	0.284	0.237	9.61792069007368e-08	0	rtn4a
sap18	4.68198623794967e-12	0.260841	0.267	0.217	1.18945860375111e-07	0	sap18
zgc:1534991	6.49245671899694e-296	1.00435	0.954	0.383	1.64940862946117e-291	1	zgc:153499
cldnd1	1.6021536052572e-294	0.96153	0.993	0.462	4.07027123415591e-290	1	cldnd
si:dkey-241l7.21	8.98725736179684e-287	0.935784	0.996	0.495	2.28321273276449e-282	1	si:dkey-241l7.2
si:dkey-240e12.61	5.99845587003147e-284	0.963205	0.973	0.431	1.5239077137815e-279	1	si:dkey-240e12.6
mt21	6.96706630380606e-280	0.956892	0.971	0.402	1.76998319448193e-275	1	mt2
h2af1al1	3.20294382982696e-279	0.942228	0.98	0.455	8.13707879967539e-275	1	h2af1al
h1m1	9.29129882288072e-278	0.930833	0.98	0.462	2.36045446595285e-273	1	h1m
zp2.51	2.61697576264636e-266	0.936304	0.957	0.429	6.64842692500307e-262	1	zp2.5
si:ch73-189n23.11	4.22592606105956e-266	0.947723	0.934	0.396	1.07359651581218e-261	1	si:ch73-189n23.1
zp31	1.93011052470879e-261	0.926841	0.97	0.445	4.90344578802268e-257	1	zp3
zp2.21	7.68901366568346e-259	0.931483	0.937	0.399	1.95339392176688e-254	1	zp2.2
si:ch211-226h8.141	1.86370495675737e-258	0.919334	0.954	0.432	4.73474244264209e-254	1	si:ch211-226h8.14
CR790368.11	3.94942094647994e-256	0.917953	0.908	0.394	1.00335039145323e-251	1	CR790368.1
tmsb51	2.42547796506977e-255	0.944017	0.908	0.366	6.16192677025974e-251	1	tmsb5
zgc:1751351	3.11448889765169e-254	0.938559	0.888	0.359	7.91235904448412e-250	1	zgc:175135
zp2.31	1.48540915772247e-251	0.925343	0.919	0.391	3.77368196519394e-247	1	zp2.3
zp2.11	1.02450090079355e-249	0.920619	0.924	0.405	2.60274453846602e-245	1	zp2.1
si:dkeyp-98a7.91	6.63466087249032e-249	0.923235	0.909	0.387	1.68553559465617e-244	1	si:dkeyp-98a7.9
si:zfos-1505d6.31	9.36576254702035e-249	0.922058	0.904	0.387	2.37937197507052e-244	1	si:zfos-1505d6.3
zp3.21	1.76676142543837e-248	0.903773	0.928	0.426	4.48845740132618e-244	1	zp3.2
si:dkey-241l7.51	9.24760287076888e-248	0.89043	0.944	0.448	2.34935350931883e-243	1	si:dkey-241l7.5
cldng1	9.70379704176615e-247	0.912554	0.896	0.391	2.46524963846069e-242	1	cldng
crp21	5.36715855353855e-243	0.918548	0.887	0.368	1.36352663052647e-238	1	crp2
acp5a1	2.25877889751518e-241	0.892346	0.913	0.413	5.73842778913732e-237	1	acp5a
zgc:1717791	2.6719498731456e-241	0.902768	0.88	0.389	6.7880886527264e-237	1	zgc:171779
zgc:1717761	3.09080180400168e-241	0.910823	0.876	0.374	7.85218198306628e-237	1	zgc:171776
zgc:771181	1.76967593952609e-239	0.912287	0.843	0.343	4.49586172436603e-235	1	zgc:77118
zp2.61	4.15912200460333e-238	0.911423	0.887	0.378	1.05662494526947e-233	1	zp2.6
BX649337.11	3.9606309031993e-237	0.915926	0.837	0.326	1.00619828095778e-232	1	BX649337.1
ccna11	5.18579179371328e-237	0.90646	0.86	0.358	1.31745040519286e-232	1	ccna1
si:dkey-229d11.31	9.38852572800969e-237	0.926941	0.83	0.327	2.38515496120086e-232	1	si:dkey-229d11.3
si:dkey-90l23.11	2.01553350009082e-235	0.910136	0.822	0.336	5.12046285698072e-231	1	si:dkey-90l23.1
si:ch211-226h8.41	6.63173184499088e-235	0.912913	0.824	0.33	1.68479147521993e-230	1	si:ch211-226h8.4
si:dkey-241l7.41	4.82232709496186e-233	0.858423	0.958	0.469	1.22511219847506e-228	1	si:dkey-241l7.4
si:ch211-125e6.121	3.12143449628908e-228	0.897027	0.878	0.379	7.93000433782241e-224	1	si:ch211-125e6.12
CU571163.11	5.78182069305455e-222	0.90719	0.78	0.298	1.46887154707051e-217	1	CU571163.1
si:ch211-12h2.81	2.91244267052078e-215	0.843345	0.875	0.421	7.39906060445804e-211	1	si:ch211-12h2.8
si:dkey-241l7.61	4.12202811064646e-207	0.839121	0.857	0.404	1.04720124150973e-202	1	si:dkey-241l7.6
mid1ip1l1	4.42462910289939e-197	0.798715	0.847	0.433	1.12407702359159e-192	1	mid1ip1l
si:dkeyp-98a7.81	4.35619861323517e-194	0.842152	0.803	0.346	1.10669225769239e-189	1	si:dkeyp-98a7.8
si:ch211-12h2.61	7.94429005136327e-194	0.82891	0.79	0.362	2.01824688754884e-189	1	si:ch211-12h2.6
zar1l1	6.42697623643937e-193	0.8479	0.737	0.299	1.63277331286742e-188	1	zar1l
LOC1104378211	6.98885008520207e-190	0.857251	0.753	0.313	1.77551736414559e-185	1	LOC110437821
zp3a.21	1.20384810056797e-189	0.818757	0.813	0.376	3.05837609949293e-185	1	zp3a.2
epcam1	6.01587652797198e-189	0.815351	0.842	0.391	1.52833343193128e-184	1	epcam
rrm21	1.02113990480727e-188	0.80259	0.832	0.394	2.59420592816286e-184	1	rrm2
si:dkeyp-20e4.81	1.47368682285574e-184	0.848299	0.739	0.307	3.74390137346501e-180	1	si:dkeyp-20e4.8
lamp21	1.63252616524943e-184	0.77492	0.837	0.459	4.14743272281617e-180	1	lamp2
slbp21	2.56803703141659e-184	0.829797	0.725	0.299	6.52409807831385e-180	1	slbp2
qdprb21	4.14652595805678e-183	0.826891	0.756	0.328	1.05342491964432e-178	1	qdprb2
zar11	1.41548535502436e-181	0.819212	0.765	0.334	3.59604054443938e-177	1	zar1
ccnb21	1.74167160781769e-181	0.828915	0.717	0.288	4.42471671966083e-177	1	ccnb2
si:dkeyp-98a7.41	2.02582106243415e-180	0.817765	0.757	0.321	5.14659840911395e-176	1	si:dkeyp-98a7.4
thy11	3.11819090641364e-176	0.799834	0.763	0.351	7.92176399774384e-172	1	thy1
si:ch211-14a17.71	2.11177496421495e-175	0.81363	0.724	0.309	5.36496429658807e-171	1	si:ch211-14a17.7
gtf3ab1	7.80256674816714e-175	0.814558	0.632	0.238	1.98224208237186e-170	1	gtf3ab
si:dkeyp-46h3.61	6.25290533524135e-171	0.806756	0.714	0.311	1.58855060041807e-166	1	si:dkeyp-46h3.6
si:dkeyp-50f7.21	1.20427825520983e-170	0.802039	0.72	0.305	3.05946890736058e-166	1	si:dkeyp-50f7.2
tuba4l1	2.90193547095745e-166	0.794048	0.7	0.308	7.37236706396739e-162	1	tuba4l
zp3b1	1.7585289699522e-163	0.79519	0.704	0.292	4.46754284816357e-159	1	zp3b
si:dkeyp-46h3.81	1.32207177604908e-162	0.797123	0.659	0.263	3.3587233470527e-158	1	si:dkeyp-46h3.8
si:dkey-229d11.51	1.16316440847793e-161	0.791352	0.691	0.294	2.95501917973818e-157	1	si:dkey-229d11.5
LOC1005374991	2.72700817187111e-161	0.796081	0.624	0.24	6.92796426063856e-157	1	LOC100537499
siva11	5.87311291960211e-158	0.768797	0.721	0.336	1.49206433722491e-153	1	siva1
nanog1	2.03133021579263e-156	0.780747	0.656	0.272	5.16059441322119e-152	1	nanog
AL929032.11	2.3506366754512e-155	0.788581	0.616	0.236	5.97179247398376e-151	1	AL929032.1
cth11	2.96515244811627e-153	0.768852	0.67	0.287	7.53296979443937e-149	1	cth1
ctss2.11	7.4170399021811e-153	0.709295	0.794	0.428	1.88429898714911e-148	1	ctss2.1
zgc:1952451	1.70975301575345e-152	0.767091	0.686	0.294	4.34362753652163e-148	1	zgc:195245
LOC1005351621	3.49961896838181e-150	0.777654	0.605	0.23	8.89078198917398e-146	1	LOC100535162
npm2b1	5.64376121676498e-148	0.762926	0.675	0.303	1.43379753711914e-143	1	npm2b
s100a11	2.15335736071389e-147	0.759129	0.643	0.276	5.47060437489364e-143	1	s100a1
btg41	2.87658491418878e-143	0.755825	0.643	0.28	7.3079639744966e-139	1	btg4
zgc:1362541	1.72329218426032e-141	0.75225	0.607	0.249	4.37802379411335e-137	1	zgc:136254
zpcx1	6.60989463005731e-140	0.749286	0.619	0.255	1.67924373076606e-135	1	zpcx
zgc:1715171	2.00543081211071e-138	0.744971	0.657	0.296	5.09479697816727e-134	1	zgc:171517
kpna71	1.7792714071769e-137	0.747142	0.596	0.248	4.5202390099329e-133	1	kpna7
si:dkeyp-46h3.21	7.0212490170565e-137	0.736158	0.66	0.31	1.7837483127832e-132	1	si:dkeyp-46h3.2
ccnb11	1.25274309409182e-136	0.734642	0.662	0.303	3.18259383054026e-132	1	ccnb1
wu:fi42e031	8.90161544093722e-134	0.736897	0.612	0.266	2.2614554027701e-129	1	wu:fi42e03
gapdh1	2.76191105533976e-130	0.711938	0.679	0.324	7.01663503609067e-126	1	gapdh
zgc:1734431	3.66751910233683e-127	0.717545	0.592	0.25	9.31733227948673e-123	1	zgc:173443
si:ch211-132b12.81	5.15002388903167e-126	0.716318	0.594	0.261	1.3083635690085e-121	1	si:ch211-132b12.8
si:dkey-90l23.21	3.41751709162395e-122	0.713307	0.594	0.262	8.68220217127065e-118	1	si:dkey-90l23.2
si:ch211-226l4.61	5.81893436708041e-118	0.696895	0.537	0.223	1.47830027595678e-113	1	si:ch211-226l4.6
hbba11	1.59835790067102e-116	0.693847	0.641	0.271	4.06062824665473e-112	1	hbba1
si:dkeyp-46h3.51	1.2074069615031e-115	0.690584	0.525	0.219	3.06741738569862e-111	1	si:dkeyp-46h3.5
si:ch211-146l10.81	1.31786075226445e-115	0.699295	0.54	0.233	3.34802524112782e-111	1	si:ch211-146l10.8
uchl11	1.1340032373594e-114	0.686647	0.583	0.27	2.88093522451154e-110	1	uchl1
si:dkey-208k4.21	7.62798974240069e-114	0.681384	0.532	0.224	1.93789079405689e-109	1	si:dkey-208k4.2
hnrnpabb1	2.21943175702803e-111	0.553973	0.776	0.544	5.6384663787297e-107	1	hnrnpabb
avd1	3.93550463391481e-109	0.671678	0.494	0.199	9.99814952246058e-105	1	avd
lsm14b1	4.08535360853071e-109	0.674593	0.525	0.228	1.03788408424723e-104	1	lsm14b
si:dkeyp-98a7.71	3.97236939747286e-108	0.651108	0.409	0.144	1.00918044542798e-103	1	si:dkeyp-98a7.7
si:dkey-152b24.61	3.23978235272971e-106	0.669008	0.527	0.226	8.23066706710983e-102	1	si:dkey-152b24.6
ca15b1	4.2018034847081e-106	0.660049	0.471	0.187	1.06746817529009e-101	1	ca15b
si:dkey-37o8.11	2.36371083686767e-103	0.664598	0.526	0.235	6.00500738106232e-99	1	si:dkey-37o8.1
nasp1	2.25876880676411e-101	0.656691	0.571	0.275	5.73840215358423e-97	1	nasp
si:ch73-14h10.21	2.43583896363984e-101	0.655399	0.489	0.206	6.18824888712703e-97	1	si:ch73-14h10.2
si:ch211-5k11.81	3.81667139643259e-99	0.541912	0.631	0.274	9.69625368263699e-95	1	si:ch211-5k11.8
si:ch211-250e5.161	2.66036646241293e-98	0.646411	0.557	0.267	6.75866099776005e-94	1	si:ch211-250e5.16
si:ch211-145c1.11	4.04403827684694e-96	0.639764	0.44	0.176	1.02738792423297e-91	1	si:ch211-145c1.1
si:ch73-90k17.11	6.37713205601928e-96	0.639348	0.453	0.188	1.6201103988317e-91	1	si:ch73-90k17.1
zgc:1714741	2.30670914696085e-95	0.637882	0.515	0.232	5.86019458785405e-91	1	zgc:171474
arhgef10la1	1.39947538825771e-91	0.628738	0.474	0.21	3.55536722386871e-87	1	arhgef10la
zgc:554611	2.23653955333546e-90	0.624256	0.493	0.225	5.68192873524874e-86	1	zgc:55461
zp3a.11	1.02701785317664e-88	0.613752	0.571	0.297	2.60913885599526e-84	1	zp3a.1
birc5b1	2.03437532913242e-88	0.61797	0.456	0.198	5.16833052366092e-84	1	birc5b
zgc:566991	2.18889153560689e-87	0.619182	0.446	0.194	5.56087894620931e-83	1	zgc:56699
pabpn1l1	7.90761135356103e-85	0.610001	0.473	0.219	2.00892866437218e-80	1	pabpn1l
gmnn1	5.72663109896079e-84	0.611977	0.495	0.239	1.45485063069099e-79	1	gmnn
cpeb1b1	2.53155840793815e-82	0.598703	0.46	0.207	6.43142413536688e-78	1	cpeb1b
ccna21	5.88185620236297e-82	0.600854	0.475	0.223	1.49428556821031e-77	1	ccna2
elovl7b1	4.52024565899625e-81	0.591221	0.433	0.19	1.148368409668e-76	1	elovl7b
si:ch211-251f6.61	9.18822932982243e-81	0.597408	0.512	0.257	2.33426966124139e-76	1	si:ch211-251f6.6
si:ch1073-263o8.21	2.67622158161638e-78	0.58737	0.443	0.202	6.7989409280964e-74	1	si:ch1073-263o8.2
LOC1018854771	2.69415644437374e-78	0.593109	0.463	0.215	6.84450444693149e-74	1	LOC101885477
zgc:562311	1.41066171020613e-77	0.580558	0.403	0.173	3.58378607477867e-73	1	zgc:56231
pigrl2.31	1.11531196666878e-71	0.553864	0.372	0.155	2.83345005132205e-67	1	pigrl2.3
slc16a31	1.86497112858994e-71	0.565775	0.417	0.192	4.73795915218273e-67	1	slc16a3
AL929192.11	3.46048610677753e-71	0.526289	0.324	0.123	8.79136495426832e-67	1	AL929192.1
LOC1005368601	4.96719076726519e-68	0.546257	0.504	0.274	1.26191481442372e-63	1	LOC100536860
elovl7a1	6.55293418437619e-68	0.531656	0.343	0.14	1.66477292954077e-63	1	elovl7a
si:dkey-19b23.111	1.05347123154875e-66	0.546009	0.447	0.215	2.6763436637496e-62	1	si:dkey-19b23.11
gdf31	4.70344036765501e-66	0.539313	0.382	0.171	1.19490902540275e-61	1	gdf3
larp6b1	2.86865587082084e-65	0.531615	0.35	0.149	7.28782023982033e-61	1	larp6b
map1lc3c1	8.81988739298299e-64	0.529363	0.354	0.154	2.24069239218733e-59	1	map1lc3c
zgc:1134241	4.10126624821259e-63	0.510964	0.306	0.122	1.04192669035841e-58	1	zgc:113424
hbaa11	5.23440904338553e-63	0.487715	0.472	0.218	1.32980161747209e-58	1	hbaa1
sybu1	1.07631221896312e-61	0.503404	0.312	0.126	2.73437119227582e-57	1	sybu
zgc:925911	2.30787424267731e-61	0.521493	0.356	0.158	5.86315451352169e-57	1	zgc:92591
buc1	4.23886656487337e-61	0.504769	0.326	0.136	1.07688405080608e-56	1	buc
si:ch1073-190k2.11	1.07399815947759e-60	0.5178	0.332	0.143	2.72849232415281e-56	1	si:ch1073-190k2.1
hnrnpa0l1	8.54664531403165e-60	0.265696	0.792	0.738	2.17127524202974e-55	1	hnrnpa0l
gyg1a1	2.34867143225802e-59	0.524291	0.509	0.307	5.9667997736515e-55	1	gyg1a
crp31	7.87680938879149e-59	0.515149	0.364	0.168	2.00110342522248e-54	1	crp3
haus61	1.38729450524637e-58	0.516272	0.355	0.162	3.52442169057841e-54	1	haus6
zp3c1	5.98155465275944e-58	0.503169	0.329	0.145	1.51961395953354e-53	1	zp3c
LOC1018838971	1.2704713471709e-57	0.485696	0.302	0.124	3.22763245748767e-53	1	LOC101883897
elavl21	1.41074249599662e-57	0.515594	0.369	0.174	3.58399131107943e-53	1	elavl2
rcc11	3.33761108740777e-57	0.515208	0.35	0.162	8.47920096755943e-53	1	rcc1
zgc:1628791	1.46740915615185e-56	0.490318	0.321	0.139	3.72795296120376e-52	1	zgc:162879
sinup1	1.3234257235484e-55	0.499105	0.343	0.157	3.36216305067472e-51	1	sinup
inka1b1	1.79456695391225e-54	0.493297	0.323	0.146	4.55909734641406e-50	1	inka1b
slbp1	2.40888930659393e-53	0.498982	0.378	0.188	6.11978328340187e-49	1	slbp
zglp11	6.59100059406362e-53	0.482973	0.333	0.153	1.67444370092186e-48	1	zglp1
zgc:1034821	2.58758241988544e-52	0.478984	0.323	0.147	6.57375313771897e-48	1	zgc:103482
larp6a1	8.02132256681616e-52	0.505888	0.386	0.203	2.03781699809964e-47	1	larp6a
CU467646.21	6.40140175729447e-51	0.433465	0.245	0.095	1.62627611644066e-46	1	CU467646.2
zgc:1629451	9.28277520793444e-51	0.472825	0.29	0.127	2.35828904157574e-46	1	zgc:162945
rbpms2b1	9.78945275236882e-50	0.489529	0.358	0.18	2.4870104717393e-45	1	rbpms2b
tph1a1	1.64395636475942e-49	0.449892	0.261	0.107	4.17647114467129e-45	1	tph1a
zgc:1138861	6.90348884478878e-49	0.442524	0.262	0.107	1.75383134101859e-44	1	zgc:113886
zgc:1738561	1.00469411404861e-48	0.472605	0.348	0.171	2.5524253967405e-44	1	zgc:173856
mkrn41	3.27738139924176e-48	0.47747	0.361	0.183	8.32618744477369e-44	1	mkrn4
org1	8.15569322009145e-48	0.469485	0.371	0.189	2.07195386256423e-43	1	org
snu13b1	3.48132286960182e-47	0.461392	0.522	0.362	8.84430075022341e-43	1	snu13b
h3f3a1	7.33273403806801e-47	0.418427	0.607	0.475	1.86288108237118e-42	1	h3f3a
si:ch73-78o10.11	1.82003305828982e-45	0.426197	0.246	0.101	4.62379398458529e-41	1	si:ch73-78o10.1
si:dkey-188i13.111	2.15471111179547e-45	0.483053	0.446	0.281	5.47404357951639e-41	1	si:dkey-188i13.11
si:ch211-146l10.71	2.53777779871512e-45	0.445626	0.309	0.146	6.44722449763577e-41	1	si:ch211-146l10.7
cdc201	1.663961227059e-44	0.438924	0.271	0.121	4.2272934973434e-40	1	cdc20
gbgt1l41	2.42046222254569e-44	0.425939	0.266	0.115	6.14918427637733e-40	1	gbgt1l4
BX537276.11	3.25236199835085e-44	0.407749	0.23	0.092	8.26262565681033e-40	1	BX537276.1
hsd17b12a1	2.0752422272343e-43	0.430934	0.28	0.128	5.27215287828875e-39	1	hsd17b12a
cdca7a1	2.72952072788282e-43	0.460621	0.347	0.183	6.9343474091863e-39	1	cdca7a
retsatl1	2.38599961904921e-42	0.442363	0.319	0.158	6.06163203219451e-38	1	retsatl
pttg11	5.3957543290622e-42	0.431836	0.277	0.128	1.37079138729825e-37	1	pttg1
ubc1	1.41991047276356e-41	0.260548	0.691	0.652	3.60728255605583e-37	1	ubc
BX001030.11	1.54872606668473e-41	0.406497	0.224	0.093	3.93453857241256e-37	1	BX001030.1
plk11	4.3190823418012e-41	0.435755	0.29	0.14	1.09726286893459e-36	1	plk1
patl21	5.70837323430398e-41	0.427937	0.284	0.134	1.45021222017493e-36	1	patl2
CDPF11	6.10698952783157e-41	0.469586	0.385	0.226	1.55148068954561e-36	1	CDPF1
si:dkey-241l7.31	3.69962281497006e-40	0.448237	0.463	0.291	9.39889176143144e-36	1	si:dkey-241l7.3
tac3b1	3.7483103684486e-40	0.391012	0.222	0.092	9.52258249104368e-36	1	tac3b
nfr1	9.19895162670265e-40	0.382112	0.209	0.084	2.33699366076381e-35	1	nfr
mibp1	1.56548376950131e-39	0.442617	0.349	0.19	3.97711151641808e-35	1	mibp
tmem54a1	1.7325560030856e-39	0.40734	0.247	0.11	4.40155852583897e-35	1	tmem54a
cdca81	1.00871464642705e-38	0.421441	0.274	0.132	2.56263955924792e-34	1	cdca8
chia.41	1.26052451798792e-38	0.399648	0.251	0.113	3.20236253794831e-34	1	chia.4
sox19b1	2.18175122145391e-38	0.355566	0.191	0.074	5.54273897810366e-34	1	sox19b
ddx39ab1	2.36535017293688e-38	0.457945	0.407	0.262	6.00917211434613e-34	1	ddx39ab
zgc:660241	3.16571977052623e-38	0.3968	0.244	0.109	8.04251107702188e-34	1	zgc:66024
ctsba1	4.92034638186713e-38	0.421937	0.494	0.344	1.25001399831334e-33	1	ctsba
CR847984.11	1.68290740732657e-37	0.410242	0.271	0.13	4.27542626831315e-33	1	CR847984.1
BX571780.11	3.66108600489811e-37	0.342925	0.167	0.061	9.30098899544364e-33	1	BX571780.1
cx44.21	2.3996764642172e-36	0.374564	0.212	0.089	6.0963780573438e-32	1	cx44.2
zgc:558881	5.05034337723713e-36	0.338904	0.171	0.064	1.28303973498709e-31	1	zgc:55888
ankrd221	7.68510964409627e-36	0.39762	0.244	0.114	1.95240210508266e-31	1	ankrd22
pou5f31	2.51730795912266e-35	0.396801	0.243	0.114	6.39522087015111e-31	1	pou5f3
CR383662.21	3.42401108359928e-35	0.330055	0.172	0.065	8.69870015788397e-31	1	CR383662.2
spink2.11	5.80250754091649e-35	0.394929	0.543	0.364	1.47412704076983e-30	1	spink2.1
zgc:922871	8.34683008036381e-35	0.381512	0.229	0.105	2.12051218191642e-30	1	zgc:92287
zp2l11	1.08012012755918e-34	0.391639	0.262	0.128	2.74404518406411e-30	1	zp2l1
si:dkey-42i9.81	1.36442353388347e-34	0.373852	0.221	0.099	3.46631798783096e-30	1	si:dkey-42i9.8
zgc:1737421	1.73957406759183e-34	0.391901	0.254	0.122	4.41938791871705e-30	1	zgc:173742
cldn7b1	1.91382720665336e-34	0.393199	0.259	0.126	4.86207801850285e-30	1	cldn7b
LOC1039099721	2.61682106255214e-34	0.428857	0.439	0.316	6.64803390941372e-30	1	LOC103909972
CABZ01059627.11	4.22522195930822e-34	0.370344	0.231	0.105	1.07341763876225e-29	1	CABZ01059627.1
dctpp11	5.50490505527899e-34	0.402203	0.277	0.142	1.39852112929363e-29	1	dctpp1
hspa51	1.70460533988734e-33	0.413332	0.422	0.288	4.3305498659838e-29	1	hspa5
zgc:1139841	9.68182794534349e-33	0.340792	0.186	0.077	2.45966838951451e-28	1	zgc:113984
degs21	9.87352890779094e-33	0.349957	0.193	0.082	2.50837001902429e-28	1	degs2
zc3h11a1	1.31128867054496e-32	0.423195	0.316	0.182	3.33132886751947e-28	1	zc3h11a
rbm4.31	2.70630671740679e-32	0.371334	0.515	0.416	6.87537221557195e-28	1	rbm4.3
si:dkey-68o6.51	3.199019416564e-32	0.371435	0.21	0.095	8.12710882778083e-28	1	si:dkey-68o6.5
CABZ01059627.21	4.84417572593571e-32	0.364752	0.222	0.103	1.23066284317397e-27	1	CABZ01059627.2
pabpc1l1	1.59064802981913e-31	0.36371	0.233	0.11	4.04104131975551e-27	1	pabpc1l
si:dkeyp-114g9.11	2.39799938082053e-31	0.345118	0.187	0.08	6.09211742697455e-27	1	si:dkeyp-114g9.1
mad2l11	4.2424088818435e-31	0.388947	0.282	0.152	1.07778397643234e-26	1	mad2l1
dynll11	4.26870523300702e-31	0.358912	0.532	0.436	1.08446456444543e-26	1	dynll1
lpcat41	4.5968618588817e-31	0.344439	0.193	0.084	1.1678327552489e-26	1	lpcat4
CT009596.11	4.79260616523877e-31	0.329023	0.169	0.069	1.21756159627891e-26	1	CT009596.1
fdx11	9.40199438378461e-31	0.414706	0.321	0.191	2.38857667320048e-26	1	fdx1
tpx21	1.30572756388754e-30	0.360056	0.215	0.101	3.3172008760563e-26	1	tpx2
CU655961.41	2.86366377174472e-30	0.322712	0.166	0.067	7.27513781211746e-26	1	CU655961.4
si:dkey-46g23.21	4.9668392466632e-30	0.35648	0.232	0.113	1.26182551061478e-25	1	si:dkey-46g23.2
nanos31	6.22800920434702e-30	0.333908	0.183	0.079	1.58222573836436e-25	1	nanos3
si:ch73-160p18.31	7.62822248152112e-30	0.391937	0.326	0.191	1.93794992143044e-25	1	si:ch73-160p18.3
dynll2a1	2.72316911296902e-29	0.361627	0.226	0.111	6.9182111314978e-25	1	dynll2a
cpm1	4.42806097372182e-29	0.334566	0.188	0.084	1.12494889037403e-24	1	cpm
rnf41	1.19427164202032e-28	0.359949	0.223	0.11	3.03404710655263e-24	1	rnf4
orc61	1.53629602964825e-28	0.340862	0.191	0.087	3.90296006332138e-24	1	orc6
pif11	1.58895331881849e-28	0.331779	0.186	0.083	4.03673590645837e-24	1	pif1
BX284697.11	2.08147005232259e-28	0.332582	0.194	0.088	5.28797466792553e-24	1	BX284697.1
si:ch211-14a17.61	2.49910038445597e-28	0.302985	0.16	0.066	6.34896452671038e-24	1	si:ch211-14a17.6
zgc:1526521	2.58675412696071e-28	0.321627	0.194	0.088	6.57164885954369e-24	1	zgc:152652
itm2cb1	4.76510484264264e-28	0.363674	0.226	0.115	1.21057488527336e-23	1	itm2cb
zgc:1118681	5.42415063413971e-28	0.354031	0.23	0.115	1.37800546860319e-23	1	zgc:111868
depdc7b	7.19290931246413e-28	0.278182	0.135	0.051	1.82735861083151e-23	1	depdc7b
snu13a1	7.9971082825351e-28	0.333803	0.185	0.084	2.03166535917804e-23	1	snu13a
si:ch211-69g19.21	1.44495123844676e-27	0.337857	0.205	0.098	3.67089862127399e-23	1	si:ch211-69g19.2
kpna21	2.63774256567482e-27	0.355152	0.248	0.13	6.70118498809688e-23	1	kpna2
tmem701	3.01170619743358e-27	0.336306	0.186	0.086	7.65123959458e-23	1	tmem70
ctsla1	4.79590021391269e-27	0.361507	0.471	0.369	1.21839844934452e-22	1	ctsla
zgc:1655391	5.0961508240934e-27	0.327839	0.198	0.093	1.29467711686093e-22	1	zgc:165539
cdca91	8.40171834578081e-27	0.301246	0.157	0.066	2.13445654574561e-22	1	cdca9
mos1	1.07602810772981e-26	0.342848	0.218	0.108	2.73364940768757e-22	1	mos
CU655961.31	2.75048020628566e-26	0.317115	0.171	0.076	6.98759496406873e-22	1	CU655961.3
zgc:1529861	4.55532991438189e-26	0.299301	0.16	0.069	1.15728156474872e-21	1	zgc:152986
zgc:1129801	5.51322601767741e-26	0.303475	0.166	0.073	1.40063506979095e-21	1	zgc:112980
yrdc1	9.63355741879867e-26	0.333739	0.201	0.098	2.4474052622458e-21	1	yrdc
ppp1r3b1	1.37291900603999e-25	0.316915	0.185	0.086	3.48790073484459e-21	1	ppp1r3b
zgc:1630301	1.4623498651995e-25	0.337451	0.204	0.101	3.71509983253933e-21	1	zgc:163030
si:ch211-286b5.41	1.76321283151098e-25	0.273336	0.135	0.053	4.47944219845364e-21	1	si:ch211-286b5.4
brf21	2.25693506100313e-25	0.306277	0.168	0.075	5.73374352247846e-21	1	brf2
si:ch73-303b9.11	2.71346808117331e-25	0.283382	0.145	0.06	6.89356566022078e-21	1	si:ch73-303b9.1
zgc:1141231	3.45929411352483e-25	0.312852	0.175	0.081	8.78833669540982e-21	1	zgc:114123
CABZ01069022.2	3.74202347400566e-25	0.260379	0.124	0.047	9.50661063571139e-21	1	CABZ01069022.2
tram21	3.89052129842345e-25	0.354437	0.221	0.116	9.88386935864477e-21	1	tram2
gstp11	4.29354615542731e-25	0.355599	0.444	0.342	1.09077540078631e-20	1	gstp1
tmem144b1	4.53052420054111e-25	0.291808	0.165	0.073	1.15097967314747e-20	1	tmem144b
zgc:1717501	5.13432884866355e-25	0.347689	0.252	0.138	1.30437624400298e-20	1	zgc:171750
si:dkey-92i17.21	6.48186575445845e-25	0.314018	0.162	0.073	1.64671799492017e-20	1	si:dkey-92i17.2
cox171	6.75889032277579e-25	0.351091	0.44	0.336	1.71709608650119e-20	1	cox17
vstm2l1	7.65137248897142e-25	0.29682	0.166	0.074	1.94383118082319e-20	1	vstm2l
kmt5ab1	8.47139289887957e-25	0.297763	0.16	0.071	2.15215736596036e-20	1	kmt5ab
snx10a1	1.07165222598234e-24	0.325301	0.201	0.1	2.72253248010812e-20	1	snx10a
chtopa1	1.30324163980467e-24	0.38428	0.31	0.201	3.31088538592375e-20	1	chtopa
buc2l1	1.33622132734253e-24	0.273776	0.146	0.061	3.39467028211369e-20	1	buc2l
si:ch73-15b2.51	2.38599137786462e-24	0.294794	0.163	0.073	6.06161109546508e-20	1	si:ch73-15b2.5
zgc:566761	3.117990644798e-24	0.379973	0.375	0.269	7.92125523310931e-20	1	zgc:56676
ddx191	3.1321726648683e-24	0.351055	0.234	0.129	7.95728465509793e-20	1	ddx19
zgc:1714261	3.43055708007592e-24	0.308323	0.177	0.084	8.71533026193287e-20	1	zgc:171426
mcm3l1	4.72034789194714e-24	0.28193	0.155	0.068	1.19920438194917e-19	1	mcm3l
ccne11	5.38648510046902e-24	0.31181	0.185	0.089	1.36843653977416e-19	1	ccne1
rasl11b1	6.58042557953846e-24	0.326316	0.21	0.108	1.67175711848175e-19	1	rasl11b
nek21	1.10800106322032e-23	0.263311	0.129	0.052	2.81487670111123e-19	1	nek2
LOC1104377791	1.74726254744664e-23	0.28223	0.147	0.064	4.43892050178819e-19	1	LOC110437779
bzw1b1	1.88456173876405e-23	0.344042	0.458	0.374	4.78772909733006e-19	1	bzw1b
zgc:1017441	3.08729405526851e-23	0.316847	0.207	0.107	7.84327054740964e-19	1	zgc:101744
chchd101	4.30297266849957e-23	0.346992	0.232	0.128	1.09317020643231e-18	1	chchd10
lin28a1	4.46745142399388e-23	0.263323	0.13	0.053	1.13495603426565e-18	1	lin28a
rdh10b1	5.82409553554513e-23	0.339048	0.254	0.145	1.47961147080524e-18	1	rdh10b
bmb1	1.29783103405196e-22	0.276845	0.153	0.068	3.297139742009e-18	1	bmb
si:ch211-226h8.61	4.38125822237776e-22	0.260524	0.14	0.061	1.11305865139507e-17	1	si:ch211-226h8.6
ccnh1	5.64225118483039e-22	0.313807	0.196	0.101	1.43341391350616e-17	1	ccnh
tmprss4b1	7.31384511298792e-22	0.252424	0.128	0.053	1.85808235095458e-17	1	tmprss4b
npm2a1	9.19151580074073e-22	0.255832	0.14	0.061	2.33510458917818e-17	1	npm2a
prrg21	1.39681864258429e-21	0.279727	0.157	0.073	3.54861776148539e-17	1	prrg2
zgc:923131	1.70923431239264e-21	0.318571	0.196	0.103	4.3423097706335e-17	1	zgc:92313
si:dkey-216e24.31	1.95297558910174e-21	0.304811	0.189	0.097	4.96153448411297e-17	1	si:dkey-216e24.3
parn1	2.97008542697955e-21	0.335433	0.221	0.125	7.54550202724154e-17	1	parn
si:dkeyp-75b4.101	3.07830044230269e-21	0.274902	0.494	0.359	7.82042227367e-17	1	si:dkeyp-75b4.10
prr111	4.04717399827657e-21	0.292337	0.165	0.08	1.02818455426216e-16	1	prr11
zgc:1532841	5.52506974498585e-21	0.284823	0.166	0.08	1.40364396871366e-16	1	zgc:153284
pus3	5.86010314060819e-21	0.258873	0.132	0.058	1.48875920287151e-16	1	pus3
dcun1d11	6.5414578282526e-21	0.300598	0.167	0.083	1.66185736126757e-16	1	dcun1d1
vps9d11	7.87005599017732e-21	0.288294	0.16	0.077	1.99938772430455e-16	1	vps9d1
e2f5	1.23315265850793e-20	0.258938	0.131	0.057	3.13282432893939e-16	1	e2f5
rpain1	1.99721329073023e-20	0.303447	0.185	0.096	5.07392036510016e-16	1	rpain
si:ch211-210c8.71	2.18450527695166e-20	0.324792	0.201	0.11	5.54973565609568e-16	1	si:ch211-210c8.7
zgc:868391	2.20007105117286e-20	0.293002	0.176	0.089	5.58928050550465e-16	1	zgc:86839
cdt11	3.33428937814607e-20	0.274252	0.147	0.069	8.47076216518009e-16	1	cdt1
gpr1601	3.80929068766887e-20	0.254859	0.14	0.063	9.67750299202277e-16	1	gpr160
eif4a1a1	4.92372563333587e-20	0.307902	0.465	0.403	1.25087249714898e-15	1	eif4a1a
lipg1	5.86414239756777e-20	0.26296	0.143	0.066	1.48978537610209e-15	1	lipg
srsf2a1	1.81598613280022e-19	0.338336	0.417	0.346	4.61351277037896e-15	1	srsf2a
si:dkey-43p13.51	2.59923668137259e-19	0.256515	0.14	0.065	6.60336078902706e-15	1	si:dkey-43p13.5
rogdi1	4.24092885456456e-19	0.291523	0.182	0.096	1.07740797550213e-14	1	rogdi
ttc321	4.39270476501687e-19	0.282821	0.166	0.084	1.11596664555254e-14	1	ttc32
mylipa1	5.33264358772391e-19	0.293343	0.178	0.094	1.35475810346126e-14	1	mylipa
aurka1	8.21944336859407e-19	0.280663	0.181	0.096	2.08814958779132e-14	1	aurka
cdc61	8.59511476259488e-19	0.274642	0.165	0.084	2.18358890543723e-14	1	cdc6
prdx11	9.09476795682175e-19	0.321498	0.238	0.144	2.31052579943057e-14	1	prdx1
si:ch211-202f5.31	1.42035683633822e-18	0.269545	0.147	0.072	3.60841654271726e-14	1	si:ch211-202f5.3
h2afva1	1.81877734278928e-18	0.331926	0.386	0.302	4.62060383935616e-14	1	h2afva
pithd1	4.41720068762749e-18	0.252116	0.136	0.064	1.12218983469176e-13	1	pithd1
zgc:1751361	1.04036069365588e-17	0.268205	0.163	0.085	2.64303634223277e-13	1	zgc:175136
selenoh1	1.4553560315103e-17	0.33963	0.31	0.224	3.69733199805191e-13	1	selenoh
gfer1	2.01334246915825e-17	0.271557	0.159	0.083	5.11489654289652e-13	1	gfer
dazl1	2.20154106994078e-17	0.260916	0.165	0.086	5.59301508818454e-13	1	dazl
tent5c1	3.30656712370104e-17	0.295289	0.204	0.119	8.4003337777625e-13	1	tent5c
rpz21	5.55108082545057e-17	0.319763	0.248	0.16	1.41025208370572e-12	1	rpz2
ypel31	1.1515665601686e-16	0.28137	0.188	0.106	2.92555484610832e-12	1	ypel3
metap1d1	1.30518757917361e-16	0.252412	0.146	0.074	3.31582904489057e-12	1	metap1d
aurkb1	1.36388912047533e-16	0.279407	0.188	0.107	3.46496031056758e-12	1	aurkb
spsb11	1.71593193914164e-16	0.250406	0.147	0.075	4.35932509138934e-12	1	spsb1
il13ra21	1.93679946965194e-16	0.260511	0.166	0.089	4.92043905265075e-12	1	il13ra2
faub1	6.20740756730487e-16	0.314038	0.264	0.178	1.5769918924738e-11	1	faub
pop41	6.2578559270898e-16	0.28145	0.176	0.099	1.58980829827716e-11	1	pop4
hells	9.60927091389442e-16	0.289856	0.201	0.121	2.44123527567488e-11	1	hells
si:ch73-281n10.21	1.11462552883661e-15	0.270783	0.452	0.394	2.8317061560094e-11	1	si:ch73-281n10.2
imp31	1.2210841260424e-15	0.287675	0.2	0.12	3.10216422221072e-11	1	imp3
zfand61	2.79449158989217e-15	0.288495	0.184	0.108	7.09940588412105e-11	1	zfand6
h2afx1	3.25105845066341e-15	0.279221	0.199	0.119	8.25931399391038e-11	1	h2afx
pim3	2.36534057910283e-14	0.280735	0.186	0.113	6.00914774121073e-10	1	pim3
pttg1ipb1	2.76418908012087e-14	0.26998	0.168	0.097	7.02242235804707e-10	1	pttg1ipb
gtf2a11	3.00068656524207e-14	0.296104	0.214	0.138	7.62324421899748e-10	1	gtf2a1
si:ch73-340n8.41	2.00841914657515e-13	0.270692	0.182	0.111	5.10238884187416e-09	1	si:ch73-340n8.4
marcksb1	2.56075656078183e-13	0.283372	0.233	0.157	6.50560204266623e-09	1	marcksb
nol71	2.78207467935893e-13	0.275515	0.178	0.11	7.06786072291135e-09	1	nol7
thop11	3.80554946799148e-13	0.2561	0.17	0.101	9.66799842343236e-09	1	thop1
BX957362.11	4.42713480541397e-13	0.260944	0.182	0.111	1.12471359731542e-08	1	BX957362.1
snrpb21	7.9833235167477e-13	0.286909	0.206	0.135	2.02816333942975e-08	1	snrpb2
rbm4.21	8.33248999108789e-13	0.287094	0.225	0.154	2.11686908223588e-08	1	rbm4.2
aktip1	9.84922240641186e-13	0.277538	0.191	0.123	2.50219495234893e-08	1	aktip
cx43.41	1.04284576252174e-12	0.250449	0.177	0.108	2.64934965968648e-08	1	cx43.4
lsm12a	1.4100185290894e-12	0.276244	0.179	0.113	3.58215207315162e-08	1	lsm12a
chrac11	1.54544309129336e-12	0.274252	0.187	0.119	3.92619817343078e-08	1	chrac1
g3bp11	2.41073822096029e-12	0.286436	0.261	0.19	6.12448045034963e-08	1	g3bp1
gemin71	2.55549454021234e-12	0.285226	0.207	0.139	6.49223387940945e-08	1	gemin7
btg31	4.82778416598409e-12	0.2905	0.226	0.159	1.22649856736826e-07	1	btg3
fbxw11b1	7.57169640720712e-12	0.27009	0.194	0.129	1.92358947225097e-07	1	fbxw11b
rbm71	9.24291465450267e-12	0.252467	0.17	0.105	2.3481624679764e-07	1	rbm7
lsm11	1.51868994313557e-11	0.265735	0.188	0.123	3.85823180053591e-07	1	lsm1
sumo3b1	2.08877552624725e-11	0.260886	0.176	0.112	5.30653422443113e-07	1	sumo3b
f11r.11	2.2576220238023e-11	0.275495	0.229	0.161	5.73548875146975e-07	1	f11r.1
abcf2a1	2.65733198372754e-11	0.270348	0.199	0.134	6.75095190465982e-07	1	abcf2a
psme31	3.43727608517306e-11	0.265881	0.185	0.122	8.73239989438215e-07	1	psme3
polr2k1	4.3884760323769e-11	0.279099	0.238	0.173	1.11489233602535e-06	1	polr2k
nabp1a1	6.99981291701133e-11	0.257295	0.166	0.106	1.77830247156673e-06	1	nabp1a
nifk	7.31858222384965e-11	0.260192	0.175	0.115	1.859285813969e-06	1	nifk
nutf2l1	7.40874683830495e-11	0.282118	0.279	0.219	1.88219213427137e-06	1	nutf2l
rpa31	1.25534265376515e-10	0.261363	0.215	0.151	3.18919801189036e-06	1	rpa3
pcf111	1.67659670276967e-10	0.277573	0.272	0.215	4.25939392338636e-06	1	pcf11
ddx6	6.56843344324101e-10	0.270245	0.234	0.175	1.66871051625538e-05	1	ddx6
slc25a25a1	4.42433402518705e-09	0.25697	0.217	0.161	0.0001124	1	slc25a25a
hmgb3b1	1.17747853451302e-08	0.262649	0.222	0.169	0.000299138	1	hmgb3b
rab5if	1.45647961745433e-08	0.250718	0.177	0.126	0.000370019	1	rab5if
cbx5	5.85017320361874e-08	0.25272	0.25	0.203	0.00148624	1	cbx5
XLOC-000431	0	1.84054	0.956	0.222	0	2	XLOC-000431
XLOC-042595	0	1.78562	0.87	0.099	0	2	XLOC-042595
XLOC-010899	0	1.73078	0.924	0.189	0	2	XLOC-010899
XLOC-013964	0	1.72282	0.89	0.116	0	2	XLOC-013964
ccl36.1	0	1.66201	0.642	0.045	0	2	ccl36.1
LOC103910871	0	1.66063	0.881	0.103	0	2	LOC103910871
ccl38.6	0	1.59475	0.687	0.05	0	2	ccl38.6
si:ch211-214p16.1	0	1.58228	0.95	0.192	0	2	si:ch211-214p16.1
CR936442.1	0	1.56837	0.868	0.101	0	2	CR936442.1
dusp2	0	1.39429	0.79	0.117	0	2	dusp2
arpc1b	0	1.03153	0.885	0.272	0	2	arpc1b
pfn1	0	1.01282	0.988	0.466	0	2	pfn1
XLOC-025423	0	1.01248	0.611	0.138	0	2	XLOC-025423
LOC100536213	0	1.01094	0.587	0.076	0	2	LOC100536213
id3	0	1.00838	0.675	0.163	0	2	id3
wasb	0	0.992	0.683	0.135	0	2	wasb
rgs13	0	0.98843	0.579	0.092	0	2	rgs13
coro1a	0	0.986906	0.779	0.197	0	2	coro1a
XLOC-028370	0	0.967359	0.512	0.097	0	2	XLOC-028370
si:dkey-183i3.6	0	0.958449	0.416	0.012	0	2	si:dkey-183i3.6
sla2	0	0.930232	0.462	0.031	0	2	sla2
CR753876.1	0	0.899471	0.486	0.084	0	2	CR753876.1
FP236356.1	0	0.895198	0.421	0.018	0	2	FP236356.1
ccl34b.4	0	0.89415	0.338	0.012	0	2	ccl34b.4
XLOC-020301	0	0.88587	0.401	0.046	0	2	XLOC-020301
LOC108190717	0	0.881346	0.439	0.056	0	2	LOC108190717
XLOC-026836	0	0.870271	0.411	0.055	0	2	XLOC-026836
BX005105.1	0	0.860347	0.413	0.01	0	2	BX005105.1
si:ch211-119e14.1	0	0.857538	0.473	0.041	0	2	si:ch211-119e14.1
tagapa	0	0.856327	0.463	0.071	0	2	tagapa
si:dkey-27i16.2	0	0.841257	0.468	0.064	0	2	si:dkey-27i16.2
si:dkey-109a10.2	0	0.805086	0.372	0.004	0	2	si:dkey-109a10.2
ccl32b.3	0	0.785243	0.324	0.007	0	2	ccl32b.3
c3a.5	0	0.766366	0.398	0.037	0	2	c3a.5
wasa	0	0.752535	0.467	0.07	0	2	wasa
ncaldb	0	0.751502	0.429	0.045	0	2	ncaldb
si:ch73-223p23.2	0	0.682036	0.325	0.006	0	2	si:ch73-223p23.2
CR848749.2	0	0.671366	0.293	0.005	0	2	CR848749.2
si:dkey-183p4.10	0	0.665766	0.325	0.011	0	2	si:dkey-183p4.10
si:dkey-260g12.1	0	0.662634	0.328	0.009	0	2	si:dkey-260g12.1
si:ch211-93g21.1	0	0.653946	0.312	0.012	0	2	si:ch211-93g21.1
XLOC-042596	0	0.645639	0.313	0.019	0	2	XLOC-042596
zgc:136605	0	0.62214	0.266	0.002	0	2	zgc:136605
LOC100535806	0	0.596552	0.274	0.014	0	2	LOC100535806
si:ch211-132g1.4	0	0.593917	0.253	0.002	0	2	si:ch211-132g1.4
FP016106.1	0	0.58056	0.269	0.004	0	2	FP016106.1
si:rp71-81e14.2	0	0.578194	0.269	0.014	0	2	si:rp71-81e14.2
LOC101882070	0	0.573512	0.249	0.002	0	2	LOC101882070
rplp2	0	0.544891	0.994	0.768	0	2	rplp2
si:ch211-196f2.6	0	0.488565	0.211	0.002	0	2	si:ch211-196f2.6
LOC103909107	0	0.488173	0.205	0.009	0	2	LOC103909107
cxcr3.1	0	0.473084	0.223	0.005	0	2	cxcr3.1
si:ch211-132g1.1	0	0.45432	0.222	0.007	0	2	si:ch211-132g1.1
si:ch211-167j9.5	0	0.446822	0.211	0.011	0	2	si:ch211-167j9.5
LOC100004978	0	0.445314	0.184	0.001	0	2	LOC100004978
gzmk	0	0.436291	0.188	0.002	0	2	gzmk
LOC108185170	0	0.420235	0.177	0.001	0	2	LOC108185170
si:ch73-285p12.4	0	0.395408	0.186	0.004	0	2	si:ch73-285p12.4
tnfsf14	0	0.390331	0.165	0.003	0	2	tnfsf14
sh2d1ab	0	0.367814	0.156	0.003	0	2	sh2d1ab
LOC101885675	0	0.350527	0.158	0.002	0	2	LOC101885675
itk	0	0.336433	0.152	0.003	0	2	itk
LOC110439931	1.6714205435849e-306	0.410523	0.197	0.009	4.24624389097743e-302	2	LOC110439931
si:dkeyp-85e10.3	3.73356151904463e-302	0.406411	0.196	0.009	9.48511303913289e-298	2	si:dkeyp-85e10.3
skap1	4.30754939055384e-296	0.410336	0.197	0.01	1.0943329226702e-291	2	skap1
ptpn6	4.13404683632079e-290	0.75077	0.444	0.074	1.0502545987673e-285	2	ptpn6
rplp2l	3.21220517235914e-287	0.508496	0.989	0.781	8.16060724037839e-283	2	rplp2l
ptprc	7.76322254640265e-283	0.750072	0.504	0.097	1.97224668791359e-278	2	ptprc
gpr183a	6.05289881370766e-281	0.65199	0.343	0.045	1.53773894362243e-276	2	gpr183a
rps27.1	2.51932601312366e-279	0.582532	0.981	0.691	6.40034773634065e-275	2	rps27.1
si:ch73-226l13.2	1.12888950892515e-278	0.374543	0.161	0.006	2.86794379742434e-274	2	si:ch73-226l13.2
rplp1	1.45919316945504e-278	0.404452	0.998	0.874	3.70708024700052e-274	2	rplp1
rps20	2.08739517433682e-277	0.356036	0.994	0.904	5.30302744040269e-273	2	rps20
rps29	3.17666332879761e-277	0.425398	0.994	0.834	8.07031318681032e-273	2	rps29
rpl37	5.67556794429961e-277	0.423586	0.994	0.845	1.44187803624932e-272	2	rpl37
hcst	7.79565630306594e-276	0.535757	0.283	0.028	1.9804864837939e-271	2	hcst
rac2	7.40546104564854e-274	0.856289	0.699	0.19	1.88135737864701e-269	2	rac2
btg1	8.35945115844512e-269	0.895184	0.815	0.322	2.12371856680298e-264	2	btg1
rps17	1.7102657009365e-267	0.485028	0.97	0.766	4.34493001322918e-263	2	rps17
il2rb	1.33338667538848e-266	0.372781	0.17	0.008	3.38746884882443e-262	2	il2rb
tagapb	9.6714674442675e-263	0.621495	0.349	0.049	2.45703630421616e-258	2	tagapb
XLOC-032002	1.03924260529566e-261	0.615596	0.271	0.028	2.64019583875362e-257	2	XLOC-032002
XLOC-008993	2.17439995394453e-261	0.439199	0.208	0.014	5.52406308299607e-257	2	XLOC-008993
XLOC-043760	2.7614929909838e-261	0.597209	0.277	0.029	7.01557294359435e-257	2	XLOC-043760
si:ch211-25d12.7	1.25078696612784e-260	0.328807	0.16	0.006	3.17762428744777e-256	2	si:ch211-25d12.7
si:ch1073-220m6.1	9.10533675124301e-259	0.354726	0.176	0.009	2.31321080165329e-254	2	si:ch1073-220m6.1
zap70	6.16145644224142e-258	0.286017	0.131	0.003	1.56531800915143e-253	2	zap70
samsn1b	1.21639397994201e-255	0.386631	0.186	0.011	3.09024890604267e-251	2	samsn1b
rps21	4.93217273067096e-255	0.495298	0.987	0.761	1.25301848222696e-250	2	rps21
arhgdig	1.38889280908404e-253	0.852069	0.714	0.227	3.528482181478e-249	2	arhgdig
rpl11	1.2308656424028e-252	0.438645	0.991	0.818	3.12701416452431e-248	2	rpl11
rpl34	2.43397935526365e-250	0.461178	0.984	0.79	6.18352455204731e-246	2	rpl34
cytip	5.87484818003492e-245	0.305485	0.149	0.006	1.49250518013787e-240	2	cytip
rpl36	5.43245664871789e-244	0.455972	0.99	0.793	1.38011561160678e-239	2	rpl36
cd247l	6.01471427952928e-244	0.350558	0.17	0.009	1.52803816271441e-239	2	cd247l
rpl18a	9.82549976669631e-244	0.462316	0.985	0.788	2.4961682157292e-239	2	rpl18a
mrps15	3.13610356570847e-243	0.711843	0.448	0.089	7.96727110868238e-239	2	mrps15
rps15a	3.05489352487843e-241	0.479059	0.988	0.784	7.76095699995366e-237	2	rps15a
rps2	6.36573175294667e-238	0.439562	0.99	0.831	1.6172141518361e-233	2	rps2
cyth4a	1.21252640166278e-237	0.337321	0.166	0.009	3.08042332342429e-233	2	cyth4a
cebpb	3.2219363997152e-237	0.926943	0.804	0.306	8.18532942347647e-233	2	cebpb
rps26l	3.72262336844853e-236	0.559513	0.98	0.68	9.45732466754349e-232	2	rps26l
lpar6b	4.94347844609676e-235	0.331711	0.152	0.007	1.25589069923088e-230	2	lpar6b
cabz01093075.1	4.65543923506245e-234	0.346027	0.161	0.008	1.18271433766761e-229	2	cabz01093075.1
h1fx	1.283025427971e-233	0.890975	0.582	0.162	3.25952609976032e-229	2	h1fx
cxcr4b	5.85176223792662e-233	0.85004	0.574	0.149	1.48664019654526e-228	2	cxcr4b
srgn	6.12336879269838e-233	0.796161	0.689	0.202	1.55564184178502e-228	2	srgn
faslg	6.92256450697433e-232	0.327294	0.15	0.007	1.75867751299683e-227	2	faslg
zgc:64051	5.20632441012497e-231	0.715118	0.557	0.134	1.32266671639225e-226	2	zgc:64051
capgb	5.88664831717082e-229	0.691356	0.445	0.091	1.49550300497725e-224	2	capgb
rpl19	2.66739928801097e-228	0.383537	0.984	0.845	6.77652789119186e-224	2	rpl19
entpd3	1.5795311179961e-224	0.329618	0.146	0.007	4.01279880526909e-220	2	entpd3
rps6	3.31438974061333e-224	0.433695	0.971	0.792	8.42020713602818e-220	2	rps6
ccl38a.4	3.34741936849779e-224	0.413539	0.123	0.004	8.50411890566864e-220	2	ccl38a.4
rps5	1.17865111067435e-222	0.515665	0.968	0.712	2.99436314666819e-218	2	rps5
rpl35	4.24561504394985e-221	0.426003	0.988	0.802	1.07859850191546e-216	2	rpl35
rsl24d1	9.59287012847847e-221	0.750178	0.861	0.432	2.43706865613995e-216	2	rsl24d1
kctd5a	5.08812467889644e-216	0.763087	0.551	0.159	1.29263807467364e-211	2	kctd5a
XLOC-023492	6.16995454218024e-216	0.677341	0.383	0.073	1.56747695144089e-211	2	XLOC-023492
prf1.9	6.37051272600386e-216	0.472765	0.141	0.007	1.61842875804128e-211	2	prf1.9
CU499336.2	1.85505720812727e-214	0.422751	0.213	0.02	4.71277283724734e-210	2	CU499336.2
si:ch211-226m16.2	6.24519318008353e-214	0.568565	0.319	0.051	1.58659132740022e-209	2	si:ch211-226m16.2
rpl15	7.06332609792207e-214	0.477327	0.977	0.749	1.7944379951771e-209	2	rpl15
ccl38a.5	1.46272504549498e-213	0.369051	0.121	0.004	3.71605297808e-209	2	ccl38a.5
rpl7a	8.15761777279144e-213	0.412858	0.99	0.812	2.07244279517767e-208	2	rpl7a
laptm5	1.287360927245e-212	0.707163	0.571	0.148	3.27054043566591e-208	2	laptm5
rpl27	5.39711347645751e-211	0.448649	0.977	0.766	1.37113667869403e-206	2	rpl27
rpl18	1.00028642960917e-208	0.445244	0.985	0.779	2.5412276744221e-204	2	rpl18
rps28	8.53270803264103e-208	0.392907	0.991	0.83	2.16773447569245e-203	2	rps28
rpl32	4.17135300477695e-205	0.414197	0.986	0.813	1.05973223086358e-200	2	rpl32
si:dkey-171c9.3	1.00580362774415e-204	0.397324	0.208	0.02	2.555244116284e-200	2	si:dkey-171c9.3
il7r	1.17453072875279e-202	0.320214	0.149	0.009	2.98389531639647e-198	2	il7r
XLOC-011085	1.50268553059199e-201	0.522278	0.283	0.042	3.81757259046894e-197	2	XLOC-011085
grap2a	7.34989373567822e-201	0.456504	0.254	0.033	1.86724050354905e-196	2	grap2a
tcf7	2.67986727551049e-199	0.354714	0.169	0.013	6.8082028134344e-195	2	tcf7
zfp36l1a	6.47303273583301e-198	0.787423	0.647	0.226	1.64447396653838e-193	2	zfp36l1a
rps12	1.331348315115e-197	0.38791	0.986	0.831	3.38229039454965e-193	2	rps12
rpl38	2.16495131991585e-197	0.473694	0.976	0.738	5.50005882824622e-193	2	rpl38
calm1b	2.68299086163636e-196	0.575434	0.397	0.082	6.81613828398718e-192	2	calm1b
adgre5b.3	5.77737648176416e-193	0.422035	0.218	0.025	1.46774249519218e-188	2	adgre5b.3
rpl23	7.20330125372018e-193	0.328372	0.987	0.865	1.82999868350761e-188	2	rpl23
rps19	8.12404743193347e-192	0.344184	0.99	0.86	2.0639142500827e-187	2	rps19
rpl8	1.13191740313868e-191	0.42498	0.977	0.782	2.87563616267381e-187	2	rpl8
BX005183.3	3.31310689940385e-189	0.58173	0.325	0.059	8.41694807793548e-185	2	BX005183.3
rpl10a	6.73814341360788e-189	0.431964	0.979	0.765	1.71182533422708e-184	2	rpl10a
sept12	1.54759047434528e-187	0.50217	0.294	0.049	3.93165360007419e-183	2	sept12
wu:fb55g09	1.63332883215626e-187	0.77746	0.637	0.232	4.14947189809297e-183	2	wu:fb55g09
rps16	6.67999870838211e-187	0.451943	0.976	0.751	1.69705367186448e-182	2	rps16
rps7	1.42088720310721e-185	0.388036	0.981	0.818	3.60976393949386e-181	2	rps7
rps14	1.45736763708164e-185	0.427893	0.98	0.767	3.70244248200592e-181	2	rps14
si:ch211-67e16.3	3.80790271511147e-185	0.325503	0.143	0.009	9.67397684774069e-181	2	si:ch211-67e16.3
ptpn4b	2.14909322507017e-183	0.333776	0.165	0.013	5.45977133829076e-179	2	ptpn4b
si:dkeyp-68b7.12	9.31250870660285e-183	0.491806	0.279	0.045	2.36584283691245e-178	2	si:dkeyp-68b7.12
abo	1.38585398043743e-181	0.301603	0.145	0.01	3.52076203730129e-177	2	abo
rpl39	9.48475347082843e-179	0.339245	0.989	0.869	2.40960161926396e-174	2	rpl39
ptmaa	5.64908244770115e-177	0.726296	0.856	0.402	1.43514939583848e-172	2	ptmaa
rpl10	6.07318057031569e-177	0.412664	0.979	0.777	1.5428915238887e-172	2	rpl10
il12rb2l	1.70335724420537e-176	0.416521	0.222	0.029	4.32737907890374e-172	2	il12rb2l
rps9	3.44915193417195e-176	0.415451	0.98	0.777	8.76257048876384e-172	2	rps9
zgc:174945	6.19313621138727e-176	0.334299	0.165	0.014	1.57336625450293e-171	2	zgc:174945
LOC103910136	7.74939824924621e-176	0.372956	0.174	0.016	1.968734625221e-171	2	LOC103910136
rpl26	4.66034703908828e-174	0.351466	0.986	0.842	1.18396116528038e-169	2	rpl26
mbnl1	2.56036950397442e-173	0.670553	0.527	0.162	6.50461872484701e-169	2	mbnl1
si:ch211-105j21.9	3.40249732009417e-171	0.376631	0.2	0.023	8.64404444169924e-167	2	si:ch211-105j21.9
CR855337.1	3.55636217586414e-165	0.3754	0.192	0.022	9.03493810778286e-161	2	CR855337.1
rps18	4.85780584071098e-165	0.448703	0.977	0.738	1.23412557383262e-160	2	rps18
slc25a5	6.02242695936107e-165	0.36805	0.967	0.803	1.52999756902568e-160	2	slc25a5
si:dkey-262k9.2	4.70017615540955e-164	0.362718	0.191	0.022	1.1940797522818e-159	2	si:dkey-262k9.2
hsp90ab1	5.93444390919298e-164	0.389244	0.981	0.788	1.50764547513048e-159	2	hsp90ab1
rpl29	2.35975831098442e-163	0.375698	0.981	0.812	5.99496598905593e-159	2	rpl29
rpl7	3.06619081529231e-161	0.381731	0.972	0.798	7.78965776625012e-157	2	rpl7
rps13	1.51166442288543e-160	0.440208	0.973	0.733	3.84038346634043e-156	2	rps13
sik1	1.03165715060499e-159	0.596748	0.375	0.092	2.62092499111199e-155	2	sik1
scinlb	1.15112366176266e-159	0.501861	0.326	0.067	2.92442966270804e-155	2	scinlb
tpt1	3.15435004281896e-159	0.372221	0.974	0.8	8.01362628378158e-155	2	tpt1
si:dkey-185m8.2	6.96828193922334e-159	0.417278	0.228	0.034	1.77029202665969e-154	2	si:dkey-185m8.2
rpsa	1.64983850794071e-158	0.408391	0.984	0.772	4.19141472942338e-154	2	rpsa
zbtb32	3.76199912892692e-158	0.404213	0.214	0.029	9.55735878703884e-154	2	zbtb32
LOC103909115	2.4008554826646e-156	0.597772	0.487	0.146	6.09937335370942e-152	2	LOC103909115
arhgef3l	4.68669366405106e-156	0.335317	0.179	0.02	1.19065452535217e-151	2	arhgef3l
rps3	6.46195750308779e-156	0.447488	0.96	0.71	1.64166030365945e-151	2	rps3
rpl30	2.78445306505268e-155	0.454244	0.971	0.713	7.07390301176634e-151	2	rpl30
ccr9a	6.13537164294355e-155	0.569701	0.329	0.071	1.55869116588981e-150	2	ccr9a
rpl21	1.19422887154695e-154	0.406745	0.977	0.763	3.03393844816503e-150	2	rpl21
rpl22	4.37706857440471e-154	0.465962	0.969	0.703	1.11199427132752e-149	2	rpl22
rplp0	3.65408371262146e-153	0.330706	0.98	0.85	9.28319967191482e-149	2	rplp0
si:ch211-191c10.1	5.42397731788327e-152	0.424124	0.232	0.037	1.37796143760824e-147	2	si:ch211-191c10.1
rps24	1.08770004982561e-151	0.401837	0.975	0.765	2.76330197658196e-147	2	rps24
sept9b	1.52192845077983e-151	0.429325	0.226	0.035	3.86645922920616e-147	2	sept9b
rps15	2.76972087037612e-150	0.471006	0.972	0.699	7.03647587119053e-146	2	rps15
CABZ01079663.1	2.82447492893277e-150	0.371202	0.197	0.026	7.17557855695371e-146	2	CABZ01079663.1
cmah	2.90233339378217e-150	0.259221	0.122	0.009	7.3733779869036e-146	2	cmah
rps26	4.2133477901382e-150	0.416683	0.967	0.736	1.07040100608461e-145	2	rps26
faua	1.27223274981108e-149	0.458217	0.96	0.701	3.23210730089505e-145	2	faua
rpl35a	1.57150744009837e-149	0.395878	0.971	0.769	3.99241465156991e-145	2	rpl35a
csk	3.2179338455654e-149	0.521365	0.359	0.086	8.17516093465889e-145	2	csk
ikzf1	2.27625729746701e-148	0.329025	0.186	0.024	5.78283166421493e-144	2	ikzf1
bcl11ba	2.33686276214847e-147	0.251341	0.119	0.008	5.93679984723818e-143	2	bcl11ba
LOC100151196	3.26442223330841e-146	0.366693	0.203	0.029	8.29326468372001e-142	2	LOC100151196
rpl36a	7.27392553908944e-146	0.358129	0.988	0.812	1.84794078320567e-141	2	rpl36a
tnfrsf9a	8.09995912997063e-146	0.499042	0.225	0.036	2.05779461696904e-141	2	tnfrsf9a
hmgn2	3.93639203673516e-145	0.73761	0.825	0.442	1.00004039693257e-140	2	hmgn2
rps23	1.4027841666855e-143	0.425535	0.972	0.728	3.56377317546452e-139	2	rps23
syk	5.52211009370423e-143	0.49961	0.296	0.063	1.40289206930556e-138	2	syk
rpl28	1.64659306660785e-141	0.396502	0.976	0.763	4.18316968571725e-137	2	rpl28
rpl24	2.81920360452628e-140	0.385815	0.98	0.781	7.16218675729901e-136	2	rpl24
sh2b3	2.23718504725206e-139	0.446192	0.254	0.049	5.68356861254385e-135	2	sh2b3
cotl1	1.71497534011818e-138	0.665874	0.718	0.291	4.35689485157024e-134	2	cotl1
wipf1a	3.42109091316454e-137	0.440204	0.27	0.054	8.69128146489451e-133	2	wipf1a
il21r.1	8.17444504295369e-137	0.286667	0.144	0.015	2.07671776316239e-132	2	il21r.1
CR381673.1	1.28051181111945e-136	0.425678	0.241	0.044	3.25314025614897e-132	2	CR381673.1
pik3r1	2.42903775802826e-136	0.508679	0.315	0.076	6.1709704242708e-132	2	pik3r1
ms4a17a.6	8.20391849477816e-136	0.38708	0.228	0.039	2.08420549359839e-131	2	ms4a17a.6
lbh	2.55112772984604e-135	0.550488	0.454	0.131	6.48113999767386e-131	2	lbh
rpl13	1.22209320139753e-134	0.346206	0.986	0.807	3.10472777815043e-130	2	rpl13
rpl9	5.2335236683062e-133	0.493138	0.955	0.648	1.32957668793319e-128	2	rpl9
XLOC-033137	5.39405532420007e-133	0.366571	0.178	0.024	1.37035975511303e-128	2	XLOC-033137
rasal3	1.07177291418292e-132	0.296887	0.156	0.018	2.72283908848172e-128	2	rasal3
rps25	9.14243780062564e-132	0.407782	0.977	0.733	2.32263632324894e-127	2	rps25
tox	4.06955634825107e-131	0.284089	0.136	0.014	1.03387079027319e-126	2	tox
rps10	6.08909949193811e-131	0.430342	0.968	0.71	1.54693572592688e-126	2	rps10
FP101882.1	9.75140631169952e-129	0.345536	0.185	0.027	2.47734477348726e-124	2	FP101882.1
naca	1.37572562875803e-128	0.477522	0.917	0.633	3.49503095985978e-124	2	naca
prkacba	2.88688176823942e-128	0.265969	0.133	0.013	7.33412313221224e-124	2	prkacba
rps3a	2.16352995835075e-127	0.361157	0.967	0.779	5.49644785919009e-123	2	rps3a
tmsb4x	2.75343396039041e-127	0.544629	0.995	0.699	6.99509897637184e-123	2	tmsb4x
ptpn11b	2.69392515967107e-126	0.259041	0.136	0.014	6.84391686814435e-122	2	ptpn11b
scgn	3.68197902528497e-126	0.282479	0.14	0.015	9.35406771373647e-122	2	scgn
si:dkey-78o7.3	8.14111766016683e-125	0.29692	0.131	0.013	2.06825094156538e-120	2	si:dkey-78o7.3
p2ry10	3.63877801156122e-124	0.260474	0.133	0.014	9.24431553837128e-120	2	p2ry10
rps11	2.67662834860927e-122	0.357775	0.966	0.772	6.79997431964185e-118	2	rps11
ikzf2	5.93593731959849e-121	0.32806	0.171	0.025	1.508024876044e-116	2	ikzf2
rps4x	2.5615418833878e-120	0.400816	0.937	0.723	6.5075971547467e-116	2	rps4x
actb2	3.60128709087244e-120	0.357414	0.992	0.858	9.14906985436144e-116	2	actb2
gnai2b	4.42103768676687e-120	0.397558	0.242	0.05	1.12316462432312e-115	2	gnai2b
b3gnt5a	5.64915958779255e-120	0.342631	0.171	0.025	1.4351689932787e-115	2	b3gnt5a
ccr2	3.69381953527881e-119	0.366692	0.202	0.034	9.38414852937581e-115	2	ccr2
il34	2.12423374009436e-117	0.396221	0.2	0.035	5.39661581670972e-113	2	il34
uba52	7.39826291376403e-117	0.460169	0.936	0.642	1.87952869324175e-112	2	uba52
si:ch73-208g10.1	2.90940607074091e-115	0.328368	0.186	0.031	7.39134612271727e-111	2	si:ch73-208g10.1
tnfrsf9b	4.25111743935007e-115	0.250056	0.107	0.009	1.07999638546689e-110	2	tnfrsf9b
XLOC-043761	8.73072003604077e-114	0.278754	0.12	0.012	2.21803942515616e-109	2	XLOC-043761
eif3f	6.38369943917526e-113	0.555775	0.811	0.441	1.62177884252247e-108	2	eif3f
ccni	1.125973623281e-112	0.581514	0.63	0.297	2.86053598994537e-108	2	ccni
irf4b	6.75853958033036e-112	0.275872	0.132	0.015	1.71700698038293e-107	2	irf4b
si:ch211-241f5.3	1.87882341698723e-111	0.420052	0.235	0.05	4.77315089085607e-107	2	si:ch211-241f5.3
rpl3	2.81606449708111e-111	0.271408	0.985	0.865	7.15421185483456e-107	2	rpl3
tnip1	7.68577015824277e-111	0.452952	0.271	0.067	1.95256990870158e-106	2	tnip1
rpl23a	2.99251526766602e-110	0.452884	0.936	0.651	7.60248503750553e-106	2	rpl23a
unc119b	6.47202429869108e-110	0.318309	0.174	0.028	1.64421777308247e-105	2	unc119b
tmc8	8.39425674593805e-110	0.299489	0.164	0.025	2.13256092630556e-105	2	tmc8
XLOC-043043	1.41814779997492e-109	0.363181	0.194	0.034	3.60280448583627e-105	2	XLOC-043043
tefa	1.37056623040965e-107	0.504136	0.379	0.124	3.48192350835571e-103	2	tefa
wdr19	3.85690836958438e-107	0.331871	0.158	0.024	9.79847571292912e-103	2	wdr19
lcp1	9.40342714658252e-107	0.403833	0.282	0.071	2.38894066658929e-102	2	lcp1
XLOC-014079	8.73629517234514e-106	0.298623	0.158	0.024	2.21945578853428e-101	2	XLOC-014079
fli1b	1.08287113368677e-105	0.301333	0.163	0.026	2.75103411513124e-101	2	fli1b
BX901920.1	2.17380697329192e-105	0.433769	0.257	0.061	5.52255661564812e-101	2	BX901920.1
sat1a.2	4.32726911170803e-105	0.560237	0.614	0.28	1.09934271782943e-100	2	sat1a.2
si:ch73-264p11.1	1.69004604478696e-104	0.299201	0.144	0.02	4.29356197678127e-100	2	si:ch73-264p11.1
bcl2l10	4.0567298232232e-104	0.541765	0.487	0.18	1.03061221158985e-99	2	bcl2l10
rpl31	8.44846878174295e-104	0.421956	0.942	0.669	2.1463334940018e-99	2	rpl31
rps8a	3.91609473069721e-103	0.337394	0.972	0.789	9.94883866333626e-99	2	rps8a
nr4a1	3.29041776362768e-101	0.538082	0.408	0.141	8.35930632849611e-97	2	nr4a1
msna	1.73424953671794e-100	0.554305	0.552	0.246	4.40586094803193e-96	2	msna
ppiaa	7.98912222440534e-99	0.314738	0.974	0.803	2.02963650111018e-94	2	ppiaa
nsa2	9.93011921329551e-99	0.540625	0.707	0.366	2.52274678613772e-94	2	nsa2
nab1a	2.90262547541929e-98	0.274895	0.117	0.014	7.37412002030272e-94	2	nab1a
fam49a	3.10552559298812e-98	0.342912	0.207	0.044	7.88958776898632e-94	2	fam49a
crip1	5.19167682293026e-98	0.539485	0.616	0.261	1.31894549686543e-93	2	crip1
myl12.1	2.52233048736605e-97	0.536582	0.76	0.402	6.40798060315344e-93	2	myl12.1
rpl27a	1.86371416829621e-96	0.515475	0.855	0.499	4.73476584455653e-92	2	rpl27a
vsir	2.67511882574032e-96	0.402481	0.279	0.075	6.79613937679327e-92	2	vsir
rpl5a	2.80198643218686e-96	0.503608	0.857	0.514	7.11844653097073e-92	2	rpl5a
mcl1a	2.49258308001109e-95	0.464913	0.87	0.595	6.33240731476817e-91	2	mcl1a
elf1	3.07238023199036e-95	0.430598	0.303	0.089	7.8053819793715e-91	2	elf1
dok2	6.13071489337917e-94	0.319738	0.169	0.031	1.55750811866298e-89	2	dok2
XLOC-005449	1.30503521059984e-93	0.366135	0.21	0.046	3.31544195252888e-89	2	XLOC-005449
nkl.2	8.16306784663222e-93	0.522128	0.358	0.118	2.07382738643691e-88	2	nkl.2
FERMT3 (1 of many)	1.75988187095561e-92	0.307734	0.18	0.036	4.47097989316272e-88	2	FERMT3 (1 of many)
b2m	2.90468080718367e-92	0.556523	0.582	0.279	7.37934159065011e-88	2	b2m
pde4ba	1.35989530033375e-91	0.523969	0.358	0.127	3.4548140104979e-87	2	pde4ba
nfkbie	2.09035746810258e-91	0.418538	0.287	0.084	5.3105531477146e-87	2	nfkbie
btf3	2.26875439156346e-91	0.443551	0.88	0.592	5.76377053176696e-87	2	btf3
rpl13a	6.13059098618134e-91	0.322458	0.958	0.77	1.55747664003937e-86	2	rpl13a
rpl6	1.13072343469425e-90	0.404534	0.949	0.684	2.87260288584075e-86	2	rpl6
acap1	2.42932907805383e-90	0.285982	0.165	0.031	6.17171052279576e-86	2	acap1
pnrc2	1.69716913964443e-89	0.47046	0.897	0.577	4.31165819926669e-85	2	pnrc2
hmha1b	3.11459534254774e-89	0.353413	0.243	0.062	7.91262946774253e-85	2	hmha1b
rack1	5.05423264683198e-89	0.333523	0.947	0.751	1.28402780392766e-84	2	rack1
si:ch211-284f22.3	1.29076689827095e-88	0.281436	0.151	0.027	3.27919330505736e-84	2	si:ch211-284f22.3
RASSF5	6.89052227564352e-88	0.33919	0.214	0.051	1.75053718412724e-83	2	RASSF5
vaspa	8.41123430193502e-87	0.357373	0.26	0.069	2.13687407440659e-82	2	vaspa
lpar5a	2.59968945668865e-86	0.303169	0.176	0.036	6.60451106471751e-82	2	lpar5a
sesn1	7.07495612723745e-85	0.505739	0.406	0.159	1.79739260412468e-80	2	sesn1
rpl12	1.35893930839603e-84	0.29404	0.962	0.802	3.45238531298011e-80	2	rpl12
si:ch211-121a2.2	4.26911719928344e-84	0.255469	0.14	0.024	1.08456922447796e-79	2	si:ch211-121a2.2
mfng	3.51338065837026e-83	0.289874	0.175	0.037	8.92574356258966e-79	2	mfng
ppp1r18	7.40353570898083e-83	0.313505	0.198	0.046	1.88086824686658e-78	2	ppp1r18
si:ch73-234b20.5	9.23922515581665e-83	0.388485	0.294	0.093	2.34722515083522e-78	2	si:ch73-234b20.5
arpc3	1.09268545744e-82	0.494727	0.631	0.313	2.77596740462632e-78	2	arpc3
itga4	6.86929417468538e-82	0.357033	0.214	0.054	1.74514418507882e-77	2	itga4
si:ch211-196l7.4	2.08567021207019e-81	0.492114	0.612	0.31	5.29864517376433e-77	2	si:ch211-196l7.4
si:dkey-262k9.4	3.10398490963661e-81	0.37854	0.265	0.078	7.88567366293181e-77	2	si:dkey-262k9.4
eef1g	4.19265493682579e-81	0.402333	0.891	0.636	1.06514398670059e-76	2	eef1g
sept2	1.4487442606892e-80	0.447475	0.415	0.167	3.68053479428091e-76	2	sept2
lcp2a	3.08969833212752e-80	0.265677	0.153	0.03	7.84937861276998e-76	2	lcp2a
slc44a2	3.93227748904816e-80	0.317401	0.193	0.046	9.98995096092684e-76	2	slc44a2
fscn1a	1.56985421668811e-79	0.330138	0.19	0.044	3.98821463749615e-75	2	fscn1a
wipf1b	2.25657652682639e-79	0.326456	0.212	0.055	5.73283266640244e-75	2	wipf1b
rps27a	9.784775545673e-79	0.327447	0.962	0.762	2.48582222737823e-74	2	rps27a
arrdc3b	2.01333579527735e-78	0.288042	0.15	0.029	5.1148795879021e-74	2	arrdc3b
litaf	6.50142779084827e-77	0.424306	0.35	0.132	1.651687730265e-72	2	litaf
si:rp71-68n21.9	3.60862196852937e-76	0.290119	0.171	0.038	9.16770411104887e-72	2	si:rp71-68n21.9
il16	6.66566784781458e-76	0.292488	0.176	0.04	1.69341291673729e-71	2	il16
myca	9.94321564940618e-76	0.295649	0.156	0.033	2.52607393573164e-71	2	myca
nme2b.1	1.24425448649471e-75	0.253404	0.982	0.848	3.16102852293982e-71	2	nme2b.1
CABZ01084575.1	6.38161388363993e-75	0.289663	0.156	0.032	1.62124900713872e-70	2	CABZ01084575.1
si:ch211-132p1.3	1.03181011010945e-74	0.382135	0.267	0.086	2.62131358473305e-70	2	si:ch211-132p1.3
dtnbp1a	4.89959340535449e-74	0.361045	0.254	0.077	1.24474170463031e-69	2	dtnbp1a
si:dkey-53k12.2	1.64099863376922e-73	0.273171	0.165	0.036	4.16895702909071e-69	2	si:dkey-53k12.2
celf2	1.77297338393665e-73	0.456093	0.513	0.24	4.50423888189106e-69	2	celf2
abi3a	2.01969173492659e-73	0.26051	0.171	0.038	5.131026852581e-69	2	abi3a
cd74a	2.33272757823135e-73	0.332713	0.505	0.196	5.92629441249675e-69	2	cd74a
serbp1a	2.46725027686526e-73	0.448905	0.786	0.487	6.2680493283762e-69	2	serbp1a
pgam1a	2.98583383790676e-73	0.426213	0.363	0.141	7.58551086520212e-69	2	pgam1a
mob1a	2.31027518032701e-72	0.411624	0.39	0.158	5.86925409562076e-68	2	mob1a
ldha	4.44530027139016e-68	0.321805	0.212	0.06	1.12932853394667e-63	2	ldha
CR392341.1	4.79472826375491e-68	0.293285	0.193	0.051	1.21810071540693e-63	2	CR392341.1
ptmab	2.78586250547898e-66	0.430094	0.832	0.552	7.07748369516934e-62	2	ptmab
FQ323156.1	3.43804504259649e-66	0.365874	0.367	0.138	8.73435343071639e-62	2	FQ323156.1
rpl5b	4.03952277177932e-66	0.36986	0.877	0.629	1.02624076017054e-61	2	rpl5b
zgc:152863	4.23469327472867e-66	0.250979	0.148	0.032	1.07582382644482e-61	2	zgc:152863
eef1da	2.11531151686452e-65	0.424393	0.762	0.488	5.3739489085943e-61	2	eef1da
RASA2	3.61643638709005e-65	0.269215	0.159	0.038	9.18755664140228e-61	2	RASA2
rnf44	1.21951506994292e-64	0.346446	0.255	0.086	3.09817803518998e-60	2	rnf44
lasp1	5.82725763010136e-64	0.420106	0.488	0.237	1.48041480092725e-59	2	lasp1
cfl1	2.11446754068292e-63	0.410125	0.865	0.582	5.37180478710495e-59	2	cfl1
cap1	3.19836573167656e-63	0.442281	0.477	0.23	8.1254481413243e-59	2	cap1
cox6b1	4.69447713000692e-62	0.353222	0.297	0.11	1.19263191487826e-57	2	cox6b1
fam49ba	1.04864008516144e-61	0.318024	0.274	0.094	2.66407013635263e-57	2	fam49ba
arpc5a	1.49352864345905e-61	0.376067	0.298	0.114	3.79430951870772e-57	2	arpc5a
rps6ka1	2.1379182069952e-61	0.297091	0.206	0.061	5.43138120487132e-57	2	rps6ka1
zgc:162944	2.46155397816381e-61	0.426008	0.506	0.26	6.25357788152516e-57	2	zgc:162944
arpc4	2.89392851793516e-61	0.406867	0.471	0.222	7.35202539981427e-57	2	arpc4
si:ch211-102c2.4	4.60863014312101e-61	0.39514	0.342	0.133	1.17082248785989e-56	2	si:ch211-102c2.4
aldocb	5.4772197649072e-61	0.307551	0.196	0.057	1.39148768127467e-56	2	aldocb
ponzr1	6.40853196488448e-61	0.430981	0.547	0.272	1.6280875456789e-56	2	ponzr1
zgc:114188	9.33680530605582e-61	0.401301	0.946	0.648	2.37201538800348e-56	2	zgc:114188
histh1l	1.49984891895963e-60	0.403502	0.293	0.111	3.81036617861695e-56	2	histh1l
pabpc1a	6.98913727086197e-60	0.398262	0.846	0.551	1.77559032366248e-55	2	pabpc1a
irf2bp2a	1.09045791751066e-59	0.400107	0.385	0.172	2.77030833943583e-55	2	irf2bp2a
ucp2	1.33282634347071e-59	0.426897	0.689	0.395	3.38604532558735e-55	2	ucp2
rpl4	3.6070397956476e-59	0.351218	0.881	0.642	9.16368460084273e-55	2	rpl4
mknk2b	4.51148985962447e-58	0.402469	0.404	0.186	1.1461439988376e-53	2	mknk2b
stk17al	3.2863564203672e-57	0.323167	0.275	0.097	8.34898848594288e-53	2	stk17al
clic1	7.64603027968017e-57	0.335744	0.299	0.118	1.94247399255275e-52	2	clic1
rpl22l1	2.10352837792533e-56	0.420324	0.683	0.408	5.3440138441193e-52	2	rpl22l1
pycard	6.10811920494278e-56	0.314229	0.224	0.075	1.55176768401571e-51	2	pycard
rpl14	6.27619145164978e-56	0.350479	0.906	0.653	1.59446643829163e-51	2	rpl14
si:dkey-112e7.2	1.19769404769563e-55	0.388799	0.417	0.201	3.04274172817074e-51	2	si:dkey-112e7.2
dub	1.33755130159321e-55	0.280205	0.206	0.065	3.39804908169755e-51	2	dub
arpc2	2.03060200125618e-55	0.396055	0.538	0.283	5.15874438419132e-51	2	arpc2
glipr1a	4.29050525022927e-55	0.279504	0.195	0.06	1.09000285882075e-50	2	glipr1a
gapdhs	6.72103146461016e-55	0.403382	0.558	0.299	1.70747804358421e-50	2	gapdhs
arl5c	9.92015749695561e-55	0.346993	0.263	0.098	2.52021601210157e-50	2	arl5c
hmgn3	1.15739005411877e-54	0.32403	0.209	0.069	2.94034943248872e-50	2	hmgn3
tes	2.51869784599305e-54	0.26645	0.188	0.057	6.39875187774534e-50	2	tes
elmo1	8.31446827296797e-54	0.287552	0.196	0.062	2.11229066474751e-49	2	elmo1
notch2	2.82486136187862e-52	0.34528	0.278	0.112	7.17656028985263e-48	2	notch2
crema	6.6514923511383e-52	0.397299	0.354	0.162	1.68981163180668e-47	2	crema
tnrc6c1	7.76076845710651e-52	0.359854	0.317	0.139	1.97162322652791e-47	2	tnrc6c1
tnfb	8.36299055055638e-52	0.277772	0.156	0.043	2.12461774936885e-47	2	tnfb
rpl17	1.15163004974069e-51	0.284347	0.939	0.751	2.92571614136621e-47	2	rpl17
gtpbp4	4.06031543587636e-51	0.389055	0.447	0.233	1.03152313648439e-46	2	gtpbp4
ddx21	1.01424516475254e-49	0.375002	0.398	0.197	2.57668984105383e-45	2	ddx21
cd74b	1.67829830290582e-48	0.289902	0.472	0.209	4.26371683853224e-44	2	cd74b
dusp1	4.8569236435981e-48	0.359456	0.316	0.138	1.2339014516561e-43	2	dusp1
BX248082.1	6.04324339883547e-48	0.259315	0.125	0.031	1.53528598547415e-43	2	BX248082.1
cdkn1bb	3.65030724495939e-47	0.336422	0.318	0.143	9.27360555581932e-43	2	cdkn1bb
arhgdia	4.12091372868089e-47	0.377727	0.448	0.238	1.04691813277138e-42	2	arhgdia
eno1a	1.30804235509121e-44	0.301555	0.3	0.131	3.32308160310922e-40	2	eno1a
map2k6	1.4447486539973e-44	0.294265	0.229	0.09	3.67038395548014e-40	2	map2k6
si:dkey-187e18.1	2.25071512405108e-44	0.27195	0.185	0.064	5.71794177265178e-40	2	si:dkey-187e18.1
tpi1b	1.48785440396648e-42	0.313036	0.347	0.168	3.77989411327683e-38	2	tpi1b
psme2	1.53689724034847e-42	0.29195	0.249	0.104	3.90448743910529e-38	2	psme2
cd63	5.61093329950583e-42	0.348703	0.618	0.357	1.42545760473946e-37	2	cd63
grap2b	1.56931667628182e-41	0.282493	0.274	0.115	3.98684901609396e-37	2	grap2b
sept6	1.61354734180396e-41	0.313366	0.384	0.19	4.09921702185296e-37	2	sept6
ddb2	1.9794064257355e-41	0.253348	0.194	0.07	5.02868202458103e-37	2	ddb2
zgc:162730	1.54700771410703e-40	0.364166	0.676	0.384	3.93017309768891e-36	2	zgc:162730
ier2b	1.79025594750248e-40	0.342231	0.424	0.225	4.54814523463004e-36	2	ier2b
plk3	4.83610867007377e-40	0.269624	0.248	0.1	1.22861340763224e-35	2	plk3
eif3m	8.3193262662637e-40	0.341796	0.602	0.369	2.11352483794429e-35	2	eif3m
zgc:152791	2.06532505166971e-39	0.266357	0.175	0.061	5.24695829376689e-35	2	zgc:152791
mibp2	6.65210278898043e-39	0.348269	0.768	0.504	1.68996671354048e-34	2	mibp2
fabp3	3.13158787535568e-38	0.343112	0.405	0.217	7.9557989973411e-34	2	fabp3
psme1	1.88971917356745e-37	0.260083	0.24	0.104	4.8008315604481e-33	2	psme1
romo1	2.02320509911126e-37	0.329039	0.631	0.394	5.13995255429216e-33	2	romo1
sumo2b	2.20359012675794e-37	0.326781	0.486	0.284	5.59822071702856e-33	2	sumo2b
rps27.2	2.8821520141551e-37	0.350183	0.819	0.535	7.32210719196103e-33	2	rps27.2
cdc42l	3.15732350336517e-37	0.314541	0.409	0.222	8.02118036029923e-33	2	cdc42l
chmp2a	4.8257737157929e-37	0.312572	0.281	0.135	1.22598781249719e-32	2	chmp2a
CR383676.1	7.59193690046426e-37	0.491719	0.956	0.7	1.92873156956295e-32	2	CR383676.1
eif3ea	8.41115300043783e-37	0.314595	0.502	0.292	2.13685341976123e-32	2	eif3ea
nop53	8.3732593120073e-36	0.323801	0.442	0.255	2.12722652821545e-31	2	nop53
CR318588.1	2.22672677360982e-35	0.526391	0.363	0.206	5.65699936835575e-31	2	CR318588.1
mt-co1	1.81254895623136e-34	0.334646	0.9	0.622	4.60478062330577e-30	2	mt-co1
zgc:56493	2.82167678252885e-34	0.309062	0.809	0.575	7.16846986601454e-30	2	zgc:56493
gng5	6.50489798843576e-34	0.311822	0.466	0.276	1.6525693339621e-29	2	gng5
si:ch211-222l21.1	1.28107425591133e-33	0.343714	0.507	0.302	3.25456914714275e-29	2	si:ch211-222l21.1
cd83	8.08599330115282e-33	0.302464	0.207	0.086	2.05424659815787e-28	2	cd83
rnf213a	3.68938494996154e-32	0.258055	0.205	0.089	9.3728824653773e-28	2	rnf213a
rhoab	4.45551315506403e-32	0.290722	0.36	0.198	1.13192311704402e-27	2	rhoab
eif3ba	5.39970766719988e-32	0.286975	0.405	0.231	1.37179573285213e-27	2	eif3ba
gnai2a	9.39756501286842e-32	0.254734	0.285	0.14	2.38745139151922e-27	2	gnai2a
serf2	2.36331080970469e-31	0.298475	0.574	0.365	6.00399111205478e-27	2	serf2
ran	3.27341339255283e-31	0.279774	0.839	0.626	8.31610672378045e-27	2	ran
hmgn6	4.10138812229957e-31	0.300686	0.499	0.299	1.04195765247021e-26	2	hmgn6
actr2a	4.30086363437946e-31	0.259069	0.262	0.125	1.0926344063141e-26	2	actr2a
eif3g	1.66122731934721e-30	0.289542	0.475	0.289	4.22034800480158e-26	2	eif3g
slc25a3b	1.69710681170914e-30	0.303982	0.672	0.444	4.31149985514706e-26	2	slc25a3b
hmgb1a	1.14174973122344e-29	0.277786	0.384	0.218	2.90061519217314e-25	2	hmgb1a
GCA	6.39710858256843e-29	0.262083	0.345	0.191	1.62518543540151e-24	2	GCA
eif3s10	9.06854557733248e-29	0.266739	0.312	0.171	2.30386400392132e-24	2	eif3s10
mt-co2	9.65927101872984e-29	0.328333	0.898	0.655	2.45393780230832e-24	2	mt-co2
ifi45	1.22389176103163e-28	0.255668	0.269	0.131	3.10929701890087e-24	2	ifi45
capzb	1.29755609300633e-27	0.273949	0.432	0.261	3.29644125428257e-23	2	capzb
capza1a	2.62164044010337e-27	0.255267	0.37	0.211	6.66027753808262e-23	2	capza1a
eif3c	3.68481886375487e-27	0.262418	0.319	0.18	9.36128232336925e-23	2	eif3c
oaz1b	2.63756985342332e-26	0.269697	0.542	0.348	6.70074621262195e-22	2	oaz1b
cox7b	2.81059668005783e-26	0.280149	0.625	0.414	7.14032086568691e-22	2	cox7b
eif5a	3.26609574295547e-26	0.285509	0.708	0.481	8.29751623497837e-22	2	eif5a
ywhaba	1.70676450584485e-25	0.266099	0.498	0.318	4.33603522709884e-21	2	ywhaba
b2ml	1.44546696255279e-24	0.262127	0.454	0.284	3.67220881836535e-20	2	b2ml
atp5if1b	2.12500520678783e-24	0.253736	0.341	0.199	5.39857572784449e-20	2	atp5if1b
COX3	1.11255963540628e-21	0.285562	0.907	0.66	2.82645775374964e-17	2	COX3
zp2.22	3.21736142022772e-275	0.964501	0.952	0.4	8.17370668808852e-271	3	zp2.2
crp22	3.35890625492432e-270	0.968872	0.925	0.367	8.53330134063523e-266	3	crp2
si:ch211-125e6.122	1.00571382377233e-267	0.96702	0.925	0.377	2.5550159692936e-263	3	si:ch211-125e6.12
tmsb52	3.64718848499996e-266	0.971755	0.934	0.366	9.2656823461424e-262	3	tmsb5
zp32	7.38241070160338e-266	0.935726	0.965	0.447	1.87550143874234e-261	3	zp3
si:dkey-241l7.22	6.0804572191765e-265	0.914463	0.98	0.498	1.54474015653179e-260	3	si:dkey-241l7.2
zp3.22	4.50108540000795e-261	0.930101	0.941	0.427	1.14350074587202e-256	3	zp3.2
si:dkey-240e12.62	5.28055391434154e-257	0.939542	0.956	0.434	1.34152472193847e-252	3	si:dkey-240e12.6
si:dkeyp-98a7.92	8.33387640293785e-257	0.944587	0.925	0.387	2.11722130016636e-252	3	si:dkeyp-98a7.9
si:ch73-189n23.12	9.41460359025355e-255	0.945655	0.934	0.398	2.39178004210391e-250	3	si:ch73-189n23.1
BX649337.12	2.82000201622534e-254	0.952323	0.883	0.324	7.16421512222046e-250	3	BX649337.1
si:dkey-229d11.32	2.12659949509601e-252	0.959945	0.87	0.326	5.40262601729143e-248	3	si:dkey-229d11.3
si:dkey-241l7.52	2.6856232785706e-252	0.904878	0.95	0.449	6.8228259392086e-248	3	si:dkey-241l7.5
zp2.52	9.07806160467094e-252	0.924971	0.946	0.431	2.30628155066665e-247	3	zp2.5
zp2.32	1.56973641147065e-251	0.936629	0.929	0.392	3.98791535334118e-247	3	zp2.3
si:zfos-1505d6.32	9.89114658717696e-251	0.937803	0.925	0.388	2.51284579047231e-246	3	si:zfos-1505d6.3
zp2.12	3.58861225153551e-248	0.927955	0.926	0.407	9.11686942502597e-244	3	zp2.1
zgc:1534992	7.92399056949148e-247	0.950927	0.937	0.387	2.01308980417931e-242	3	zgc:153499
zp2.62	9.30228232054323e-247	0.936565	0.908	0.379	2.36324482353401e-242	3	zp2.6
si:ch211-226h8.142	1.11439546949214e-245	0.914055	0.948	0.434	2.83112169024478e-241	3	si:ch211-226h8.14
h2af1al2	5.09671331472593e-244	0.913128	0.966	0.458	1.29482001760612e-239	3	h2af1al
cldnd2	3.29029609781268e-243	0.917314	0.973	0.466	8.35899723649311e-239	3	cldnd
mt22	9.24012140226723e-243	0.924131	0.946	0.406	2.34745284224599e-238	3	mt2
cldng2	2.61793841711002e-238	0.91603	0.914	0.391	6.65087254866802e-234	3	cldng
h1m2	5.27018968627657e-234	0.890407	0.96	0.465	1.33889168979856e-229	3	h1m
zgc:1751352	1.16302766549253e-232	0.922609	0.888	0.361	2.95467178418377e-228	3	zgc:175135
zp3a.22	8.51649224150055e-232	0.898033	0.871	0.373	2.16361485395321e-227	3	zp3a.2
si:ch211-226h8.42	1.56661370980657e-231	0.919756	0.853	0.33	3.97998212976359e-227	3	si:ch211-226h8.4
acp5a2	7.67756965512305e-231	0.896828	0.947	0.412	1.95048657088401e-226	3	acp5a
si:ch211-12h2.82	1.72394863077211e-227	0.876256	0.907	0.42	4.37969149647654e-223	3	si:ch211-12h2.8
si:dkey-90l23.12	1.30434529696207e-225	0.906053	0.843	0.336	3.31368922693215e-221	3	si:dkey-90l23.1
zgc:1717792	1.22225987868162e-224	0.893781	0.897	0.389	3.10515122179064e-220	3	zgc:171779
si:dkeyp-20e4.82	5.87535307328047e-224	0.923928	0.799	0.304	1.4926334482669e-219	3	si:dkeyp-20e4.8
LOC1104378212	3.55434649747518e-222	0.917016	0.812	0.31	9.0298172768357e-218	3	LOC110437821
epcam2	4.03592910902109e-220	0.878869	0.893	0.389	1.02532779014681e-215	3	epcam
zgc:771182	1.08491988389627e-218	0.890685	0.854	0.344	2.75623896503846e-214	3	zgc:77118
zgc:1717762	1.84009512580911e-214	0.882594	0.892	0.374	4.67476166711805e-210	3	zgc:171776
si:dkey-241l7.42	4.74380536095296e-213	0.837251	0.945	0.472	1.2051637519501e-208	3	si:dkey-241l7.4
si:dkey-241l7.62	2.03917330270897e-209	0.852425	0.865	0.405	5.18051977553214e-205	3	si:dkey-241l7.6
CR790368.12	3.23581167241953e-207	0.861679	0.893	0.397	8.22057955378182e-203	3	CR790368.1
rrm22	5.48781207573058e-206	0.84372	0.878	0.392	1.39417865783935e-201	3	rrm2
LOC1005351622	1.20317448460698e-204	0.873822	0.692	0.225	3.05666477814404e-200	3	LOC100535162
zgc:1734432	1.30786764141442e-204	0.869081	0.714	0.242	3.32263774301332e-200	3	zgc:173443
si:dkeyp-98a7.42	1.14239900855192e-203	0.864663	0.799	0.319	2.90226468122615e-199	3	si:dkeyp-98a7.4
si:ch211-14a17.72	9.35603643700693e-202	0.868866	0.78	0.307	2.37690105682161e-197	3	si:ch211-14a17.7
si:dkeyp-98a7.82	7.55373895864683e-201	0.86333	0.832	0.346	1.91902738244423e-196	3	si:dkeyp-98a7.8
CU571163.12	2.40074776733641e-200	0.878334	0.775	0.3	6.09909970291815e-196	3	CU571163.1
zp3b2	6.84401997033912e-199	0.868221	0.761	0.29	1.73872327346465e-194	3	zp3b
zgc:1952452	2.49810690771522e-198	0.858438	0.767	0.289	6.34644059905052e-194	3	zgc:195245
ccna12	7.18835109942276e-197	0.852832	0.857	0.36	1.82620059680835e-192	3	ccna1
qdprb22	1.33664252301581e-196	0.858618	0.796	0.327	3.39574032972165e-192	3	qdprb2
si:ch211-12h2.62	7.38554733127029e-192	0.83515	0.826	0.36	1.87629829950922e-187	3	si:ch211-12h2.6
zar12	2.45469441882066e-191	0.843336	0.803	0.333	6.23615117101389e-187	3	zar1
ccnb22	2.77213557705187e-191	0.851066	0.753	0.287	7.04261043350026e-187	3	ccnb2
si:dkey-229d11.52	1.43017484168711e-189	0.846471	0.743	0.291	3.63335918530609e-185	3	si:dkey-229d11.5
zgc:1715172	1.99091790925913e-189	0.849428	0.738	0.291	5.05792694847282e-185	3	zgc:171517
tuba4l2	7.47043574222782e-188	0.84214	0.77	0.304	1.89786420031298e-183	3	tuba4l
AL929032.12	1.18538827922346e-185	0.847482	0.675	0.233	3.01147892336721e-181	3	AL929032.1
si:dkeyp-50f7.22	3.669103085293e-185	0.837147	0.76	0.303	9.32135638818686e-181	3	si:dkeyp-50f7.2
thy12	8.19629585216574e-184	0.820123	0.803	0.35	2.08226896124271e-179	3	thy1
zar1l2	3.11781089823875e-182	0.830783	0.753	0.299	7.92079858697555e-178	3	zar1l
si:dkeyp-46h3.62	4.18442067460573e-181	0.832103	0.752	0.31	1.06305207238359e-176	3	si:dkeyp-46h3.6
ccnb12	1.95252710693993e-179	0.820392	0.753	0.298	4.96039511518088e-175	3	ccnb1
slbp22	6.86164530406942e-179	0.819655	0.762	0.298	1.74320098949884e-174	3	slbp2
npm2b2	1.44579148867592e-178	0.821382	0.753	0.298	3.67303327698118e-174	3	npm2b
zgc:1362542	1.67468892412186e-177	0.822435	0.682	0.245	4.25454721173158e-173	3	zgc:136254
mid1ip1l2	2.14874542649894e-177	0.776241	0.862	0.433	5.45888775602056e-173	3	mid1ip1l
si:dkeyp-46h3.22	1.42812319872738e-171	0.80618	0.738	0.306	3.62814698636691e-167	3	si:dkeyp-46h3.2
kpna72	1.18624561157082e-170	0.811649	0.669	0.244	3.01365697619568e-166	3	kpna7
s100a12	1.57305055789028e-170	0.808073	0.712	0.273	3.99633494232026e-166	3	s100a1
si:dkeyp-46h3.82	5.407017611202e-169	0.811179	0.694	0.262	1.37365282412587e-164	3	si:dkeyp-46h3.8
nanog2	1.78433830548283e-168	0.806804	0.701	0.27	4.53311146507912e-164	3	nanog
lamp22	2.58463904585494e-168	0.755098	0.867	0.458	6.56627549599448e-164	3	lamp2
si:dkey-152b24.62	3.89571486505094e-168	0.79895	0.631	0.219	9.8970636146619e-164	3	si:dkey-152b24.6
siva12	2.98713177541722e-167	0.794573	0.77	0.334	7.58880827544744e-163	3	siva1
si:dkey-90l23.22	9.6371917433964e-165	0.801967	0.676	0.257	2.44832856240986e-160	3	si:dkey-90l23.2
uchl12	1.42627781024154e-163	0.788796	0.684	0.264	3.62345877691862e-159	3	uchl1
nasp2	2.15137344368558e-163	0.799419	0.673	0.269	5.46556423368322e-159	3	nasp
cth12	5.97216914439824e-163	0.790295	0.719	0.285	1.51722957113437e-158	3	cth1
si:ch211-132b12.82	3.74525080694124e-161	0.788922	0.677	0.256	9.51480967503423e-157	3	si:ch211-132b12.8
wu:fi42e032	3.90994217796745e-159	0.787737	0.675	0.262	9.93320810312632e-155	3	wu:fi42e03
si:ch211-146l10.82	3.33700751959885e-158	0.787095	0.628	0.227	8.47766760354087e-154	3	si:ch211-146l10.8
zpcx2	9.17092019021102e-157	0.786376	0.668	0.253	2.32987227432311e-152	3	zpcx
ddx42	9.44446667475916e-156	0.660397	0.363	0.082	2.39936675872256e-151	3	ddx4
LOC1005374992	1.55032687754851e-155	0.781663	0.65	0.24	3.93860543241198e-151	3	LOC100537499
gtf3ab2	2.65799768164701e-155	0.763726	0.658	0.237	6.75264311022422e-151	3	gtf3ab
ctss2.12	2.22916564010501e-153	0.719139	0.82	0.427	5.66319530868677e-149	3	ctss2.1
btg42	1.42094110439979e-152	0.770814	0.696	0.277	3.60990087572767e-148	3	btg4
zgc:1714742	3.19420403454238e-149	0.761669	0.617	0.226	8.11487534975492e-145	3	zgc:171474
avd2	6.76643342173443e-147	0.747603	0.573	0.195	1.71901241079163e-142	3	avd
si:ch211-145c1.12	8.24788929962291e-146	0.743135	0.527	0.17	2.0953762765692e-141	3	si:ch211-145c1.1
gapdh2	2.7003661954853e-145	0.748301	0.731	0.321	6.86028031963041e-141	3	gapdh
hnrnpabb2	1.89103591572789e-143	0.628107	0.839	0.54	4.80417674390672e-139	3	hnrnpabb
si:dkeyp-46h3.52	1.63151542052593e-141	0.741275	0.587	0.215	4.14486492584614e-137	3	si:dkeyp-46h3.5
LOC1018854772	1.21766876839399e-140	0.739338	0.577	0.207	3.09348750610493e-136	3	LOC101885477
si:dkey-208k4.22	1.35870439626923e-136	0.724017	0.599	0.22	3.45178851872198e-132	3	si:dkey-208k4.2
si:ch211-250e5.162	1.69889164136235e-135	0.730905	0.632	0.262	4.31603421488104e-131	3	si:ch211-250e5.16
zgc:566992	3.53775946050658e-135	0.708382	0.544	0.188	8.98767790941696e-131	3	zgc:56699
si:ch73-14h10.22	4.32943290937725e-135	0.726763	0.561	0.202	1.09989243062729e-130	3	si:ch73-14h10.2
si:dkey-19b23.112	1.01187509531829e-134	0.723843	0.567	0.207	2.57066867965611e-130	3	si:dkey-19b23.11
lsm14b2	2.8072127548354e-133	0.714089	0.595	0.224	7.13172400365933e-129	3	lsm14b
si:ch73-90k17.12	2.82692974872248e-133	0.714177	0.531	0.183	7.18181502662945e-129	3	si:ch73-90k17.1
si:ch211-226l4.62	1.10430529141282e-132	0.717348	0.587	0.22	2.80548759283426e-128	3	si:ch211-226l4.6
si:ch211-251f6.62	2.50380799591949e-131	0.719524	0.614	0.25	6.36092421363347e-127	3	si:ch211-251f6.6
pigrl2.32	2.20030925921549e-128	0.673734	0.47	0.149	5.58988567303695e-124	3	pigrl2.3
zp3a.12	7.12507215950607e-128	0.716327	0.659	0.291	1.81012458212252e-123	3	zp3a.1
gmnn2	1.42339125919381e-127	0.715219	0.593	0.232	3.61612549398187e-123	3	gmnn
zgc:554612	1.98421330589949e-126	0.70907	0.575	0.219	5.04089390363766e-122	3	zgc:55461
si:dkeyp-98a7.72	1.38713812773822e-124	0.665947	0.453	0.142	3.52402441351894e-120	3	si:dkeyp-98a7.7
si:dkey-37o8.12	1.75011710914632e-124	0.690188	0.593	0.231	4.44617251578623e-120	3	si:dkey-37o8.1
mkrn42	1.25694156914915e-121	0.669269	0.499	0.173	3.1932600564234e-117	3	mkrn4
arhgef10la2	8.73078854358083e-121	0.687632	0.548	0.206	2.21805682949671e-116	3	arhgef10la
birc5b2	1.73295589721218e-120	0.680388	0.534	0.193	4.40257445686754e-116	3	birc5b
zgc:562312	1.00027332680702e-119	0.666962	0.491	0.168	2.54119438675323e-115	3	zgc:56231
si:ch1073-263o8.22	2.15151653467688e-118	0.682794	0.527	0.196	5.46592775634663e-114	3	si:ch1073-263o8.2
ccna22	6.46730984684112e-116	0.683155	0.556	0.218	1.64302006658999e-111	3	ccna2
gdf32	1.90394444922922e-115	0.652186	0.479	0.165	4.83697087326683e-111	3	gdf3
ca15b2	6.15909300718387e-114	0.659997	0.512	0.185	1.56471757847506e-109	3	ca15b
cpeb1b2	1.22924798695609e-112	0.668953	0.538	0.202	3.12290451086194e-108	3	cpeb1b
zgc:1034822	3.94973156260137e-109	0.626173	0.423	0.14	1.00342930347888e-104	3	zgc:103482
CU467646.22	1.55848193913326e-108	0.559686	0.33	0.089	3.95932336636805e-104	3	CU467646.2
pabpn1l2	2.47535639887024e-108	0.646643	0.547	0.215	6.28864293132984e-104	3	pabpn1l
elovl7b2	1.90728095514079e-106	0.640304	0.501	0.185	4.84544726653518e-102	3	elovl7b
AL929192.12	1.24710995308565e-105	0.59278	0.386	0.119	3.16828283581409e-101	3	AL929192.1
stmn1a	1.27981879847616e-105	0.63129	0.462	0.17	3.25137965752869e-101	3	stmn1a
sybu2	9.05842972835349e-103	0.589061	0.385	0.121	2.3012940724882e-98	3	sybu
zp3c2	2.96741239038413e-100	0.593804	0.414	0.139	7.53871117777089e-96	3	zp3c
rbpms2b2	3.0762278791871e-100	0.622434	0.463	0.173	7.81515692707482e-96	3	rbpms2b
org2	4.54780699635896e-100	0.624464	0.478	0.182	1.15537036742499e-95	3	org
haus62	8.16844121023803e-98	0.600587	0.439	0.156	2.07519248946097e-93	3	haus6
crp32	1.32333237342079e-97	0.616864	0.444	0.163	3.36192589467552e-93	3	crp3
zgc:925912	2.11114369667158e-97	0.597062	0.434	0.152	5.36336056139414e-93	3	zgc:92591
CABZ01059627.12	3.43229988960442e-96	0.546413	0.33	0.098	8.71975786954002e-92	3	CABZ01059627.1
gbgt1l42	4.12878488095731e-96	0.560966	0.353	0.109	1.0489177990072e-91	3	gbgt1l4
patl22	5.03883171770055e-96	0.566648	0.388	0.127	1.28011519788183e-91	3	patl2
hsp90aa1.2	1.76789597275259e-95	0.432551	0.174	0.032	4.49133971877797e-91	3	hsp90aa1.2
zgc:1737422	2.60657537331414e-95	0.568535	0.36	0.115	6.62200473590458e-91	3	zgc:173742
slc16a32	8.91809682546889e-95	0.615859	0.481	0.188	2.26564249851037e-90	3	slc16a3
dctpp12	4.00500947589498e-94	0.574358	0.391	0.134	1.01747265735112e-89	3	dctpp1
zgc:660242	4.76084640084584e-94	0.542238	0.337	0.103	1.20949302813489e-89	3	zgc:66024
zgc:1628792	1.11819738808557e-92	0.578375	0.392	0.134	2.84078046443139e-88	3	zgc:162879
LOC1018838972	1.87733744731936e-92	0.55111	0.371	0.12	4.76937578491483e-88	3	LOC101883897
elovl7a2	2.39102939668729e-92	0.569652	0.399	0.137	6.07441018228406e-88	3	elovl7a
retsatl2	5.78119897076335e-92	0.592417	0.416	0.151	1.46871359852243e-87	3	retsatl
zglp12	8.01254309454066e-92	0.571304	0.418	0.147	2.03558657316806e-87	3	zglp1
tmem54a2	1.9202884047252e-90	0.538887	0.334	0.104	4.87849269220438e-86	3	tmem54a
sinup2	2.37610506686635e-90	0.584144	0.418	0.152	6.03649492237396e-86	3	sinup
si:ch1073-190k2.12	2.92107242466598e-90	0.575118	0.397	0.139	7.42098449486393e-86	3	si:ch1073-190k2.1
spink2.12	3.42755348635055e-90	0.597385	0.688	0.353	8.70769963207357e-86	3	spink2.1
zgc:1629452	6.59944390937412e-89	0.550894	0.365	0.122	1.6765887251765e-84	3	zgc:162945
zgc:1738562	2.12956533721744e-88	0.592932	0.43	0.165	5.4101607392009e-84	3	zgc:173856
hsd17b12a2	3.5312691549265e-88	0.550281	0.364	0.122	8.97118928809078e-84	3	hsd17b12a
map1lc3c2	4.58888248426989e-88	0.564552	0.415	0.15	1.16580559512876e-83	3	map1lc3c
zgc:1134242	1.16256926780055e-87	0.532075	0.361	0.118	2.95350722484729e-83	3	zgc:113424
buc2	3.2064130078932e-86	0.553825	0.38	0.132	8.14589224655267e-82	3	buc
slbp3	6.47450954293595e-86	0.583224	0.457	0.182	1.64484914938288e-81	3	slbp
larp6a2	5.36032355454971e-85	0.594528	0.467	0.197	1.36179019903335e-80	3	larp6a
elavl22	8.95215571236139e-85	0.569863	0.437	0.17	2.27429515872541e-80	3	elavl2
zgc:1138862	1.58226202705746e-84	0.516532	0.326	0.103	4.01973667973947e-80	3	zgc:113886
pttg12	1.86557778418062e-84	0.544252	0.357	0.123	4.73950036071087e-80	3	pttg1
larp6b2	2.57032452521986e-84	0.551142	0.402	0.146	6.52990945632105e-80	3	larp6b
zgc:1717502	2.63568599713583e-84	0.546332	0.37	0.13	6.69596027572357e-80	3	zgc:171750
mad2l12	3.82137051149485e-84	0.553288	0.392	0.144	9.70819178445266e-80	3	mad2l1
si:dkey-188i13.112	2.5971297213225e-82	0.599688	0.546	0.274	6.59800805701981e-78	3	si:dkey-188i13.11
CDPF12	8.07938413207187e-82	0.588308	0.489	0.219	2.05256753875286e-77	3	CDPF1
si:dkey-46g23.22	8.71862847699624e-82	0.516639	0.326	0.106	2.21496756458089e-77	3	si:dkey-46g23.2
snx10a2	2.61183651668091e-81	0.500443	0.299	0.093	6.63537067062785e-77	3	snx10a
aurka2	1.52631681637544e-80	0.48354	0.29	0.088	3.87760787200181e-76	3	aurka
chia.42	3.94622275078064e-80	0.505786	0.328	0.108	1.00253788983582e-75	3	chia.4
LOC1005368602	1.59830546025128e-79	0.577295	0.554	0.271	4.06049502176837e-75	3	LOC100536860
zgc:1719771	3.59147841889078e-79	0.561624	0.43	0.174	9.12415092319204e-75	3	zgc:171977
CR847984.12	5.70392639307946e-79	0.525309	0.355	0.125	1.44908250016184e-74	3	CR847984.1
cdc202	7.04258258624189e-79	0.512743	0.342	0.116	1.78916810603475e-74	3	cdc20
si:ch211-146l10.72	6.60419329718611e-78	0.530467	0.382	0.141	1.67779530715013e-73	3	si:ch211-146l10.7
zp2l12	1.64876950525703e-76	0.516177	0.346	0.122	4.18869892810549e-72	3	zp2l1
rcc12	6.42910529758382e-76	0.550085	0.402	0.159	1.63331420085117e-71	3	rcc1
pabpc1l2	7.3404447163217e-75	0.482264	0.316	0.105	1.86483998018153e-70	3	pabpc1l
tac3b2	1.02947116426075e-74	0.471631	0.283	0.088	2.61537149280443e-70	3	tac3b
cdca7a2	1.67269350283334e-74	0.546479	0.427	0.177	4.2494778439481e-70	3	cdca7a
si:ch211-14a17.62	2.11156949889771e-74	0.421636	0.228	0.061	5.36444231194964e-70	3	si:ch211-14a17.6
zgc:1017442	3.62073073429796e-74	0.479532	0.304	0.1	9.19846643048397e-70	3	zgc:101744
BX284697.12	7.60572542643475e-74	0.455719	0.271	0.083	1.93223454458575e-69	3	BX284697.1
si:ch73-78o10.12	9.18465943607396e-74	0.469766	0.302	0.098	2.33336272973459e-69	3	si:ch73-78o10.1
si:ch73-15b2.52	6.30905481836015e-73	0.426407	0.241	0.068	1.6028153766044e-68	3	si:ch73-15b2.5
cdc62	1.47064374395296e-72	0.436368	0.258	0.077	3.73617043151249e-68	3	cdc6
snu13b2	5.35298743600103e-72	0.548862	0.603	0.356	1.35992645811606e-67	3	snu13b
zgc:922872	5.72107023993848e-72	0.468687	0.3	0.1	1.45343789445637e-67	3	zgc:92287
zgc:1139842	1.11714415601877e-71	0.42238	0.25	0.073	2.83810472836568e-67	3	zgc:113984
zgc:1118682	9.36542912821629e-71	0.490071	0.314	0.11	2.37928727002335e-66	3	zgc:111868
zgc:1141232	9.66978110935497e-70	0.435691	0.251	0.075	2.45660789083163e-65	3	zgc:114123
plk12	1.31600510283344e-68	0.496244	0.358	0.136	3.34331096374835e-64	3	plk1
gyg1a2	1.2361465159885e-67	0.546725	0.557	0.304	3.14043022386878e-63	3	gyg1a
ypel32	1.32628058295248e-67	0.46639	0.289	0.099	3.36941582099078e-63	3	ypel3
LOC1104377792	2.07686411032608e-67	0.399929	0.215	0.059	5.2762732722834e-63	3	LOC110437779
cdca82	3.98316596243965e-67	0.487263	0.34	0.128	1.01192331275779e-62	3	cdca8
si:dkey-241l7.32	6.16821276610078e-67	0.540938	0.547	0.285	1.5670344532279e-62	3	si:dkey-241l7.3
BX537276.12	9.23355047669594e-67	0.442643	0.275	0.089	2.3457834986046e-62	3	BX537276.1
si:ch73-160p18.32	2.64444406599748e-66	0.526652	0.422	0.184	6.7182101496666e-62	3	si:ch73-160p18.3
parn2	4.17535684880436e-66	0.485855	0.317	0.118	1.06074940743875e-61	3	parn
inka1b2	8.76163638796324e-66	0.495248	0.362	0.143	2.22589372436206e-61	3	inka1b
h3f3a2	6.1770671791327e-65	0.483048	0.689	0.47	1.56928391685866e-60	3	h3f3a
buc2l2	1.82107452553271e-64	0.380601	0.207	0.057	4.62643983211586e-60	3	buc2l
rasl11b2	2.99895022637887e-64	0.45313	0.293	0.102	7.61883305011553e-60	3	rasl11b
BX001030.12	1.39787710364287e-63	0.43108	0.27	0.09	3.5513067818047e-59	3	BX001030.1
cx44.22	1.86629153060044e-63	0.425698	0.263	0.086	4.74131363349043e-59	3	cx44.2
CR383662.22	2.2679035366562e-63	0.376778	0.217	0.062	5.76160893487506e-59	3	CR383662.2
zgc:868392	2.41478686722535e-63	0.431047	0.256	0.083	6.13476603618601e-59	3	zgc:86839
piwil1	4.61579835979438e-63	0.33596	0.142	0.031	1.17264357330576e-58	3	piwil1
pou5f32	9.57352271490811e-63	0.451401	0.305	0.11	2.43215344572241e-58	3	pou5f3
pif12	3.36794070864155e-62	0.411574	0.248	0.079	8.55625337030385e-58	3	pif1
rbm4.32	1.44819631311527e-61	0.483249	0.621	0.409	3.67914273346934e-57	3	rbm4.3
rdh10b2	2.28793664537496e-61	0.488155	0.342	0.139	5.81250304757508e-57	3	rdh10b
tph1a2	5.52561986398911e-61	0.443293	0.294	0.105	1.40378372644643e-56	3	tph1a
CABZ01059627.22	7.81525867276031e-60	0.430041	0.281	0.099	1.98546646581476e-55	3	CABZ01059627.2
gstp12	8.20840487687226e-60	0.504546	0.557	0.334	2.0853452589694e-55	3	gstp1
kpna22	1.01243860761152e-59	0.459912	0.322	0.125	2.57210028263706e-55	3	kpna2
zgc:1526522	2.31242071880098e-59	0.418908	0.252	0.084	5.8747048361139e-55	3	zgc:152652
prr112	1.10034859365283e-58	0.407939	0.233	0.075	2.79543560217502e-54	3	prr11
cldn7b2	1.60724829260537e-58	0.438049	0.32	0.122	4.08321428736395e-54	3	cldn7b
dnd11	3.98693470625195e-58	0.407034	0.247	0.082	1.01288076212331e-53	3	dnd1
rpain2	6.58589050819725e-58	0.410623	0.262	0.091	1.67314548360751e-53	3	rpain
zgc:1655392	1.94077150187487e-57	0.416114	0.258	0.089	4.9305300005131e-53	3	zgc:165539
nfr2	4.0100848970556e-57	0.392195	0.247	0.082	1.01876206809698e-52	3	nfr
il13ra22	1.43415812729898e-56	0.411043	0.244	0.083	3.64347872240305e-52	3	il13ra2
ankrd222	3.86024843077494e-56	0.444303	0.291	0.111	9.80696113838372e-52	3	ankrd22
zgc:566762	1.08775205908885e-55	0.504436	0.479	0.261	2.76343410611521e-51	3	zgc:56676
vstm2l2	1.26101653897646e-55	0.368347	0.222	0.07	3.2036125172697e-51	3	vstm2l
BX571780.12	1.36202424246352e-55	0.353233	0.2	0.059	3.46022258797858e-51	3	BX571780.1
brf22	1.5486518059406e-55	0.388924	0.222	0.071	3.93434991299209e-51	3	brf2
zgc:923132	9.16805567357386e-55	0.408132	0.269	0.098	2.32914454387144e-50	3	zgc:92313
depdc7b1	1.16429012866056e-54	0.323973	0.175	0.048	2.95787907186214e-50	3	depdc7b
zgc:1714262	1.24991558004022e-54	0.37942	0.238	0.079	3.17541053109218e-50	3	zgc:171426
tatdn21	2.26966736278017e-54	0.34017	0.184	0.053	5.76608993514303e-50	3	tatdn2
sox19b2	9.77353341174374e-54	0.364436	0.223	0.072	2.4829661632535e-49	3	sox19b
si:dkey-216e24.32	1.39237999731642e-53	0.405486	0.257	0.092	3.53734138318236e-49	3	si:dkey-216e24.3
zgc:558882	6.25389016158018e-53	0.357477	0.202	0.062	1.58880079554944e-48	3	zgc:55888
hnrnpa0l2	7.51207533583137e-53	0.270839	0.826	0.736	1.90844273906796e-48	3	hnrnpa0l
si:dkeyp-114g9.12	8.80041474556021e-53	0.377219	0.23	0.077	2.23574536610957e-48	3	si:dkeyp-114g9.1
krcp1	1.76988516805524e-52	0.342941	0.188	0.056	4.49639326944434e-48	3	krcp
eif4e1b1	1.87107262043042e-52	0.366342	0.203	0.064	4.75345999220349e-48	3	eif4e1b
ctsba2	2.3124806670983e-52	0.469174	0.563	0.34	5.87485713476322e-48	3	ctsba
zgc:1141301	2.96592935747713e-52	0.318275	0.191	0.057	7.53494353267066e-48	3	zgc:114130
yrdc2	4.1180730307476e-52	0.395309	0.259	0.094	1.04619645346143e-47	3	yrdc
ddx39ab2	7.8245466740654e-52	0.485994	0.47	0.258	1.98782608254631e-47	3	ddx39ab
CU655961.32	1.05759490322044e-51	0.356699	0.222	0.073	2.68681985163154e-47	3	CU655961.3
tmem144b2	1.54092726340376e-51	0.350736	0.214	0.069	3.91472571267726e-47	3	tmem144b
LOC1039099722	7.59625462479293e-51	0.478972	0.512	0.311	1.92982848742864e-46	3	LOC103909972
si:dkey-179j5.5	8.65898816708504e-51	0.253433	0.119	0.026	2.19981594384795e-46	3	si:dkey-179j5.5
gbgt1l1	9.98510619125284e-51	0.2851	0.14	0.035	2.53671622788778e-46	3	gbgt1l1
degs22	1.05251860251537e-50	0.380873	0.231	0.08	2.67392350969031e-46	3	degs2
ttc322	1.2113555103764e-50	0.380537	0.229	0.08	3.07744867411123e-46	3	ttc32
zgc:1529862	1.94213404879091e-50	0.349803	0.205	0.066	4.93399155095331e-46	3	zgc:152986
si:dkey-43p13.52	2.17286121009448e-50	0.342177	0.196	0.061	5.52015390424502e-46	3	si:dkey-43p13.5
BX005461.11	2.96890259355397e-50	0.332354	0.189	0.058	7.54249703892387e-46	3	BX005461.1
prdx12	3.61965219797412e-50	0.439703	0.321	0.138	9.19572640895327e-46	3	prdx1
zc3h11a2	4.89812632727979e-50	0.46485	0.373	0.178	1.24436899344543e-45	3	zc3h11a
h2afva2	7.44790377449083e-50	0.473778	0.499	0.294	1.8921399539094e-45	3	h2afva
zgc:1532842	1.19927028304121e-49	0.372882	0.222	0.076	3.04674615406619e-45	3	zgc:153284
BX548000.1	1.30987100924795e-49	0.268456	0.124	0.029	3.32772729899441e-45	3	BX548000.1
si:dkey-42i9.82	1.50714160224786e-49	0.386399	0.259	0.096	3.82889324051069e-45	3	si:dkey-42i9.8
ppp1r3b2	1.51353113703719e-49	0.378351	0.234	0.083	3.84512585364298e-45	3	ppp1r3b
thop12	2.27600252921801e-49	0.386214	0.253	0.095	5.78218442547835e-45	3	thop1
kmt5ab2	3.0246585777519e-49	0.358041	0.205	0.068	7.68414511677871e-45	3	kmt5ab
cpm2	3.60015767343987e-49	0.36698	0.231	0.081	9.14620056937399e-45	3	cpm
srsf2a2	3.63800694217817e-49	0.464484	0.531	0.337	9.24235663660365e-45	3	srsf2a
mcm3l2	4.23130645934185e-49	0.341487	0.202	0.065	1.0749634059958e-44	3	mcm3l
mibp3	6.02505227970342e-49	0.452381	0.392	0.188	1.53066453165866e-44	3	mibp
orc62	2.92701073588392e-48	0.378057	0.234	0.085	7.43607077451309e-44	3	orc6
fdx12	8.9429128189342e-48	0.460541	0.377	0.187	2.27194700165023e-43	3	fdx1
st8sia7.11	1.18896146060158e-47	0.313769	0.174	0.052	3.02055659065831e-43	3	st8sia7.1
si:ch211-69g19.22	1.58186975015104e-47	0.380261	0.251	0.095	4.01874010025873e-43	3	si:ch211-69g19.2
cox172	2.55137444623672e-47	0.453597	0.524	0.33	6.48176678066439e-43	3	cox17
si:ch211-113a14.271	3.55718812325813e-47	0.331498	0.184	0.058	9.03703642713729e-43	3	si:ch211-113a14.27
zgc:56628	5.50617078696944e-47	0.267987	0.129	0.032	1.39884268842959e-42	3	zgc:56628
si:dkey-68o6.52	6.68535092073274e-47	0.388062	0.247	0.093	1.69841340141215e-42	3	si:dkey-68o6.5
ddx192	8.00733833975087e-47	0.415849	0.294	0.125	2.03426430521371e-42	3	ddx19
znf395a1	1.14915798164019e-46	0.368987	0.215	0.076	2.9194358523569e-42	3	znf395a
CU655961.42	2.96322751395081e-46	0.344377	0.197	0.065	7.52807949919203e-42	3	CU655961.4
si:ch211-286b5.42	3.97584085707356e-46	0.306952	0.169	0.051	1.01006236973954e-41	3	si:ch211-286b5.4
cx43.42	5.63165845503698e-46	0.398085	0.257	0.102	1.43072283050215e-41	3	cx43.4
figla1	1.11219987776934e-45	0.345402	0.206	0.071	2.825543789473e-41	3	figla
tmem44	1.2221811919974e-45	0.284829	0.154	0.044	3.10495131826939e-41	3	tmem44
ccne12	3.38762804103209e-45	0.358054	0.232	0.085	8.60626903824203e-41	3	ccne1
mos2	3.41410694140287e-45	0.394264	0.263	0.105	8.673538684634e-41	3	mos
prc1a	4.92352853887324e-45	0.303717	0.167	0.051	1.25082242530075e-40	3	prc1a
itm2cb2	6.58365762152086e-45	0.400473	0.27	0.112	1.67257821874737e-40	3	itm2cb
ndc1	8.62518068775856e-45	0.35979	0.217	0.08	2.19122715372506e-40	3	ndc1
ccnh2	2.75981100399583e-44	0.381338	0.248	0.097	7.01129985565141e-40	3	ccnh
rogdi2	3.70653746461026e-44	0.379365	0.238	0.092	9.41645842884236e-40	3	rogdi
si:ch211-202f5.32	3.99118172309951e-44	0.332331	0.2	0.069	1.01395971675343e-39	3	si:ch211-202f5.3
BX957362.12	4.91611452389726e-44	0.392072	0.258	0.106	1.2489388947961e-39	3	BX957362.1
hspa52	8.25398271465774e-44	0.444356	0.482	0.284	2.0969243086588e-39	3	hspa5
evla1	8.26185954063997e-44	0.367948	0.22	0.082	2.09892541629959e-39	3	evla
gpr1602	8.81672325156382e-44	0.326554	0.184	0.06	2.23988854205979e-39	3	gpr160
ctsla2	1.08013845148733e-43	0.430175	0.552	0.363	2.74409173600357e-39	3	ctsla
lpcat42	5.43131293086235e-43	0.345457	0.223	0.083	1.37982505008558e-38	3	lpcat4
bmp15	5.99898675061053e-43	0.26807	0.13	0.035	1.5240425839926e-38	3	bmp15
top2a	6.1223674381906e-43	0.28735	0.126	0.034	1.55538744767232e-38	3	top2a
ubc2	9.62808328153594e-43	0.28494	0.738	0.649	2.44601455767421e-38	3	ubc
bokb1	1.12242104262772e-42	0.285613	0.15	0.044	2.85151065879571e-38	3	bokb
dazl2	1.18978022971847e-42	0.349923	0.221	0.082	3.02263667359978e-38	3	dazl
lmnl31	1.3375573181139e-42	0.307271	0.175	0.057	3.39806436666837e-38	3	lmnl3
dynll2a2	1.40782519768045e-42	0.376553	0.265	0.109	3.57657991470718e-38	3	dynll2a
umps1	1.48388455518255e-42	0.320138	0.18	0.06	3.76980871244126e-38	3	umps
exd21	2.14654997878719e-42	0.340102	0.202	0.072	5.45331022110886e-38	3	exd2
si:ch211-226h8.62	2.25086735429784e-42	0.301111	0.178	0.058	5.71832851359366e-38	3	si:ch211-226h8.6
zgc:1630302	4.21052933530686e-42	0.375718	0.246	0.098	1.06968497763471e-37	3	zgc:163030
si:ch211-137a8.2	4.37884958630355e-42	0.275239	0.142	0.041	1.11244673740042e-37	3	si:ch211-137a8.2
aurkb2	4.48742444898349e-42	0.375369	0.251	0.103	1.14003018126426e-37	3	aurkb
si:ch73-303b9.12	4.98411549741328e-42	0.295464	0.178	0.058	1.26621454211784e-37	3	si:ch73-303b9.1
si:dkey-87o1.21	8.18072228851995e-42	0.312326	0.185	0.062	2.07831249739849e-37	3	si:dkey-87o1.2
cax1	9.40240462434808e-42	0.281902	0.145	0.042	2.38868089481563e-37	3	cax1
mylipa2	1.32471625448305e-41	0.371015	0.231	0.091	3.3654416445142e-37	3	mylipa
si:ch211-5k11.82	2.1080427518673e-41	0.371233	0.516	0.284	5.35548261111887e-37	3	si:ch211-5k11.8
nek22	3.44742531639622e-41	0.294787	0.16	0.05	8.75818401630461e-37	3	nek2
snu13a2	3.6466126355328e-41	0.353926	0.216	0.082	9.26421940057108e-37	3	snu13a
tspan13a	5.43229224268249e-41	0.290491	0.151	0.046	1.38007384425349e-36	3	tspan13a
metap1d2	7.25222280366667e-41	0.336208	0.196	0.071	1.84242720327152e-36	3	metap1d
tpx22	9.41642785374922e-41	0.360403	0.244	0.099	2.39224349624499e-36	3	tpx2
lrp13	9.56478688269332e-41	0.298861	0.161	0.052	2.42993410754824e-36	3	lrp13
ube2c1	2.13899938201889e-40	0.364352	0.27	0.115	5.43412793001899e-36	3	ube2c
hmgb2a	2.53339680007382e-40	0.317255	0.747	0.601	6.43609457058755e-36	3	hmgb2a
zfand62	3.03048305415938e-40	0.375608	0.248	0.104	7.69894219909191e-36	3	zfand6
nanos32	4.50118684448523e-40	0.336593	0.209	0.077	1.14352651784147e-35	3	nanos3
casd1	7.79610661710624e-40	0.305337	0.174	0.059	1.98060088607584e-35	3	casd1
hells1	1.09619092101793e-39	0.382821	0.266	0.116	2.78487303484605e-35	3	hells
hbba12	1.68896257510919e-39	0.413206	0.509	0.282	4.2908094220649e-35	3	hbba1
rpz22	1.92087549255718e-39	0.408053	0.318	0.155	4.87998418884151e-35	3	rpz2
faub2	2.49631786907633e-39	0.419384	0.34	0.172	6.34189554638841e-35	3	faub
tram22	3.50833525720448e-39	0.373823	0.261	0.114	8.91292572092799e-35	3	tram2
BX005461.31	3.6187003105715e-39	0.284059	0.157	0.05	9.19330813900689e-35	3	BX005461.3
rbbp41	5.05763298747144e-39	0.404975	0.315	0.154	1.28489166046712e-34	3	rbbp4
si:ch73-340n8.42	6.83835788376772e-39	0.367212	0.249	0.106	1.73728482037119e-34	3	si:ch73-340n8.4
aif1l1	7.69652061206777e-39	0.391739	0.328	0.161	1.95530106149582e-34	3	aif1l
ddx411	7.9499553418828e-39	0.278828	0.158	0.051	2.01968615460532e-34	3	ddx41
tmem702	8.02146011208546e-39	0.334131	0.216	0.084	2.03785194147531e-34	3	tmem70
npm2a2	1.0404201230799e-38	0.298916	0.173	0.059	2.64318732268449e-34	3	npm2a
CT009596.12	1.138311667877e-38	0.308563	0.189	0.067	2.89188079224153e-34	3	CT009596.1
LOC100334439	1.20046995329002e-38	0.256434	0.136	0.04	3.04979391633331e-34	3	LOC100334439
cdca92	1.36280518468313e-38	0.303209	0.184	0.064	3.4622065716875e-34	3	cdca9
fbxo321	2.09034209342078e-38	0.329487	0.21	0.08	5.3105140883355e-34	3	fbxo32
asz11	2.42076099807555e-38	0.287989	0.165	0.055	6.14994331561094e-34	3	asz1
pop42	3.04099586313213e-38	0.358045	0.232	0.096	7.72564999028718e-34	3	pop4
wu:fa19b12	3.05886418863149e-38	0.289693	0.165	0.055	7.77104447121831e-34	3	wu:fa19b12
g3bp12	3.90122202154291e-38	0.419663	0.348	0.184	9.91105454572976e-34	3	g3bp1
si:ch211-210c8.72	5.75620808024075e-38	0.370342	0.248	0.107	1.46236466278516e-33	3	si:ch211-210c8.7
cited11	6.99648849444132e-38	0.266634	0.15	0.047	1.77745790201282e-33	3	cited1
sec61a1l	7.53505062420839e-38	0.372397	0.247	0.108	1.91427961108014e-33	3	sec61a1l
zgc:113425	1.68948361005996e-37	0.283557	0.157	0.051	4.29213311135732e-33	3	zgc:113425
gpx8	3.70515549856567e-37	0.314376	0.182	0.066	9.41294754410609e-33	3	gpx8
rnf42	4.06142407815287e-37	0.357717	0.251	0.109	1.03180478705474e-32	3	rnf4
exd1	4.24700567688565e-37	0.281382	0.143	0.045	1.0789517922128e-32	3	exd1
tent5c2	6.87525238201419e-37	0.365319	0.26	0.115	1.74665786765071e-32	3	tent5c
coil1	6.8879928791337e-37	0.344417	0.22	0.089	1.74989459094392e-32	3	coil
si:dkey-189g17.2	7.59987956543905e-37	0.265681	0.14	0.044	1.93074940359979e-32	3	si:dkey-189g17.2
eif4a1a2	8.70909339299701e-37	0.387439	0.55	0.396	2.21254517649089e-32	3	eif4a1a
zgc:1102391	1.27787109682697e-36	0.40841	0.349	0.188	3.24643152148892e-32	3	zgc:110239
rpp30	2.34897818515424e-36	0.288508	0.151	0.05	5.96757907938435e-32	3	rpp30
zgc:1735441	2.82595360378915e-36	0.279661	0.166	0.057	7.17933513042635e-32	3	zgc:173544
zgc:101016	6.52748760581911e-36	0.325378	0.203	0.081	1.65830822625835e-31	3	zgc:101016
pias4b	7.66689482378113e-36	0.267611	0.148	0.048	1.9477746299816e-31	3	pias4b
marcksb2	7.68724335613239e-36	0.382676	0.307	0.152	1.95294417462543e-31	3	marcksb
spsb12	9.39563201347114e-36	0.309577	0.191	0.072	2.38696031302234e-31	3	spsb1
LOC1005380231	9.47672651389442e-36	0.276448	0.166	0.057	2.40756237085488e-31	3	LOC100538023
CABZ01075618.1	1.01154351117597e-35	0.253531	0.133	0.041	2.56982629014255e-31	3	CABZ01075618.1
micall2a	1.17469468304104e-35	0.259841	0.132	0.04	2.98431184226577e-31	3	micall2a
st3gal8	1.24379954146599e-35	0.296108	0.167	0.059	3.15987273509435e-31	3	st3gal8
efcab11	2.12262904940475e-35	0.254704	0.145	0.046	5.39253910001278e-31	3	efcab11
zgc:1751362	2.70314458988621e-35	0.328654	0.205	0.082	6.86733883060592e-31	3	zgc:175136
spryd41	3.05377955571492e-35	0.300687	0.173	0.063	7.75812696129375e-31	3	spryd4
CCDC69	4.13447003056887e-35	0.273122	0.148	0.049	1.05036211126602e-30	3	CCDC69
bmb2	4.35881201006243e-35	0.290584	0.182	0.067	1.10735619115636e-30	3	bmb
bzw1b2	1.21739565666105e-34	0.391729	0.525	0.369	3.09279366574741e-30	3	bzw1b
alg13	1.43189258269273e-34	0.261137	0.148	0.049	3.63772310633088e-30	3	alg13
zgc:171566	1.51513211453648e-34	0.280351	0.157	0.054	3.84919313697993e-30	3	zgc:171566
fbxo43	5.76310896699861e-34	0.272525	0.154	0.053	1.464117833066e-29	3	fbxo43
si:dkey-81e3.21	6.02711313446137e-34	0.257706	0.145	0.048	1.53118809180991e-29	3	si:dkey-81e3.2
si:ch211-226h8.8	9.46503841381466e-34	0.309081	0.189	0.074	2.40459300902961e-29	3	si:ch211-226h8.8
akap1a	1.07753553884351e-33	0.250327	0.139	0.045	2.73747903643194e-29	3	akap1a
rbm72	1.22742425203567e-33	0.345155	0.23	0.101	3.11827131229663e-29	3	rbm7
ncbp21	1.36271575209867e-33	0.384677	0.299	0.153	3.46197936820667e-29	3	ncbp2
rpa32	1.97095491528228e-33	0.376413	0.29	0.146	5.00721096227463e-29	3	rpa3
COQ10A1	2.26069941444748e-33	0.294688	0.173	0.064	5.74330686240381e-29	3	COQ10A
pon3.2	8.00474597418948e-33	0.315946	0.194	0.079	2.03360571474284e-28	3	pon3.2
setd4	9.31370688649231e-33	0.270153	0.152	0.054	2.36614723451337e-28	3	setd4
cfl1l1	1.01010190501519e-32	0.341893	0.274	0.129	2.5661638896911e-28	3	cfl1l
dynll12	1.58975901958723e-32	0.359608	0.584	0.433	4.03878278926135e-28	3	dynll1
ccdc581	2.55874803625578e-32	0.329835	0.214	0.093	6.50049938610782e-28	3	ccdc58
e2f51	3.69732968423237e-32	0.271684	0.156	0.056	9.39306606279234e-28	3	e2f5
slc29a2	6.67335851930518e-32	0.272696	0.158	0.058	1.69536673182948e-27	3	slc29a2
mrps18b1	7.47505912902778e-32	0.345544	0.235	0.108	1.89903877172951e-27	3	mrps18b
selenoh2	1.72833462318525e-31	0.387471	0.373	0.219	4.39083411020213e-27	3	selenoh
pim31	4.81405635390351e-31	0.328907	0.237	0.109	1.22301101670919e-26	3	pim3
eno3	5.31990876762711e-31	0.368038	0.5	0.355	1.35152282241567e-26	3	eno3
zgc:1129802	6.12989419277628e-31	0.281792	0.182	0.072	1.55729961967481e-26	3	zgc:112980
h2afx2	6.85067051916661e-31	0.322713	0.249	0.115	1.74041284539428e-26	3	h2afx
lman1	9.21695592851314e-31	0.311848	0.193	0.081	2.34156765363876e-26	3	lman1
chrac12	1.07120109716049e-30	0.339347	0.243	0.115	2.72138638733622e-26	3	chrac1
vps9d12	1.24843482211462e-30	0.284747	0.187	0.076	3.17164866558219e-26	3	vps9d1
chchd102	1.62528321933444e-30	0.341922	0.262	0.126	4.12903201871914e-26	3	chchd10
polr2k2	2.31518030710901e-30	0.377903	0.309	0.168	5.88171557021045e-26	3	polr2k
snrpb22	3.04886934193608e-30	0.35634	0.263	0.131	7.7456525631886e-26	3	snrpb2
cdk1	3.26977860718376e-30	0.293513	0.187	0.077	8.30687255155033e-26	3	cdk1
slc35f2	4.51564111530253e-30	0.272079	0.159	0.06	1.14719862534261e-25	3	slc35f2
zgc:771121	4.58513925818679e-30	0.309531	0.214	0.094	1.16485462854235e-25	3	zgc:77112
gemin72	4.77829941572361e-30	0.353734	0.267	0.135	1.21392696656458e-25	3	gemin7
si:ch211-157c3.41	4.89667122969017e-30	0.265915	0.177	0.069	1.24399932590279e-25	3	si:ch211-157c3.4
gtf2a12	4.9787337696615e-30	0.353585	0.267	0.134	1.2648473141825e-25	3	gtf2a1
fam122b	5.19109617876234e-30	0.270323	0.15	0.055	1.31879798421457e-25	3	fam122b
cdt12	6.75969465565735e-30	0.275618	0.173	0.068	1.71730042726975e-25	3	cdt1
oclna1	1.69220864033715e-29	0.272364	0.16	0.061	4.29905605077654e-25	3	oclna
hsp90b11	1.95514746671077e-29	0.371296	0.349	0.202	4.96705213917872e-25	3	hsp90b1
dph31	2.23914022887114e-29	0.266119	0.159	0.061	5.68853575144714e-25	3	dph3
pus31	2.28162689245899e-29	0.265213	0.151	0.056	5.79647312029207e-25	3	pus3
mcm7	2.62019856399955e-29	0.348226	0.272	0.14	6.65661445184086e-25	3	mcm7
lipg2	2.27634938976646e-28	0.253086	0.166	0.065	5.78306562470169e-24	3	lipg
snrpg1	3.99822722718926e-28	0.376985	0.397	0.257	1.01574962706743e-23	3	snrpg
fbxw11b2	4.24400282960749e-28	0.333033	0.25	0.125	1.07818891886178e-23	3	fbxw11b
khsrp	5.29528780934662e-28	0.372584	0.32	0.186	1.34526786796451e-23	3	khsrp
pcna	8.27099837702742e-28	0.334041	0.271	0.141	2.10124713768382e-23	3	pcna
imp32	1.27731964127292e-27	0.331187	0.239	0.117	3.24503054865385e-23	3	imp3
hmgb3b2	1.76133973993829e-27	0.362087	0.295	0.164	4.47468360931322e-23	3	hmgb3b
rac1a1	1.91497421858987e-27	0.341083	0.258	0.134	4.86499200232757e-23	3	rac1a
prrg22	2.01160110831911e-27	0.276668	0.174	0.072	5.1104726156847e-23	3	prrg2
nutf2l2	2.63826639051891e-27	0.36455	0.353	0.214	6.70251576511328e-23	3	nutf2l
cdc34a	3.34622725169063e-27	0.257676	0.148	0.057	8.50109033292005e-23	3	cdc34a
zgc:112185	3.63234046785373e-27	0.267392	0.163	0.066	9.2279609585824e-23	3	zgc:112185
BX323557.1	4.78215500038164e-27	0.286206	0.176	0.075	1.21490647784695e-22	3	BX323557.1
gfer2	5.54536355768815e-27	0.276951	0.187	0.081	1.40879961183068e-22	3	gfer
nap1l1	8.83266409247823e-27	0.351776	0.474	0.35	2.24393831269409e-22	3	nap1l1
cnih1	8.9784588554867e-27	0.314071	0.22	0.106	2.28097747223639e-22	3	cnih1
golt1bb	1.03509195664563e-26	0.286203	0.179	0.078	2.62965111585822e-22	3	golt1bb
aktip2	1.0794382985575e-26	0.326157	0.239	0.119	2.74231299748534e-22	3	aktip
si:dkey-92i17.22	1.11225562324256e-26	0.263447	0.174	0.072	2.82568541084772e-22	3	si:dkey-92i17.2
rcor1	1.14593593655179e-26	0.299363	0.203	0.094	2.91125024680983e-22	3	rcor1
ncl	5.09759120860122e-26	0.325664	0.519	0.409	1.29504304654514e-21	3	ncl
slc25a25a2	5.12029616792733e-26	0.346226	0.281	0.156	1.30081124146194e-21	3	slc25a25a
dnajc9	5.82929962299365e-26	0.278837	0.184	0.082	1.48093356922154e-21	3	dnajc9
hmga1a1	6.10397700980815e-26	0.3199	0.559	0.436	1.55071535934176e-21	3	hmga1a
pithd11	1.09602378357446e-25	0.259127	0.155	0.063	2.78444842217092e-21	3	pithd1
cnep1r11	4.38360714042949e-25	0.30714	0.215	0.105	1.11365539402611e-20	3	cnep1r1
cbx3a	4.82827608815243e-25	0.355599	0.415	0.285	1.22662354019513e-20	3	cbx3a
nfs1	5.38923719767755e-25	0.266434	0.169	0.074	1.36913571006998e-20	3	nfs1
si:ch73-281n10.22	7.84769581077669e-25	0.322105	0.527	0.389	1.99370712072782e-20	3	si:ch73-281n10.2
lrrc591	8.79780871632959e-25	0.314704	0.247	0.128	2.23508330438353e-20	3	lrrc59
rangrf	1.08319903522242e-24	0.250883	0.152	0.062	2.75186714898256e-20	3	rangrf
srsf7a	1.72499854347724e-24	0.357897	0.379	0.256	4.38235879970394e-20	3	srsf7a
mcfd2	2.7799887013703e-24	0.294843	0.209	0.102	7.06256129583125e-20	3	mcfd2
asf1ba1	3.28664487667708e-24	0.269526	0.18	0.081	8.34972130919811e-20	3	asf1ba
prpf31	3.76403547772178e-24	0.264384	0.164	0.071	9.56253213115218e-20	3	prpf31
dcun1d12	3.976848784421e-24	0.272674	0.182	0.082	1.01031843368216e-19	3	dcun1d1
sumo3b2	4.40493156060277e-24	0.323605	0.216	0.109	1.11907286297113e-19	3	sumo3b
tipin	6.36737047680777e-24	0.250855	0.13	0.051	1.61763046963301e-19	3	tipin
STMP11	9.62070436560092e-24	0.360614	0.405	0.287	2.44413994408091e-19	3	STMP1
top1l1	1.08248287677263e-23	0.341221	0.336	0.211	2.75004774844086e-19	3	top1l
fen1	1.10295912432769e-23	0.260259	0.175	0.079	2.80206765535451e-19	3	fen1
gar1	1.22525875154979e-23	0.297606	0.216	0.109	3.11276985831225e-19	3	gar1
mcm4	1.41753364290908e-23	0.262204	0.169	0.076	3.60124421981051e-19	3	mcm4
si:dkeyp-75b4.102	1.64464312221539e-23	0.269733	0.536	0.356	4.17821585198819e-19	3	si:dkeyp-75b4.10
tacc31	1.87152935192207e-23	0.256645	0.173	0.077	4.75462031855801e-19	3	tacc3
f11r.12	1.88295366569887e-23	0.32215	0.28	0.158	4.78364378770797e-19	3	f11r.1
spcs3	1.94887307549908e-23	0.345014	0.377	0.254	4.95111204830541e-19	3	spcs3
lsm12a1	2.0774869997115e-23	0.294393	0.219	0.11	5.27785572276707e-19	3	lsm12a
mrpl48	2.56824931760169e-23	0.254971	0.161	0.07	6.5246373913671e-19	3	mrpl48
btg32	3.06868622702331e-23	0.332243	0.274	0.155	7.79599735975272e-19	3	btg3
mrgbp	3.52117786408303e-23	0.277705	0.179	0.083	8.94555236370295e-19	3	mrgbp
snupn	6.00774590264944e-23	0.250901	0.152	0.066	1.52626784656809e-18	3	snupn
ckbb1	1.06510841846357e-22	0.322836	0.388	0.243	2.7059079371067e-18	3	ckbb
tomm20a	1.11147601156577e-22	0.336529	0.345	0.221	2.82370480738285e-18	3	tomm20a
aldh18a1	1.17977949111696e-22	0.2566	0.155	0.067	2.99722979718264e-18	3	aldh18a1
selenom	3.26926718567056e-22	0.287609	0.209	0.106	8.30557328519605e-18	3	selenom
UBL4A	3.26951488427192e-22	0.302566	0.216	0.113	8.30620256349281e-18	3	UBL4A
npm1a	6.1728311255391e-22	0.333518	0.413	0.294	1.56820774744321e-17	3	npm1a
chtopa2	8.83811834795308e-22	0.327155	0.322	0.2	2.24532396629748e-17	3	chtopa
mat2aa	9.76593031516754e-22	0.316135	0.277	0.162	2.48103459656831e-17	3	mat2aa
eif5a2	1.16969196993912e-21	0.30365	0.504	0.403	2.97160244963035e-17	3	eif5a2
pttg1ipb2	1.1858048760312e-21	0.271156	0.195	0.096	3.01253728755727e-17	3	pttg1ipb
timm131	1.52748529902724e-21	0.27658	0.188	0.092	3.88057640217871e-17	3	timm13
fbl	1.89816938854907e-21	0.330679	0.311	0.195	4.82229933160892e-17	3	fbl
mpzl2b	2.76183631110082e-21	0.260497	0.176	0.083	7.01644514835164e-17	3	mpzl2b
c1d1	2.81447580532238e-21	0.294002	0.216	0.114	7.1501757834215e-17	3	c1d
ptgr1	3.58792275339052e-21	0.285039	0.201	0.103	9.11511775498861e-17	3	ptgr1
paip2b	4.19595538088187e-21	0.331453	0.408	0.303	1.06598246451304e-16	3	paip2b
naa40	4.33568236299876e-21	0.26651	0.188	0.093	1.10148010431983e-16	3	naa40
akirin1	4.54858021662678e-21	0.29945	0.237	0.131	1.15556680403403e-16	3	akirin1
hnrnpaba	5.63865846495481e-21	0.268596	0.545	0.464	1.43250118302177e-16	3	hnrnpaba
arpp19b	5.87643674980388e-21	0.297083	0.233	0.128	1.49290875628768e-16	3	arpp19b
cycsb1	7.62164268000145e-21	0.32024	0.425	0.308	1.93627832285437e-16	3	cycsb
tssc4	8.11747320806002e-21	0.253046	0.157	0.072	2.06224406850765e-16	3	tssc4
nifk1	9.02095429364882e-21	0.278471	0.214	0.112	2.29177343830148e-16	3	nifk
pdia4	1.1610290832618e-20	0.283718	0.221	0.118	2.94959438602662e-16	3	pdia4
pprc1	1.35714966912184e-20	0.25408	0.169	0.081	3.44783873440404e-16	3	pprc1
atp5mc1	3.25889007697948e-20	0.317282	0.435	0.324	8.27921024056637e-16	3	atp5mc1
lbh1	4.74787840676826e-20	0.290116	0.257	0.147	1.20619850923948e-15	3	lbh
setb	7.06117592455146e-20	0.312266	0.456	0.356	1.7938917436323e-15	3	setb
ppm1g	7.9779536400421e-20	0.292437	0.232	0.13	2.0267991222527e-15	3	ppm1g
ivns1abpb	1.09202782863066e-19	0.261094	0.193	0.099	2.7742966986362e-15	3	ivns1abpb
dap1b1	1.10934760398454e-19	0.313221	0.358	0.244	2.81829758792272e-15	3	dap1b
txnl4a	1.16282986017475e-19	0.266118	0.201	0.105	2.95416925977395e-15	3	txnl4a
rbm4.22	1.24636038389642e-19	0.304675	0.258	0.151	3.16637855528887e-15	3	rbm4.2
sub1b	1.57528255363847e-19	0.316891	0.324	0.21	4.00200532751853e-15	3	sub1b
ssb	1.6135450590057e-19	0.278133	0.189	0.099	4.09921122240399e-15	3	ssb
abcf2a2	1.72916862440607e-19	0.274495	0.237	0.132	4.39295289030362e-15	3	abcf2a
mrps18c	1.95323748877471e-19	0.288012	0.205	0.111	4.96219984023215e-15	3	mrps18c
nol72	2.56828525528307e-19	0.273297	0.204	0.108	6.52472869104664e-15	3	nol7
thoc71	3.35312390051356e-19	0.279157	0.196	0.103	8.51861126925471e-15	3	thoc7
ebna1bp2	4.0429308540624e-19	0.286023	0.23	0.129	1.02710658347455e-14	3	ebna1bp2
hprt11	4.73802250464846e-19	0.267818	0.204	0.108	1.20369461730594e-14	3	hprt1
idh1	5.94530701400714e-19	0.286205	0.207	0.113	1.51040524690851e-14	3	idh1
ube2al	9.449660030381e-19	0.291595	0.246	0.144	2.40068613071829e-14	3	ube2al
uck2a	1.32296204489279e-18	0.268135	0.196	0.104	3.36098507505014e-14	3	uck2a
anp32b1	1.53302979012903e-18	0.314869	0.358	0.247	3.89466218182279e-14	3	anp32b
uqcr10	1.84468562571443e-18	0.302479	0.442	0.343	4.68642383212752e-14	3	uqcr10
hbaa12	2.8122150520223e-18	0.282645	0.361	0.227	7.14443233966265e-14	3	hbaa1
eloca	5.81412015217478e-18	0.259277	0.175	0.09	1.47707722466e-13	3	eloca
lsm6	6.23590699897763e-18	0.310173	0.328	0.22	1.58423217309027e-13	3	lsm6
tmco11	6.30935477808474e-18	0.259068	0.198	0.106	1.60289158137243e-13	3	tmco1
psme32	2.84678085623446e-17	0.271641	0.212	0.12	7.23224676526364e-13	3	psme3
dkc11	2.97553976650961e-17	0.292852	0.269	0.169	7.55935877681766e-13	3	dkc1
glulb1	4.84048445567647e-17	0.257716	0.233	0.134	1.22972507596461e-12	3	glulb
snrpe	6.29684869709422e-17	0.308686	0.378	0.279	1.59971441149679e-12	3	snrpe
ube2g1b	7.05848513651763e-17	0.285262	0.217	0.128	1.7932081489323e-12	3	ube2g1b
h2afvb	8.63496276255328e-17	0.253357	0.571	0.47	2.19371228982666e-12	3	h2afvb
zgc:171480	9.01007881380977e-17	0.269891	0.185	0.101	2.28901052264837e-12	3	zgc:171480
sinhcafl	1.3919978838529e-16	0.265658	0.211	0.121	3.5363706239283e-12	3	sinhcafl
rpf1	1.47451469393096e-16	0.280142	0.216	0.127	3.74600457993159e-12	3	rpf1
alyref1	1.48389598760332e-16	0.300063	0.349	0.246	3.76983775650623e-12	3	alyref
zfand5b1	2.41369059977359e-16	0.295626	0.299	0.2	6.13198096872481e-12	3	zfand5b
cdc14b1	7.27327173048309e-16	0.251621	0.209	0.12	1.84777468312923e-11	3	cdc14b
tspan36	1.10959330127484e-15	0.266322	0.248	0.152	2.81892178188872e-11	3	tspan36
cbx51	1.46583206411707e-15	0.292312	0.295	0.2	3.7239463588894e-11	3	cbx5
snrpa1	1.76091203792552e-15	0.255817	0.202	0.117	4.47359703234978e-11	3	snrpa1
FQ323156.11	2.00729356526615e-15	0.256921	0.242	0.148	5.09952930255865e-11	3	FQ323156.1
lsm12	2.59248907323483e-15	0.251921	0.21	0.122	6.58621849055308e-11	3	lsm1
lsm8	5.38198473782274e-15	0.267649	0.237	0.148	1.36729322264387e-10	3	lsm8
ddx61	8.51537658971309e-15	0.277135	0.265	0.173	2.16333142261661e-10	3	ddx6
pcf112	1.06433376517719e-14	0.274553	0.309	0.212	2.70393993043265e-10	3	pcf11
hspd1	5.56673249194271e-14	0.272876	0.244	0.16	1.41422838957805e-09	3	hspd1
snrpb	5.99519713645684e-14	0.265244	0.426	0.354	1.52307983251686e-09	3	snrpb
sap181	1.87017542708744e-13	0.272639	0.304	0.217	4.75118067251564e-09	3	sap18
snrpd2	3.41624138426237e-13	0.267558	0.342	0.255	8.67896123671855e-09	3	snrpd2
snrpc1	6.633851707977e-13	0.262664	0.257	0.172	1.68533002641156e-08	3	snrpc
hnrnpa1b	1.61569664476685e-12	0.266971	0.346	0.269	4.10467732603019e-08	3	hnrnpa1b
ilf2	2.12882178329001e-12	0.273365	0.32	0.24	5.40827174044826e-08	3	ilf2
ranbp1	5.49358175858245e-12	0.262708	0.353	0.279	1.39564444576787e-07	3	ranbp1
rtn4a1	7.48637981402289e-12	0.253104	0.317	0.236	1.90191479175251e-07	3	rtn4a
mrpl36	7.49979410798923e-12	0.252685	0.269	0.189	1.90532269313466e-07	3	mrpl36
tktb	9.19086964586595e-12	0.251198	0.237	0.16	2.33494043353224e-07	3	tktb
nop58	2.00341497926227e-11	0.251249	0.252	0.177	5.08967575481581e-07	3	nop58
si:ch211-246m6.4	4.94645512479638e-11	0.262457	0.244	0.171	1.25664692445452e-06	3	si:ch211-246m6.4
zgc:91910	7.49613479915831e-11	0.251282	0.339	0.267	1.90439304572617e-06	3	zgc:91910
igfbp5b	0	1.65367	0.708	0.047	0	4	igfbp5b
si:dkey-261h17.1	0	1.55316	0.733	0.074	0	4	si:dkey-261h17.1
col1a2	0	1.52069	0.875	0.135	0	4	col1a2
pmp22a	0	1.49277	0.841	0.121	0	4	pmp22a
col1a1a	0	1.41285	0.817	0.122	0	4	col1a1a
col1a1b	0	1.41026	0.809	0.127	0	4	col1a1b
dcn	0	1.40752	0.782	0.101	0	4	dcn
pcolcea	0	1.39773	0.648	0.028	0	4	pcolcea
rbp4	0	1.37395	0.695	0.104	0	4	rbp4
ccl25b	0	1.30839	0.557	0.063	0	4	ccl25b
krt94	0	1.30276	0.728	0.129	0	4	krt94
fstl1b	0	1.2592	0.725	0.109	0	4	fstl1b
endouc	0	1.1957	0.538	0.04	0	4	endouc
fn1a	0	1.15885	0.562	0.051	0	4	fn1a
plpp3	0	1.13918	0.536	0.034	0	4	plpp3
CABZ01092746.1	0	1.13325	0.562	0.057	0	4	CABZ01092746.1
marcksl1a	0	1.10976	0.749	0.229	0	4	marcksl1a
mfap5	0	1.10175	0.523	0.033	0	4	mfap5
col5a1	0	1.10039	0.639	0.098	0	4	col5a1
sparc	0	1.06283	0.698	0.162	0	4	sparc
mfap2	0	1.04367	0.57	0.09	0	4	mfap2
si:ch211-105c13.3	0	0.988782	0.47	0.04	0	4	si:ch211-105c13.3
nfixb	0	0.965855	0.499	0.055	0	4	nfixb
col6a3	0	0.948769	0.536	0.087	0	4	col6a3
BX640522.2	0	0.947747	0.385	0.019	0	4	BX640522.2
col5a2a	0	0.922512	0.505	0.074	0	4	col5a2a
osr1	0	0.87745	0.395	0.02	0	4	osr1
CR383676.11	0	0.86848	0.957	0.702	0	4	CR383676.1
plpp1a	0	0.868072	0.409	0.056	0	4	plpp1a
slit3	0	0.85585	0.386	0.013	0	4	slit3
vasna	0	0.794633	0.366	0.024	0	4	vasna
lrp1aa	0	0.786689	0.395	0.044	0	4	lrp1aa
spon2b	0	0.776513	0.261	0.008	0	4	spon2b
thbs3a	0	0.77125	0.3	0.003	0	4	thbs3a
efnb1	0	0.762707	0.352	0.024	0	4	efnb1
neu3.5	0	0.753288	0.28	0.002	0	4	neu3.5
mgp	0	0.726997	0.251	0.007	0	4	mgp
htra1b	0	0.725188	0.286	0.021	0	4	htra1b
AL732488.1	0	0.720909	0.306	0.024	0	4	AL732488.1
BX663503.3	0	0.706977	0.304	0.016	0	4	BX663503.3
emilin2a	0	0.66478	0.268	0.007	0	4	emilin2a
rgs5a	0	0.657847	0.288	0.022	0	4	rgs5a
emid1	0	0.651639	0.266	0.014	0	4	emid1
angptl1a	0	0.641507	0.265	0.019	0	4	angptl1a
CABZ01039096.1	0	0.633535	0.261	0.008	0	4	CABZ01039096.1
crhbp	0	0.619676	0.219	0.006	0	4	crhbp
htra1a	0	0.610195	0.247	0.009	0	4	htra1a
tsku	0	0.605741	0.29	0.021	0	4	tsku
adamts15b	0	0.604532	0.25	0.01	0	4	adamts15b
si:ch73-173h19.3	0	0.58966	0.232	0.007	0	4	si:ch73-173h19.3
sost	0	0.568944	0.225	0.006	0	4	sost
mustn1a	0	0.562255	0.234	0.009	0	4	mustn1a
flnb	0	0.559072	0.229	0.013	0	4	flnb
itih5	0	0.344829	0.129	0.001	0	4	itih5
s100a10b	1.70394613319189e-306	1.09111	0.808	0.251	4.32887515137399e-302	4	s100a10b
kirrel1a	3.70249877834162e-302	0.579218	0.258	0.019	9.40619814637688e-298	4	kirrel1a
crabp2a	1.77708001070556e-301	0.379331	0.134	0.001	4.51467176719747e-297	4	crabp2a
colec12	3.41395256283346e-301	0.716959	0.359	0.043	8.67314648587841e-297	4	colec12
crabp2b	2.05220406179941e-300	0.480808	0.199	0.009	5.21362441900139e-296	4	crabp2b
si:ch1073-459j12.1	7.23934942157205e-298	0.814186	0.421	0.063	1.83915672055038e-293	4	si:ch1073-459j12.1
fbln5	9.60542579663832e-297	0.68169	0.311	0.031	2.44025842363596e-292	4	fbln5
fstb	9.70568783036303e-294	0.560418	0.22	0.013	2.46572999330373e-289	4	fstb
icn	4.86903333442566e-286	1.12531	0.762	0.235	1.23697791861084e-281	4	icn
tgfbr3	1.07558354373286e-285	0.684508	0.298	0.03	2.73251999285333e-281	4	tgfbr3
LOC108180269	2.44271344070437e-285	0.72931	0.34	0.04	6.20571349610946e-281	4	LOC108180269
mdka	1.33086526953868e-281	0.912607	0.484	0.089	3.38106321726301e-277	4	mdka
si:ch211-39i22.1	3.36102866344225e-279	0.810888	0.419	0.066	8.53869331947504e-275	4	si:ch211-39i22.1
zcchc24	5.6995792449442e-276	0.57553	0.265	0.023	1.44797810717808e-271	4	zcchc24
tnfsf10l	6.79050887869451e-276	0.576002	0.27	0.024	1.72512878063234e-271	4	tnfsf10l
LOC100537342	2.90593499632446e-272	0.383116	0.152	0.004	7.3825278581623e-268	4	LOC100537342
c6	6.81671221822101e-272	0.949459	0.472	0.09	1.73178573903905e-267	4	c6
dpysl3	9.11989103281895e-271	0.437754	0.192	0.01	2.31690831688765e-266	4	dpysl3
zgc:195173	5.63766585890123e-270	0.841848	0.471	0.09	1.43224901145386e-265	4	zgc:195173
add3a	1.16305728824664e-269	0.880046	0.519	0.113	2.95474704079058e-265	4	add3a
id2b	2.11249316280778e-267	0.674627	0.271	0.026	5.36678888011316e-263	4	id2b
akap12b	1.61431598330855e-266	0.727987	0.377	0.054	4.10116975559538e-262	4	akap12b
hapln3	3.39575337195493e-266	0.455085	0.178	0.008	8.6269114414515e-262	4	hapln3
asip2b	2.90489383147124e-265	0.619964	0.216	0.014	7.37988277885267e-261	4	asip2b
nova2	2.25254686474708e-264	0.574428	0.253	0.022	5.72259530988997e-260	4	nova2
si:ch211-198c19.3	8.35916790787758e-263	0.827366	0.399	0.062	2.1236466069963e-258	4	si:ch211-198c19.3
fbn2b	1.84548738874405e-262	0.639962	0.301	0.034	4.68846071110426e-258	4	fbn2b
plvapb	1.83184877546202e-261	0.452783	0.165	0.007	4.65381181406127e-257	4	plvapb
nid1a	7.63816794787025e-260	0.565368	0.265	0.025	1.94047656715644e-255	4	nid1a
XLOC-016094	3.11682520228517e-258	0.771155	0.394	0.063	7.91829442640549e-254	4	XLOC-016094
slc6a4a	8.09590495135882e-258	0.380519	0.154	0.005	2.05676465289271e-253	4	slc6a4a
emp2	1.49890012869223e-257	0.670221	0.317	0.04	3.80795577694261e-253	4	emp2
FP102783.1	2.75088166506957e-250	0.365046	0.14	0.004	6.98861487010924e-246	4	FP102783.1
fbln2	3.09008812602963e-250	0.490957	0.213	0.015	7.85036888417827e-246	4	fbln2
im:7151449	1.51080851314439e-248	0.564441	0.223	0.018	3.83820902764333e-244	4	im:7151449
c1qtnf5	3.52435949507921e-248	0.568284	0.24	0.021	8.95363529724873e-244	4	c1qtnf5
scara3	3.10834531214366e-246	0.536046	0.242	0.022	7.89675126550098e-242	4	scara3
tmem100a	1.74008394592904e-245	0.471586	0.204	0.014	4.42068326463272e-241	4	tmem100a
si:ch73-46j18.5	8.65569387242573e-244	0.895406	0.642	0.18	2.19897902828976e-239	4	si:ch73-46j18.5
ablim1b	2.89314246013227e-243	0.588271	0.267	0.028	7.35002841996603e-239	4	ablim1b
nfia	3.35958429484333e-243	0.749081	0.42	0.078	8.53502390104948e-239	4	nfia
tgfb2	6.78327171150565e-238	0.371418	0.149	0.006	1.72329017830801e-233	4	tgfb2
vim	6.60945859061403e-237	0.568734	0.275	0.031	1.67913295494549e-232	4	vim
znf385a	6.36476883127358e-234	0.60902	0.299	0.038	1.61696952158505e-229	4	znf385a
adgrg6	2.17123836497253e-233	0.358201	0.132	0.004	5.51603106621271e-229	4	adgrg6
cdh10a	9.99702424909307e-232	0.276697	0.111	0.002	2.53974401048209e-227	4	cdh10a
cdh6	1.08003841131799e-231	0.49703	0.217	0.018	2.74383758395336e-227	4	cdh6
tspan35	2.14820804035612e-229	0.400417	0.161	0.008	5.45752252652472e-225	4	tspan35
si:ch211-227m13.1	2.56490859042454e-227	0.378814	0.165	0.009	6.51615027397354e-223	4	si:ch211-227m13.1
dhrs3b	1.82703592483077e-226	0.441924	0.191	0.014	4.64158476703258e-222	4	dhrs3b
gpc6a	7.25092690144793e-225	0.335932	0.142	0.006	1.84209797931285e-220	4	gpc6a
dock9b	6.30512569314612e-224	0.440308	0.183	0.012	1.60181718234377e-219	4	dock9b
hsd11b2	1.21462489681723e-223	0.923381	0.53	0.124	3.08575455036417e-219	4	hsd11b2
crabp1b	1.83154292650416e-223	0.294691	0.109	0.002	4.65303480478382e-219	4	crabp1b
abca1a	9.08664979923867e-220	0.720123	0.336	0.055	2.30846338149658e-215	4	abca1a
klf2a	2.31476025352441e-219	0.788703	0.407	0.08	5.88064842407875e-215	4	klf2a
eda	1.553541700361e-218	0.347864	0.135	0.005	3.94677268976712e-214	4	eda
anxa1a	1.29608998687632e-211	0.865573	0.535	0.139	3.29271661165929e-207	4	anxa1a
ptx3a	3.10807805855986e-210	0.625161	0.25	0.028	7.89607230777131e-206	4	ptx3a
igf2b	2.94160804046131e-208	0.694315	0.342	0.058	7.47315522679196e-204	4	igf2b
rbp5	4.59267750310186e-207	0.761597	0.423	0.09	1.16676971966303e-202	4	rbp5
col6a2	3.27588734726703e-206	0.633307	0.34	0.057	8.32239180573189e-202	4	col6a2
ackr3b	3.36132985447365e-205	0.491992	0.213	0.021	8.53945849529032e-201	4	ackr3b
si:ch211-251b21.1	2.03956667066297e-204	0.327827	0.123	0.004	5.18151912681929e-200	4	si:ch211-251b21.1
tgfbr2b	2.8846912504346e-204	0.429362	0.178	0.013	7.3285581217291e-200	4	tgfbr2b
adamts15a	3.72722085258961e-204	0.605536	0.294	0.043	9.46900457600392e-200	4	adamts15a
loxa	3.77527904881809e-200	0.342018	0.142	0.007	9.59109642352235e-196	4	loxa
loxl1	1.44832861669576e-199	0.466394	0.206	0.02	3.67947885071557e-195	4	loxl1
CR847566.1	5.34220388391654e-199	0.570936	0.27	0.037	1.357186896709e-194	4	CR847566.1
cd81a	1.64339707142982e-198	0.836397	0.651	0.215	4.17505025996746e-194	4	cd81a
eva1ba	3.07163158225435e-198	0.626653	0.314	0.051	7.80348003471718e-194	4	eva1ba
CR855311.1	2.35657246382946e-197	0.844245	0.366	0.071	5.98687234435874e-193	4	CR855311.1
tll1	1.36880023793529e-196	0.276223	0.101	0.002	3.47743700447461e-192	4	tll1
lrrc17	5.48072179295939e-196	0.588084	0.29	0.043	1.39237737150133e-191	4	lrrc17
mfge8b	2.3353724593212e-194	0.575615	0.218	0.024	5.93301373290551e-190	4	mfge8b
nptx1l	7.73288907463064e-194	0.282032	0.107	0.003	1.96454046940991e-189	4	nptx1l
col6a1	1.23689779311378e-193	0.677856	0.389	0.079	3.14233884340556e-189	4	col6a1
crispld2	2.42085035408083e-193	0.420827	0.159	0.011	6.15017032454234e-189	4	crispld2
ppap2d	3.09182421779931e-193	0.473967	0.222	0.024	7.85477942531915e-189	4	ppap2d
cyp2ad3	3.55582509037244e-193	0.595458	0.298	0.047	9.03357364209119e-189	4	cyp2ad3
cyp2n13	4.53169148791306e-193	0.516971	0.237	0.028	1.15127622250431e-188	4	cyp2n13
lpar1	8.5915589816738e-188	0.61185	0.317	0.054	2.18268555929423e-183	4	lpar1
LOC103909284	2.43884908705485e-187	0.621595	0.331	0.061	6.19589610566283e-183	4	LOC103909284
ddr2l	1.10745212732882e-185	0.43076	0.19	0.018	2.81348212947888e-181	4	ddr2l
c1qtnf2	8.08104771630678e-185	0.386152	0.181	0.016	2.05299017232774e-180	4	c1qtnf2
krt8	9.14230196542236e-185	0.840565	0.746	0.284	2.32260181431555e-180	4	krt8
pamr1	6.41067194007728e-184	0.299463	0.121	0.005	1.62863120637663e-179	4	pamr1
cebpd	4.31934853607001e-180	0.761671	0.485	0.13	1.09733049558859e-175	4	cebpd
crabp1a	5.14033371989097e-180	0.286435	0.108	0.004	1.3059017815383e-175	4	crabp1a
rnd3b	2.2088733315286e-174	0.495828	0.253	0.037	5.6116426987484e-170	4	rnd3b
lrp1ab	4.05667346867682e-172	0.600866	0.325	0.062	1.03059789471735e-167	4	lrp1ab
bicc1b	1.22300816360175e-171	0.387346	0.171	0.015	3.10705223963026e-167	4	bicc1b
pdgfra	5.13903070931937e-171	0.539463	0.285	0.047	1.30557075170259e-166	4	pdgfra
fgl2b	2.08490041272888e-168	0.315933	0.13	0.008	5.29668949853773e-164	4	fgl2b
antxr2a	1.32388234303237e-167	0.720185	0.495	0.148	3.36332309247374e-163	4	antxr2a
pdgfrb	1.35148105615064e-167	0.491212	0.257	0.039	3.43343762315071e-163	4	pdgfrb
wscd2	1.78754026070105e-167	0.301052	0.125	0.007	4.54124603231103e-163	4	wscd2
s100v2	7.11979572191455e-164	0.677208	0.449	0.121	1.80878410315239e-159	4	s100v2
c7a	9.0724393498878e-164	0.515346	0.234	0.033	2.304853216839e-159	4	c7a
ahnak	2.08371857144535e-163	0.693269	0.437	0.117	5.29368703075691e-159	4	ahnak
rspo3	2.52071703555781e-162	0.292056	0.125	0.008	6.40388162883461e-158	4	rspo3
bag2	1.39810082182837e-161	0.320241	0.132	0.009	3.55187513785497e-157	4	bag2
boc	4.21497166422024e-161	0.544739	0.292	0.053	1.07081355129515e-156	4	boc
sema3d	3.09348693427534e-160	0.343879	0.143	0.011	7.85900355652651e-156	4	sema3d
tril	4.49784561622955e-160	0.386383	0.172	0.017	1.14267767880312e-155	4	tril
si:ch1073-291c23.2	1.2997618554855e-159	0.54744	0.304	0.058	3.3020449938609e-155	4	si:ch1073-291c23.2
sostdc1a	3.60427879014082e-158	0.466236	0.163	0.015	9.15667026635274e-154	4	sostdc1a
foxp4	7.54770059554157e-158	0.579201	0.301	0.059	1.91749333629733e-153	4	foxp4
fgfr2	2.09227738541918e-157	0.412819	0.188	0.021	5.31543069765742e-153	4	fgfr2
peli1a	6.78785549028808e-155	0.281175	0.104	0.005	1.72445468730769e-150	4	peli1a
tgm1l1	6.33239921455277e-152	0.492059	0.208	0.028	1.60874602045713e-147	4	tgm1l1
clu	4.57056572296194e-148	0.432655	0.185	0.022	1.16115222191848e-143	4	clu
slc7a1	1.87796737908238e-146	0.436464	0.199	0.027	4.77097612655878e-142	4	slc7a1
gpr146	3.8003502382016e-146	0.33828	0.137	0.011	9.65478978015116e-142	4	gpr146
angptl4	9.79462412498882e-146	0.509552	0.251	0.043	2.48832425895341e-141	4	angptl4
tmem176	1.83968180951933e-145	0.537126	0.311	0.066	4.67371163708386e-141	4	tmem176
CU929237.1	5.74508421982855e-145	0.359355	0.15	0.014	1.45953864604744e-140	4	CU929237.1
ptges	2.95452373079076e-143	0.383387	0.158	0.016	7.50596753807392e-139	4	ptges
si:ch211-106h4.12	6.63748925147394e-143	0.645514	0.257	0.045	1.68625414433695e-138	4	si:ch211-106h4.12
arrdc3a	1.44699302633909e-142	0.571684	0.291	0.059	3.67608578341446e-138	4	arrdc3a
kcne4	2.2598236445733e-142	0.312823	0.11	0.007	5.74108196903847e-138	4	kcne4
cyp2p7	3.48544237546372e-142	0.386598	0.177	0.021	8.85476635486559e-138	4	cyp2p7
kank2	6.17184272606981e-142	0.501558	0.245	0.043	1.56795664455803e-137	4	kank2
mmp14a	7.74035049735285e-141	0.459483	0.258	0.047	1.96643604385249e-136	4	mmp14a
sema3bl	8.03547921762279e-141	0.300287	0.123	0.009	2.04141349523707e-136	4	sema3bl
hic1	2.80699088377803e-140	0.508042	0.284	0.057	7.13116034023808e-136	4	hic1
pabpc1b	1.30428027286568e-138	0.531961	0.297	0.063	3.31352403321526e-134	4	pabpc1b
tns1b	6.36670042930557e-138	0.414372	0.192	0.026	1.61746024406508e-133	4	tns1b
dhrs3a	6.49693544285375e-138	0.420445	0.197	0.028	1.65054644925699e-133	4	dhrs3a
meis2b	3.97797046210905e-137	0.362769	0.169	0.02	1.01060339589881e-132	4	meis2b
cyp2p6	1.08292985495242e-136	0.344217	0.161	0.018	2.75118329650661e-132	4	cyp2p6
cyr61	1.05521907389014e-135	0.590814	0.274	0.055	2.68078405721791e-131	4	cyr61
socs3a	1.4575274681598e-135	0.774463	0.674	0.292	3.70284853285998e-131	4	socs3a
mmp14b	2.18169958513899e-135	0.508835	0.27	0.054	5.5426077960456e-131	4	mmp14b
june	2.21684669007213e-134	0.396861	0.17	0.021	5.63189901612824e-130	4	june
abhd15a	6.2398132565183e-134	0.438915	0.206	0.031	1.58522455781848e-129	4	abhd15a
cxcl12a	1.12917836370008e-132	0.658245	0.311	0.069	2.86867763298006e-128	4	cxcl12a
itgb1a	1.15557341541984e-132	0.462451	0.233	0.041	2.93573426187409e-128	4	itgb1a
NC-002333.4	1.10202011714985e-131	0.599618	0.912	0.59	2.79968210761919e-127	4	NC-002333.4
pbx1a	3.16507146420446e-130	0.461541	0.236	0.043	8.04086405481143e-126	4	pbx1a
junba	4.64519532274992e-130	0.743183	0.669	0.298	1.18011187174462e-125	4	junba
cald1a	6.68680925397224e-130	0.593976	0.377	0.104	1.69878389097165e-125	4	cald1a
hspb1	1.21530967445129e-128	0.536832	0.302	0.068	3.08749422794349e-124	4	hspb1
agtr2	5.7739689631173e-126	0.335802	0.143	0.015	1.46687681507995e-121	4	agtr2
bmper	5.79667211195058e-123	0.305048	0.14	0.015	1.47264455004104e-118	4	bmper
mast2	3.01536583673508e-122	0.449963	0.206	0.035	7.66053690822548e-118	4	mast2
col6a4a	5.45434399550568e-121	0.498616	0.26	0.054	1.38567609205822e-116	4	col6a4a
jun	4.00467919689016e-120	0.686981	0.587	0.229	1.01738874996995e-115	4	jun
fosab	2.17183240101484e-119	0.768942	0.679	0.342	5.5175402147782e-115	4	fosab
cdon	2.19888077946708e-119	0.486391	0.267	0.059	5.58625662023613e-115	4	cdon
myl6	3.34914670988953e-118	0.564335	0.36	0.101	8.50850721647436e-114	4	myl6
rem1	3.35455298836803e-118	0.383824	0.17	0.023	8.52224186694899e-114	4	rem1
ip6k2b	4.41117989559974e-118	0.608471	0.373	0.113	1.12066025247711e-113	4	ip6k2b
itga5	1.41832052841404e-117	0.385388	0.164	0.023	3.60324330243586e-113	4	itga5
slc38a5b	2.02814608034628e-116	0.570134	0.373	0.113	5.15250511711971e-112	4	slc38a5b
adh8a	2.76446510787618e-116	0.499948	0.213	0.038	7.02312360655943e-112	4	adh8a
[truncated: 17,850 more rows]
